# Supplementary material for: An allele-selective inter-chromosomal protein bridge supports monogenic antigen expression in the African trypanosome
Source: Nat Commun. 2023 Dec 11;14:8200. doi: 10.1038/s41467-023-44043-y (PMC10713589; doi:10.1038/s41467-023-44043-y)
Supplement: Supplementary file 4 — Supplementary Data 1 [file 41467_2023_44043_MOESM4_ESM.xlsx]

## Sheet: Sheet 1
Sheet 1 – VEX2-12myc ChIP-Seq				Mapped to Core Genome 927 + VSG-ESs L427
	VSG-ESs - Bin Size 500 bp; MapQ>1							Core Genome - Bin Size 500 bp; MapQ>0										Core Genome - Bin Size 500 bp; MapQ>1										MACS2 -called Peaks (BES1; bin size 500 bp; MapQ>1)
	VSG-ESs	Start	End	ChIP/Input				Chr	Start	End	ChIP/Input		Core Genome	Start	End	ChIP/Input		Chr	Start	End	ChIP/Input		Core Genome	Start	End	ChIP/Input		Clone 1										Clone 4
				VEX2myc Clone 1	VEX2myc Clone 4	WT control					Average VEX2myc Clones 1 & 4					WT control					Average VEX2myc Clones 1 & 4					WT control		chr	start	end	length	abs_summit	pileup	#NAME?	fold_enrichment	#NAME?		chr	start	end	length	abs_summit	pileup	#NAME?	fold_enrichment	#NAME?
	BES14 VSG-19	0	500					Tb927_01	0	500	1.05631		Tb927_01	34000	34500	2.58065		Tb927_01	0	500	1.04823		Tb927_01	0	500	0.991866		BES1	41677	41931	255	41833	126	82.2602	9.89041	74.7351		BES1	28222	28501	280	28276	91.49	62.2914	10.2384	54.7664
		500	2000					Tb927_01	500	1000	0.936116		Tb927_01	370500	371000	2.07182		Tb927_01	500	1000	0.831475		Tb927_01	500	1000	0.513322		BES1	28568	28804	237	28634	125	81.2294	9.81254	74.0054		BES1	28574	28799	226	28616	90.58	61.2321	10.1371	54.3091
		2000	2500					Tb927_01	1000	1500	1.23544		Tb927_01	20500	21000	2		Tb927_01	1000	2000	1		Tb927_01	1000	2000	1		BES1	28216	28507	292	28279	123	79.1782	9.65678	73.2094		BES1	21635	21837	203	21738	89.66	60.1775	10.0358	53.7664
		2500	3000	0.940789	0.969345	0.727644		Tb927_01	1500	2000	0.839767		Tb927_01	371000	371500	1.91177		Tb927_01	2000	2500	2.67174		Tb927_01	2000	2500	1.18287		BES1	48055	48589	535	48507	123	79.1782	9.65678	73.2094		BES1	23745	23825	81	23785	87.83	58.0828	9.83327	52.2653
		3000	3500	1.03563	0.943283	1.43365		Tb927_01	2000	2500	2.92769		Tb927_01	1033500	1034000	1.875		Tb927_01	2500	3000	2.7439		Tb927_01	2500	3000	0.90899		BES1	25287	25463	177	25396	115	71.1148	9.03376	66.0698		BES1	12607	12687	81	12647	86	57.0428	9.63072	51.3306
		3500	4000	1.86211	1.75441	0.75412		Tb927_01	2500	3000	2.80619		Tb927_01	615500	616000	1.82137		Tb927_01	3000	3500	1.70758		Tb927_01	3000	3500	0.802942		BES1	41385	41561	177	41473	114	70.1233	8.95589	65.1323		BES1	25294	25459	166	25344	86	57.0428	9.63072	51.3306
		4000	4500	2.9631	2.76604	0.290331		Tb927_01	3000	3500	1.42014		Tb927_01	747500	748000	1.80812		Tb927_01	3500	4000	0.465898		Tb927_01	3500	4000	0.545814		BES1	44297	44626	330	44562	112	68.1516	8.80013	63.2508		BES1	30171	30251	81	30211	85.09	56.0077	9.52944	50.6287
		4500	5000	0.484875	0.998258	0.553861		Tb927_01	3500	4000	0.418467		Tb927_01	851500	852000	1.76976		Tb927_01	4000	4500	0.540928		Tb927_01	4000	4500	0.342479		BES1	4523	4709	187	4598	110	66.1951	8.64438	61.4121		BES1	41392	41555	164	41436	85.09	56.0077	9.52944	50.6287
		5000	5500	3.31378	1.53055	0.936339		Tb927_01	4000	4500	0.513775		Tb927_01	383500	384000	1.76718		Tb927_01	4500	5000	0.596677		Tb927_01	4500	5000	0.696795		BES1	30781	30955	175	30892	110	66.1951	8.64438	61.4121		BES1	44303	44618	316	44517	84.17	54.9776	9.42816	49.7358
		5500	6000	1.03548	1.04363	0.856349		Tb927_01	4500	5000	0.623385		Tb927_01	382500	383000	1.76186		Tb927_01	5000	5500	0.500669		Tb927_01	5000	5500	0.349148		BES1	21630	21843	214	21758	123	65.2575	7.36766	60.5113		BES1	14386	14465	80	14426	83.26	53.9526	9.32689	48.8202
		6000	6500	2.39504	1.71421	0.8173		Tb927_01	5000	5500	0.535103		Tb927_01	736500	737000	1.70609		Tb927_01	5500	6000	0.558904		Tb927_01	5500	6000	0.544466		BES1	14006	14123	118	14065	114	59.9637	7.23311	55.5317		BES1	28925	29175	251	29136	81.43	51.918	9.12433	46.9817
		6500	7000	5	0.707462	0.621896		Tb927_01	5500	6000	0.543146		Tb927_01	364000	364500	1.70264		Tb927_01	6000	6500	0.468027		Tb927_01	6000	6500	0.575213		BES1	9848	9960	113	9908	102	58.5277	8.02136	54.1538		BES1	30787	30949	163	30890	81.43	51.918	9.12433	46.9817
		7000	7500	3.19218	1.61175	0.894641		Tb927_01	6000	6500	0.477703		Tb927_01	898000	898500	1.69957		Tb927_01	6500	7000	1		Tb927_01	6500	7000	1		BES1	10174	10483	310	10429	102	58.5277	8.02136	54.1538		BES1	16692	16771	80	16732	80.51	50.9085	9.02306	46.0638
		7500	8000	3.10689	2.82985	0.931057		Tb927_01	6500	7000	1		Tb927_01	754500	755000	1.6907		Tb927_01	7000	7500	3.45427		Tb927_01	7000	7500	0.987455		BES1	42988	43194	207	43047	101	57.5877	7.94348	53.2619		BES1	13506	13584	79	13546	79.6	49.9044	8.92178	45.1291
		8000	8500	1	1.04448	0.901933		Tb927_01	7000	7500	1.96962		Tb927_01	384500	385000	1.68889		Tb927_01	7500	8000	0.965946		Tb927_01	7500	8000	1.38832		BES1	28921	29182	262	29022	109	55.5613	6.91862	51.3598		BES1	7053	7249	197	7092	78.68	48.9056	8.8205	44.2188
		8500	9000	1.97353	1.12769	1.74982		Tb927_01	7500	8000	1.2491		Tb927_01	614000	614500	1.6748		Tb927_01	8000	8500	1.04006		Tb927_01	8000	8500	1.27563		BES1	23738	23831	94	23785	94	51.1285	7.39834	47.1125		BES1	10184	10478	295	10436	78.68	48.9056	8.8205	44.2188
		9000	9500	2.3173	1.56014	0.801933		Tb927_01	8000	8500	1.10919		Tb927_01	1034500	1035000	1.65939		Tb927_01	8500	9000	1.25		Tb927_01	8500	9000	1		BES1	30165	30258	94	30211	93	50.2235	7.32046	46.2336		BES1	31075	31555	481	31514	78.68	48.9056	8.8205	44.2188
		9500	10000	2.56785	1.83372	0.864856		Tb927_01	8500	9000	2.15352		Tb927_01	851000	851500	1.63468		Tb927_01	9000	11500	1		Tb927_01	9000	11500	1		BES1	25738	25833	96	25786	91	48.4273	7.16471	44.4748		BES1	41684	41924	241	41845	85.09	48.6743	7.82618	44.055
		10000	10500	0.8549	2.08711	0.668233		Tb927_01	9000	9500	0.881578		Tb927_01	380000	380500	1.62759		Tb927_01	11500	12000	1.31106		Tb927_01	11500	12000	0.50312		BES1	28003	28125	123	28063	91	48.4273	7.16471	44.4748		BES1	4530	4710	181	4585	77.77	47.9123	8.71923	43.2941
		10500	11000	1.74555	0.921469	0.779549		Tb927_01	9500	10000	1		Tb927_01	944500	945000	1.62134		Tb927_01	12000	12500	2.76546		Tb927_01	12000	12500	0.922386		BES1	14379	14471	93	14426	89	46.6498	7.00895	42.7275		BES1	9853	9951	99	9910	77.77	47.9123	8.71923	43.2941
		11000	11500	1.37053	0.858642	0.868032		Tb927_01	10000	10500	0.195606		Tb927_01	551500	552000	1.61088		Tb927_01	12500	13000	1.65136		Tb927_01	12500	13000	0.857735		BES1	16561	16779	219	16732	88	45.7682	6.93108	41.8583		BES1	25746	25825	80	25787	77.77	47.9123	8.71923	43.2941
		11500	12000	1.35765	1.32052	0.596428		Tb927_01	10500	11500	1		Tb927_01	748500	749000	1.6047		Tb927_01	13000	13500	0.791984		Tb927_01	13000	13500	0.998605		BES1	8665	8754	90	8707	87	44.8915	6.8532	40.9979		BES1	11349	11425	77	11387	76.85	46.9245	8.61795	42.3489
		12000	12500	1.63531	1.46955	1.13881		Tb927_01	11500	12000	1.45033		Tb927_01	961000	961500	1.60407		Tb927_01	13500	14000	0.75		Tb927_01	13500	14000	1		BES1	12601	12692	92	12647	86	44.0196	6.77532	40.1408		BES1	8669	8747	79	8707	75.94	45.9423	8.51667	41.4013
		12500	13000	1.44152	1.54925	0.592959		Tb927_01	12000	12500	2.6663		Tb927_01	564500	565000	1.58795		Tb927_01	14000	16000	1		Tb927_01	14000	16000	1		BES1	13501	13592	92	13546	86	44.0196	6.77532	40.1408		BES1	8976	9052	77	9016	75.94	45.9423	8.51667	41.4013
		13000	13500	1.46404	1.73292	0.505212		Tb927_01	12500	13000	1.54628		Tb927_01	850500	851000	1.5735		Tb927_01	16000	16500	1		Tb927_01	16000	16500	0.646713		BES1	7047	7256	210	7092	85	43.1527	6.69745	39.2878		BES1	28010	28118	109	28080	75.02	45.9423	8.4154	41.4013
		13500	14000	1.07169	1.03611	0.996146		Tb927_01	13000	13500	0.716783		Tb927_01	374000	374500	1.56977		Tb927_01	16500	20000	1		Tb927_01	16500	20000	1		BES1	25945	26035	91	25989	85	43.1527	6.69745	39.2878		BES1	29675	29752	78	29714	75.02	45.9423	8.4154	41.4013
		14000	14500	1.73664	1.20884	0.910983		Tb927_01	13500	14000	0.695289		Tb927_01	880000	880500	1.56584		Tb927_01	20000	20500	1		Tb927_01	20000	20500	1.29343		BES1	29668	29759	92	29714	85	43.1527	6.69745	39.2878		BES1	42542	42625	84	42580	75.94	45.9423	8.51667	41.4013
		14500	15000	1.33341	1.25173	0.961917		Tb927_01	14000	14500	1.47492		Tb927_01	477500	478000	1.55702		Tb927_01	20500	21000	1		Tb927_01	20500	21000	2		BES1	43953	44090	138	44046	84	42.2908	6.61957	38.4409		BES1	43955	44083	129	44046	75.94	45.9423	8.51667	41.4013
		15000	15500	1.54117	1.54075	0.695969		Tb927_01	14500	15500	1		Tb927_01	852000	852500	1.54966		Tb927_01	21000	21500	0.75		Tb927_01	21000	21500	1		BES1	31075	31560	486	31405	84	41.5878	6.48581	37.7534		BES1	8177	8252	76	8217	74.11	44.9658	8.31412	40.4992
		15500	16000	2.47638	2.12366	0.849292		Tb927_01	15500	16000	0.760523		Tb927_01	331500	332000	1.54551		Tb927_01	21500	22000	1		Tb927_01	21500	22000	0.646713		BES1	8970	9060	91	9015	82	40.5822	6.46381	36.7678		BES1	42994	43188	195	43150	71.36	42.0708	8.01029	37.6993
		16000	16500	2.09658	2.10409	0.687582		Tb927_01	16000	16500	0.20352		Tb927_01	567500	568000	1.5444		Tb927_01	22000	22500	1		Tb927_01	22000	22500	1		BES1	11342	11431	90	11387	81	39.7357	6.38594	35.9386		BES1	25953	26028	76	25991	70.45	41.1177	7.90901	36.7713
		16500	17000	1.69533	2.21137	0.762548		Tb927_01	16500	17000	0.237351		Tb927_01	372500	373000	1.54158		Tb927_01	22500	23000	0.549786		Tb927_01	22500	23000	1.32272		BES1	2781	2870	90	2824	80	38.8944	6.30806	35.1161		BES1	4345	4418	74	4381	69.53	40.1706	7.80773	35.8456
		17000	17500	2.73919	1.97134	0.618803		Tb927_01	17000	17500	1.47492		Tb927_01	1064500	1064672	1.54033		Tb927_01	23000	25000	1		Tb927_01	23000	25000	1		BES1	42111	42202	92	42156	79	38.0583	6.23018	34.296		BES1	5345	5421	77	5383	69.53	40.1706	7.80773	35.8456
		17500	18000	1.53662	1.90128	0.627664		Tb927_01	17500	18000	0.641521		Tb927_01	865500	866000	1.53179		Tb927_01	25000	26000	1.5		Tb927_01	25000	26000	1		BES1	4338	4425	88	4381	77	36.4025	6.07443	32.6699		BES1	2788	2863	76	2824	68.62	39.2296	7.70646	34.9296
		18000	18500	2.01296	1.87152	0.758953		Tb927_01	18000	18500	0.386269		Tb927_01	366500	367000	1.53102		Tb927_01	26000	28000	1		Tb927_01	26000	28000	1		BES1	8172	8259	88	8218	77	36.4025	6.07443	32.6699		BES1	21463	21533	71	21493	68.62	39.2296	7.70646	34.9296
		18500	19000	1.76871	1.16604	0.828945		Tb927_01	18500	19000	0.263769		Tb927_01	13500	14000	1.53061		Tb927_01	28000	28500	0.652205		Tb927_01	28000	28500	0.646713		BES1	5337	5427	91	5383	76	35.5828	5.99655	31.8654		BES1	42119	42195	77	42157	66.79	37.3665	7.5039	33.1341
		19000	19500	2.11051	2.38838	0.749186		Tb927_01	19000	19500	0.28654		Tb927_01	36000	36500	1.53001		Tb927_01	28500	30500	1		Tb927_01	28500	30500	1		BES1	54887	55043	157	54946	105	35.3056	4.3823	31.6		BES1	15938	16014	77	15976	64.04	35.5289	7.20007	31.3978
		19500	20000	1.98554	1.45257	0.937799		Tb927_01	19500	20000	1.2229		Tb927_01	349500	350000	1.5288		Tb927_01	30500	31000	0.449358		Tb927_01	30500	31000	2		BES1	19978	20059	82	20021	73	33.1575	5.76292	29.4857		BES1	14016	14115	100	14068	79.6	35.3093	5.75703	31.2093
		20000	20500	2.26573	1.59778	0.853406		Tb927_01	20000	20500	0.602882		Tb927_01	365500	366000	1.5288		Tb927_01	31000	31500	0.435758		Tb927_01	31000	31500	2.27373		BES1	21456	21538	83	21494	73	33.1575	5.76292	29.4857		BES1	16569	16637	69	16602	63.13	34.62	7.0988	30.5497
		20500	21000	0.846984	0.539192	0.586775		Tb927_01	20500	21000	1.23544		Tb927_01	477000	477500	1.52718		Tb927_01	31500	32000	0.978731		Tb927_01	31500	32000	1		BES1	15931	16016	86	15974	71	31.5695	5.60716	27.9282		BES1	11170	11237	68	11204	70.45	32.6962	5.9541	28.7418
		21000	21500	0.556805	0.510182	0.296875		Tb927_01	21000	21500	1.00432		Tb927_01	749000	749500	1.52394		Tb927_01	32000	33000	1		Tb927_01	32000	33000	1		BES1	42286	42636	351	42346	98	30.6346	4.07745	27.016		BES1	2467	2540	74	2505	60.39	31.9339	6.79497	28.0102
		21500	22000	1.65825	1.23364	1.2321		Tb927_01	21500	22000	0.721786		Tb927_01	958500	959000	1.52261		Tb927_01	33000	33500	0.411728		Tb927_01	33000	33500	1.14138		BES1	49334	52714	3381	51521	130	29.2326	3.1919	25.6337		BES1	19993	20052	60	20018	60.39	29.3374	6.1385	25.5347
		22000	22500	2.77292	1.98456	1.07254		Tb927_01	22000	22500	1.48119		Tb927_01	960500	961000	1.52205		Tb927_01	33500	34000	0.704265		Tb927_01	33500	34000	1.51283		BES1	11164	11244	81	11209	77	28.2721	4.6345	24.6944		BES1	48073	48581	509	48239	93.32	27.9028	3.9301	24.1513
		22500	23000	2.43031	1.90615	0.884703		Tb927_01	22500	23000	0.60868		Tb927_01	902000	902500	1.51884		Tb927_01	34000	34500	1		Tb927_01	34000	34500	1		BES1	2463	2546	84	2504	63	25.4626	4.98415	21.9377		BES1	42295	42484	190	42333	76.85	21.5405	3.70732	17.9646
		23000	23500	1.99777	1.63901	0.870822		Tb927_01	23000	24000	0.75		Tb927_01	899000	899500	1.51316		Tb927_01	34500	35000	1.28391		Tb927_01	34500	35000	0.62792		BES1	55169	55413	245	55340	92	22.6888	3.33953	19.2337		BES1	35902	35961	60	35941	47.58	21.0691	5.37709	17.4998
		23500	24000	0.632977	0.538409	1.00154		Tb927_01	24000	24500	0.228031		Tb927_01	356500	357000	1.51139		Tb927_01	35000	35500	0.742209		Tb927_01	35000	35500	1.63156		BES1	54746	54835	90	54782	98	21.0042	3.03117	17.6042		BES1	54898	55034	137	54943	74.11	18.1199	3.26561	14.6379
		24000	24500	0.624469	0.692431	0.790359		Tb927_01	24500	25000	0.360523		Tb927_01	34500	35000	1.51119		Tb927_01	35500	36000	1.08928		Tb927_01	35500	36000	2.12314		BES1	55486	59485	4000	57699	133	18.2101	2.35618	14.9196		BES1	21015	21069	55	21043	40.26	15.8199	4.56687	12.4411
		24500	25000	0.997917	1.19124	0.962852		Tb927_01	25000	25500	0.438695		Tb927_01	897000	897500	1.51		Tb927_01	36000	36500	0.735393		Tb927_01	36000	36500	1.66778		BES1	59544	59698	155	59656	69	17.0262	3.25789	13.798		BES1	55180	55401	222	55209	68.62	14.7602	2.99361	11.4421
		25000	25500	1.64184	1.5224	0.939819		Tb927_01	25500	26000	0.438773		Tb927_01	337500	338000	1.50785		Tb927_01	36500	37000	0.96169		Tb927_01	36500	37000	1.48618		BES1	54515	54607	93	54543	78	15.7137	2.85629	12.5578		BES1	16312	16364	53	16324	37.51	13.7209	4.26304	10.4533
		25500	26000	2.98336	2.93463	0.755072		Tb927_01	26000	26500	0.236622		Tb927_01	752000	752500	1.50294		Tb927_01	37000	37500	0.827996		Tb927_01	37000	37500	1.4843		BES1	52795	52905	111	52856	86	15.4828	2.67934	12.3375		BES1	18707	18760	54	18736	37.51	13.7209	4.26304	10.4533
		26000	26500	0.52663	0.648363	0.718246		Tb927_01	26500	28000	1		Tb927_01	957000	957500	1.49893		Tb927_01	37500	38000	0.490859		Tb927_01	37500	38000	0.94188		BES1	53691	54160	470	53910	102	14.8801	2.40072	11.773		BES1	25619	25678	60	25631	37.51	13.7209	4.26304	10.4533
		26500	27000	0.374335	0.516172	0.785861		Tb927_01	28000	28500	0.562912		Tb927_01	366000	366500	1.49675		Tb927_01	38000	38500	0.897128		Tb927_01	38000	38500	1.72529		BES1	21008	21076	69	21038	47	14.5948	3.73811	11.5		BES1	49663	52704	3042	51666	93.32	13.1864	2.35806	9.95715
		27000	27500	0.867098	1.23955	1.00175		Tb927_01	28500	29000	0.315738		Tb927_01	81500	82000	1.49254		Tb927_01	38500	39000	1.3316		Tb927_01	38500	39000	1.29343		BES1	35898	35966	69	35941	47	14.5948	3.73811	11.5		BES1	55682	59479	3798	57681	93.32	13.1864	2.35806	9.95715
		27500	28000	1.69997	1.18079	0.928538		Tb927_01	29000	29500	0.568005		Tb927_01	35500	36000	1.49082		Tb927_01	39000	39500	1.09075		Tb927_01	39000	39500	1.9971		BES1	54218	54446	229	54387	108	14.33	2.29185	11.2596		BES1	54756	54820	65	54788	67.7	12.7792	2.74818	9.58263
		28000	28500	0.568237	0.488595	0.423757		Tb927_01	29500	30000	0.160428		Tb927_01	81000	81500	1.4906		Tb927_01	39500	40000	0.634681		Tb927_01	39500	40000	1.03211		BES1	49055	49122	68	49087	49	13.8175	3.47252	10.785		BES1	59538	59678	141	59656	64.96	11.4314	2.63839	8.3361
		28500	29000	0.518103	0.368252	0.284781		Tb927_01	30000	30500	0.139348		Tb927_01	56000	56500	1.48749		Tb927_01	40000	40500	2.22372		Tb927_01	40000	40500	1.62059		BES1	18702	18769	68	18726	43	12.2069	3.4266	9.29351		BES1	49337	49607	271	49537	55.81	9.02166	2.47002	6.17598
		29000	29500	0.53287	0.380888	0.38697		Tb927_01	30500	31000	0.373604		Tb927_01	65500	66000	1.48607		Tb927_01	40500	41000	2.43194		Tb927_01	40500	41000	1.15087
		29500	30000	0.517572	0.380148	0.411146		Tb927_01	31000	31500	0.51527		Tb927_01	855500	856000	1.48467		Tb927_01	41000	41500	1.59909		Tb927_01	41000	41500	1.4578
		30000	30500	1.03397	0.754614	0.723824		Tb927_01	31500	32000	0.409838		Tb927_01	36500	37000	1.4838		Tb927_01	41500	42000	1.96778		Tb927_01	41500	42000	1.39193
		30500	31000	3.02887	2.20191	0.90396		Tb927_01	32000	32500	0.18684		Tb927_01	472500	473000	1.48282		Tb927_01	42000	42500	1.18416		Tb927_01	42000	42500	1.3195
		31000	31500	2.17638	1.2246	0.867593		Tb927_01	32500	33000	0.245068		Tb927_01	744500	745000	1.48191		Tb927_01	42500	43000	1.02955		Tb927_01	42500	43000	1.07545
		31500	32000	0.964808	0.781019	0.906469		Tb927_01	33000	33500	0.342701		Tb927_01	945000	945500	1.47746		Tb927_01	43000	43500	1.28563		Tb927_01	43000	43500	1.2936
		32000	32500	0.393936	0.420564	0.951068		Tb927_01	33500	34000	0.613479		Tb927_01	60000	60500	1.47647		Tb927_01	43500	44000	1.12087		Tb927_01	43500	44000	1.41042
		32500	33000	1.07354	1.33188	0.871611		Tb927_01	34000	34500	0.374912		Tb927_01	736000	736500	1.4764		Tb927_01	44000	44500	1.09591		Tb927_01	44000	44500	1.07099
		33000	33500	1.74584	1.60298	0.739115		Tb927_01	34500	35000	0.826636		Tb927_01	476000	476500	1.47404		Tb927_01	44500	45000	1.20001		Tb927_01	44500	45000	1.01781
		33500	33837	1.24025	1.01499	0.94639		Tb927_01	35000	35500	0.752297		Tb927_01	565000	565500	1.46973		Tb927_01	45000	45500	1.30886		Tb927_01	45000	45500	1.29334
	BES3 VSG-6	0	500	1.0023	0.9903	0.9989		Tb927_01	35500	36000	0.7922		Tb927_01	953000	953500	1.46797		Tb927_01	45500	46000	0.932009		Tb927_01	45500	46000	1.14009
		500	1000	0.579324	0.399303	0.7125		Tb927_01	36000	36500	0.806568		Tb927_01	367000	367500	1.46773		Tb927_01	46000	46500	1.06023		Tb927_01	46000	46500	1.1691
		1000	1500	0.754759	0.293401	0.874911		Tb927_01	36500	37000	0.844518		Tb927_01	947500	948000	1.46735		Tb927_01	46500	47000	1.13395		Tb927_01	46500	47000	1.25351
		1500	2000	2.47526	2.53731	1.23785		Tb927_01	37000	37500	0.724566		Tb927_01	381000	381500	1.46558		Tb927_01	47000	47500	1.33756		Tb927_01	47000	47500	1.1766
		2000	3000	1.1232	1.1133	0.9999		Tb927_01	37500	38000	0.712826		Tb927_01	364500	365000	1.46232		Tb927_01	47500	48000	1.80964		Tb927_01	47500	48000	1.04378
		3000	3500	0.372331	0.614676	1.19641		Tb927_01	38000	38500	0.620108		Tb927_01	746500	747000	1.46067		Tb927_01	48000	48500	1.10074		Tb927_01	48000	48500	1.30646
		3500	4000	3.8097	5.98955	0.721624		Tb927_01	38500	39000	0.761028		Tb927_01	849000	849500	1.45793		Tb927_01	48500	49000	1.305		Tb927_01	48500	49000	1.27171
		4000	4500	2.84039	2.66179	1.02575		Tb927_01	39000	39500	0.620096		Tb927_01	1064000	1064500	1.45747		Tb927_01	49000	49500	1.0443		Tb927_01	49000	49500	1.54217
		4500	5000	1.39638	2.65257	0.779549		Tb927_01	39500	40000	0.716732		Tb927_01	750500	751000	1.45631		Tb927_01	49500	50000	1.12323		Tb927_01	49500	50000	1.26172
		5000	5500	1.90759	2.11791	0.742693		Tb927_01	40000	40500	2.04449		Tb927_01	748000	748500	1.45615		Tb927_01	50000	50500	1.12968		Tb927_01	50000	50500	1.49918
		5500	6000	1.99512	7.36194	0.981846		Tb927_01	40500	41000	2.45404		Tb927_01	150500	151000	1.45261		Tb927_01	50500	51000	1.29089		Tb927_01	50500	51000	1.17967
		6000	6500	3.2856	2.54618	1.13018		Tb927_01	41000	41500	1.66711		Tb927_01	55500	56000	1.45185		Tb927_01	51000	51500	1.17681		Tb927_01	51000	51500	1.09564
		6500	7000	1.1154	1.1234	1.0098		Tb927_01	41500	42000	1.84754		Tb927_01	931000	931500	1.44715		Tb927_01	51500	52000	0.913124		Tb927_01	51500	52000	1.01389
		7000	7500	0.4233	0.468097	0.378954		Tb927_01	42000	42500	1.20914		Tb927_01	373000	373500	1.44601		Tb927_01	52000	52500	0.978456		Tb927_01	52000	52500	1.2569
		7500	8000	1.03566	1.04463	1.0021		Tb927_01	42500	43000	1.22556		Tb927_01	37000	37500	1.44565		Tb927_01	52500	53000	1.11662		Tb927_01	52500	53000	1.22373
		8000	8500	1.03363	1.02435	0.9989		Tb927_01	43000	43500	1.32892		Tb927_01	937500	938000	1.44314		Tb927_01	53000	53500	1.00998		Tb927_01	53000	53500	1.33162
		8500	9000	6	2.78731	1.07198		Tb927_01	43500	44000	1.35299		Tb927_01	898500	899000	1.44076		Tb927_01	53500	54000	0.948822		Tb927_01	53500	54000	1.81453
		9000	9500	2.38384	1.95848	0.824295		Tb927_01	44000	44500	1.1262		Tb927_01	955500	956000	1.43426		Tb927_01	54000	54500	0.846119		Tb927_01	54000	54500	1.04519
		9500	10000	4.12324	1.57452	0.936339		Tb927_01	44500	45000	1.33238		Tb927_01	383000	383500	1.43296		Tb927_01	54500	55000	0.927761		Tb927_01	54500	55000	1.04547
		10000	10500	2.71202	2.79477	0.793823		Tb927_01	45000	45500	1.21791		Tb927_01	562500	563000	1.43064		Tb927_01	55000	55500	1.04519		Tb927_01	55000	55500	1.25971
		10500	11000	2.58435	2.25767	0.878075		Tb927_01	45500	46000	1.08348		Tb927_01	961500	962000	1.43026		Tb927_01	55500	56000	1.10664		Tb927_01	55500	56000	1.43774
		11000	11500	2.88761	1.85113	0.663569		Tb927_01	46000	46500	1.06086		Tb927_01	936500	937000	1.42955		Tb927_01	56000	56500	1.26733		Tb927_01	56000	56500	1.42418
		11500	12000	2.85297	2.76561	1.02688		Tb927_01	46500	47000	1.19683		Tb927_01	37500	38000	1.42943		Tb927_01	56500	57000	1.56494		Tb927_01	56500	57000	1.50402
		12000	12500	1.81109	1.50819	0.676481		Tb927_01	47000	47500	1.23439		Tb927_01	62000	62500	1.42872		Tb927_01	57000	57500	1.49036		Tb927_01	57000	57500	0.966217
		12500	13000	1.61706	1.24049	1.05092		Tb927_01	47500	48000	1.76422		Tb927_01	1500	2000	1.42857		Tb927_01	57500	58000	1.40201		Tb927_01	57500	58000	1.3288
		13000	13500	2.16301	1.72262	0.862056		Tb927_01	48000	48500	1.18365		Tb927_01	549500	550000	1.42753		Tb927_01	58000	58500	1.49352		Tb927_01	58000	58500	1.2981
		13500	14000	1.1133	1.0033	0.9999		Tb927_01	48500	49000	1.3627		Tb927_01	552000	552500	1.42433		Tb927_01	58500	59000	1.47547		Tb927_01	58500	59000	1.31377
		14000	14500	1.02071	0.642149	0.762504		Tb927_01	49000	49500	1.1523		Tb927_01	740500	741000	1.42218		Tb927_01	59000	59500	1.21914		Tb927_01	59000	59500	1.44365
		14500	15000	2.50061	2.42105	0.619328		Tb927_01	49500	50000	1.09442		Tb927_01	754000	754500	1.42114		Tb927_01	59500	60000	1.33162		Tb927_01	59500	60000	1.33464
		15000	15500	2.10882	1.842	0.789304		Tb927_01	50000	50500	1.1065		Tb927_01	614500	615000	1.41975		Tb927_01	60000	60500	1.04949		Tb927_01	60000	60500	1.48504
		15500	16000	1.70274	2.23545	0.906104		Tb927_01	50500	51000	1.25148		Tb927_01	750000	750500	1.41901		Tb927_01	60500	61000	1.04774		Tb927_01	60500	61000	1.40958
		16000	16500	1.72135	2.29204	0.952081		Tb927_01	51000	51500	1.17725		Tb927_01	331000	331500	1.41871		Tb927_01	61000	61500	1.37593		Tb927_01	61000	61500	1.31635
		16500	17000	1.1013	0.9978	0.8998		Tb927_01	51500	52000	1.19189		Tb927_01	545500	546000	1.41663		Tb927_01	61500	62000	1.24196		Tb927_01	61500	62000	1.44394
		17000	17500	2.51435	2.21956	0.712109		Tb927_01	52000	52500	0.925644		Tb927_01	749500	750000	1.41634		Tb927_01	62000	62500	1.2331		Tb927_01	62000	62500	1.44186
		17500	18000	2.01194	1.84048	0.596428		Tb927_01	52500	53000	1.13425		Tb927_01	566500	567000	1.41446		Tb927_01	62500	63000	1.60915		Tb927_01	62500	63000	1.37953
		18000	18500	3.2909	3.5143	1.00666		Tb927_01	53000	53500	0.963557		Tb927_01	65000	65500	1.41424		Tb927_01	63000	63500	1		Tb927_01	63000	63500	0.955767
		18500	19500	0.9937	0.9778	0.9778		Tb927_01	53500	54000	0.940586		Tb927_01	404500	405000	1.41336		Tb927_01	63500	64000	0.989637		Tb927_01	63500	64000	1.49032
		19500	20000	4.12324	1.90128	0.80142		Tb927_01	54000	54500	0.86665		Tb927_01	41000	41500	1.412		Tb927_01	64000	64500	1.16362		Tb927_01	64000	64500	1.18287
		20000	20500	1.06601	2.99477	0.419266		Tb927_01	54500	55000	0.9353		Tb927_01	784500	785000	1.41		Tb927_01	64500	65000	0.945617		Tb927_01	64500	65000	1.33888
		20500	21000	1.44662	2.23411	0.919866		Tb927_01	55000	55500	1.16583		Tb927_01	618500	619000	1.405		Tb927_01	65000	65500	1.30476		Tb927_01	65000	65500	1.38857
		21000	21500	1.76857	1.39822	0.564722		Tb927_01	55500	56000	1.37756		Tb927_01	551000	551500	1.40442		Tb927_01	65500	66000	1.34576		Tb927_01	65500	66000	1.50567
		21500	22000	0.582017	0.637468	1.01032		Tb927_01	56000	56500	1.32863		Tb927_01	371500	372000	1.40026		Tb927_01	66000	66500	1.29561		Tb927_01	66000	66500	1.41879
		22000	22500	0.850487	0.715125	0.88336		Tb927_01	56500	57000	1.52816		Tb927_01	544500	545000	1.39744		Tb927_01	66500	67000	1.41936		Tb927_01	66500	67000	1.26498
		22500	23000	0.842288	0.603667	0.918163		Tb927_01	57000	57500	1.35522		Tb927_01	744000	744500	1.39683		Tb927_01	67000	67500	1.88506		Tb927_01	67000	67500	1.36565
		23000	23500	0.79639	1.30312	0.925897		Tb927_01	57500	58000	1.33027		Tb927_01	138000	138500	1.39678		Tb927_01	67500	68000	1.46486		Tb927_01	67500	68000	1.6436
		23500	24000	2.90213	2.36384	0.845794		Tb927_01	58000	58500	1.31123		Tb927_01	394000	394500	1.39587		Tb927_01	68000	68500	1.91626		Tb927_01	68000	68500	0.821315
		24000	24500	2.71062	2.58616	1.01642		Tb927_01	58500	59000	1.37273		Tb927_01	595500	596000	1.39528		Tb927_01	68500	69000	1		Tb927_01	68500	69000	1
		24500	25000	1.54412	1.14015	0.901062		Tb927_01	59000	59500	1.35322		Tb927_01	627000	627500	1.3951		Tb927_01	69000	69500	1.64624		Tb927_01	69000	69500	1.21415
		25000	25500	1.22046	0.846901	0.936444		Tb927_01	59500	60000	1.22479		Tb927_01	888000	888500	1.39492		Tb927_01	69500	70000	1.69836		Tb927_01	69500	70000	1.05961
		25500	26000	2.89324	1.37664	0.611421		Tb927_01	60000	60500	1.11894		Tb927_01	599500	600000	1.39075		Tb927_01	70000	70500	1		Tb927_01	70000	70500	1
		26000	26500	3.6247	0.943283	0.414597		Tb927_01	60500	61000	1.09332		Tb927_01	382000	382500	1.38934		Tb927_01	70500	71000	0.724996		Tb927_01	70500	71000	0.309463
		26500	27000	0.612099	0.637939	0.651058		Tb927_01	61000	61500	1.35386		Tb927_01	175000	175500	1.38812		Tb927_01	71000	73000	1		Tb927_01	71000	73000	1
		27000	27500	0.386457	0.297882	0.695164		Tb927_01	61500	62000	1.21985		Tb927_01	954000	954500	1.38765		Tb927_01	73000	73500	0.96519		Tb927_01	73000	73500	0.838533
		27500	28000	0.896756	0.763855	0.802288		Tb927_01	62000	62500	1.31335		Tb927_01	1040500	1041000	1.38686		Tb927_01	73500	74000	1.2605		Tb927_01	73500	74000	0.870114
		28000	28500	0.548577	0.7	0.673228		Tb927_01	62500	63000	1.29226		Tb927_01	957500	958000	1.38678		Tb927_01	74000	74500	0.590493		Tb927_01	74000	74500	0.414597
		28500	29000	0.37822	0.485292	0.838336		Tb927_01	63000	63500	0.989799		Tb927_01	616500	617000	1.38605		Tb927_01	74500	75000	0.578061		Tb927_01	74500	75000	2
		29000	29500	0.860773	1.27921	0.866754		Tb927_01	63500	64000	0.943915		Tb927_01	186500	187000	1.38526		Tb927_01	75000	75500	1.29404		Tb927_01	75000	75500	1.45226
		29500	30000	1.01925	1.14507	0.694298		Tb927_01	64000	64500	1.00154		Tb927_01	947000	947500	1.385		Tb927_01	75500	76000	1.4352		Tb927_01	75500	76000	1.33998
		30000	30500	0.483693	0.370034	0.848676		Tb927_01	64500	65000	0.995913		Tb927_01	466000	466500	1.38432		Tb927_01	76000	76500	1.47879		Tb927_01	76000	76500	1.33153
		30500	31000	0.582862	0.413684	0.820155		Tb927_01	65000	65500	1.51308		Tb927_01	56500	57000	1.38349		Tb927_01	76500	77000	1.55379		Tb927_01	76500	77000	0.947885
		31000	31500	0.99898	1.13724	0.963239		Tb927_01	65500	66000	1.30859		Tb927_01	897500	898000	1.38202		Tb927_01	77000	77500	1.05446		Tb927_01	77000	77500	1.18952
		31500	32000	1.12305	0.86901	0.760586		Tb927_01	66000	66500	1.42665		Tb927_01	620000	620500	1.38194		Tb927_01	77500	78000	1.36407		Tb927_01	77500	78000	1.06148
		32000	32500	1.33415	1.12297	0.736385		Tb927_01	66500	67000	1.43952		Tb927_01	66000	66500	1.38188		Tb927_01	78000	78500	0.872231		Tb927_01	78000	78500	1.12702
		32500	33000	3.64345	1.60821	0.781299		Tb927_01	67000	67500	1.56564		Tb927_01	593000	593500	1.38175		Tb927_01	78500	79000	1.20727		Tb927_01	78500	79000	1.17077
		33000	33500	1.48542	2.34759	1.19493		Tb927_01	67500	68000	1.50512		Tb927_01	89500	90000	1.3812		Tb927_01	79000	79500	1.18925		Tb927_01	79000	79500	1.30124
		33500	34000	3.00665	3.16452	1.05782		Tb927_01	68000	68500	1.79883		Tb927_01	547000	547500	1.37822		Tb927_01	79500	80000	0.846498		Tb927_01	79500	80000	1.09543
		34000	34500	1.68864	1.64279	1.03377		Tb927_01	68500	69000	1.68697		Tb927_01	60500	61000	1.37795		Tb927_01	80000	81000	1		Tb927_01	80000	81000	1
		34500	35000	3.25953	2.06162	0.675422		Tb927_01	69000	69500	1.36136		Tb927_01	843500	844000	1.37671		Tb927_01	81000	81500	1.29814		Tb927_01	81000	81500	1.12711
		35000	35500	1.04801	1.05819	1.1519		Tb927_01	69500	70000	1.31123		Tb927_01	38500	39000	1.37357		Tb927_01	81500	82000	1.21979		Tb927_01	81500	82000	1.31075
		35500	36000	1.50067	1.24554	0.956238		Tb927_01	70000	70500	1.62043		Tb927_01	596000	596500	1.37234		Tb927_01	82000	82500	1.58599		Tb927_01	82000	82500	1.26582
		36000	36500	1.57364	1.2843	0.592165		Tb927_01	70500	71000	1.60764		Tb927_01	63000	63500	1.37229		Tb927_01	82500	83000	1.49278		Tb927_01	82500	83000	1.14802
		36500	37000	0.8549	0.927078	0.768158		Tb927_01	71000	71500	1.40678		Tb927_01	59000	59500	1.37186		Tb927_01	83000	83500	1.71635		Tb927_01	83000	83500	1.34649
		37000	37500	2.8749	2.82811	1.07085		Tb927_01	71500	72000	1.22989		Tb927_01	562000	562500	1.37174		Tb927_01	83500	84000	1		Tb927_01	83500	84000	1
		37500	38000	3.21088	1.49725	1.21415		Tb927_01	72000	72500	1.11625		Tb927_01	445000	445500	1.37103		Tb927_01	84000	84500	1.60112		Tb927_01	84000	84500	1.316
		38000	38500	2.29513	1.63683	1.1679		Tb927_01	72500	73000	0.928332		Tb927_01	476500	477000	1.37014		Tb927_01	84500	85000	1.45178		Tb927_01	84500	85000	1.37899
		38500	39000	2.7993	2.0547	1.04019		Tb927_01	73000	73500	1.04244		Tb927_01	594500	595000	1.36956		Tb927_01	85000	85500	1.37933		Tb927_01	85000	85500	1.26224
		39000	39500	3.80814	2.41217	1.41436		Tb927_01	73500	74000	0.956634		Tb927_01	563000	563500	1.36752		Tb927_01	85500	86000	1.24855		Tb927_01	85500	86000	1.35241
		39500	40000	1.48193	1.41228	0.98597		Tb927_01	74000	74500	0.860845		Tb927_01	63500	64000	1.3671		Tb927_01	86000	86500	2.08753		Tb927_01	86000	86500	0.207299
		40000	40500	2.31961	2.08716	0.835077		Tb927_01	74500	75000	1.36211		Tb927_01	745500	746000	1.36523		Tb927_01	86500	87000	1		Tb927_01	86500	87000	1
		40500	41000	1.49526	1.21689	0.874903		Tb927_01	75000	75500	1.44734		Tb927_01	753500	754000	1.3649		Tb927_01	87000	87500	0.758907		Tb927_01	87000	87500	2
		41000	41500	2.96542	1.43976	0.77909		Tb927_01	75500	76000	1.3942		Tb927_01	596500	597000	1.36477		Tb927_01	87500	88000	1		Tb927_01	87500	88000	2
		41500	42000	3.13533	3.10778	0.962065		Tb927_01	76000	76500	1.27384		Tb927_01	35000	35500	1.36283		Tb927_01	88000	89500	1		Tb927_01	88000	89500	1
		42000	42500	2.51806	1.49426	1.02266		Tb927_01	76500	77000	1.16448		Tb927_01	597500	598000	1.36235		Tb927_01	89500	90000	1.07247		Tb927_01	89500	90000	2.38942
		42500	43000	0.635892	0.501408	0.389435		Tb927_01	77000	77500	1.03866		Tb927_01	363000	363500	1.36201		Tb927_01	90000	90500	0.850969		Tb927_01	90000	90500	1.42761
		43000	43500	0.588284	0.408929	0.244737		Tb927_01	77500	78000	1.16445		Tb927_01	598000	598500	1.36185		Tb927_01	90500	91000	1.32806		Tb927_01	90500	91000	1.34524
		43500	44000	0.63848	0.427594	0.311016		Tb927_01	78000	78500	0.963797		Tb927_01	363500	364000	1.36155		Tb927_01	91000	91500	1.42835		Tb927_01	91000	91500	0.842599
		44000	44500	1.65245	1.31247	1.11943		Tb927_01	78500	79000	1.1872		Tb927_01	602000	602500	1.36118		Tb927_01	91500	92000	1.47158		Tb927_01	91500	92000	1.20971
		44500	45000	2.69884	1.90814	1.0732		Tb927_01	79000	79500	1.01479		Tb927_01	461500	462000	1.35942		Tb927_01	92000	92500	1.33427		Tb927_01	92000	92500	0.9707
		45000	45500	0.78044	0.641553	0.995783		Tb927_01	79500	80000	0.974842		Tb927_01	615000	615500	1.3567		Tb927_01	92500	93000	0.578061		Tb927_01	92500	93000	0.757909
		45500	46000	0.561933	0.474309	0.860874		Tb927_01	80000	80500	0.909618		Tb927_01	952500	953000	1.35593		Tb927_01	93000	93500	0.472739		Tb927_01	93000	93500	1.18313
		46000	46500	1.37298	1.52707	0.889348		Tb927_01	80500	81000	1.05738		Tb927_01	905500	906000	1.35562		Tb927_01	93500	94500	1		Tb927_01	93500	94500	1
		46500	47000	1.56446	1.51873	0.764531		Tb927_01	81000	81500	1.52085		Tb927_01	455500	456000	1.3549		Tb927_01	94500	95000	0.75		Tb927_01	94500	95000	1
		47000	47323	1.04278	0.469519	1.24256		Tb927_01	81500	82000	1.25958		Tb927_01	55000	55500	1.35472		Tb927_01	95000	98000	1		Tb927_01	95000	98000	1
	BES4 VSG-21	0	500	2.50919	1.61419	0.896348		Tb927_01	82000	82500	1.44885		Tb927_01	49000	49500	1.35433		Tb927_01	98000	98500	1.06709		Tb927_01	98000	98500	1.32624
		500	1000	0.936769	0.510655	0.766342		Tb927_01	82500	83000	1.47675		Tb927_01	940500	941000	1.35432		Tb927_01	98500	99000	1.04066		Tb927_01	98500	99000	1.36117
		1000	1500	1.04368	1.0324	0.8998		Tb927_01	83000	83500	1.52234		Tb927_01	473000	473500	1.35428		Tb927_01	99000	99500	0.895524		Tb927_01	99000	99500	1.07566
		1500	2000	2.63594	2.33663	0.781782		Tb927_01	83500	84000	1.56059		Tb927_01	511500	512000	1.35356		Tb927_01	99500	100000	0.984499		Tb927_01	99500	100000	1.20683
		2000	2500	1.24568	1.0324	0.8998		Tb927_01	84000	84500	1.75945		Tb927_01	391500	392000	1.35299		Tb927_01	100000	100500	0.993918		Tb927_01	100000	100500	1.31508
		2500	3000	1.94485	0.93194	0.400902		Tb927_01	84500	85000	1.56777		Tb927_01	358000	358500	1.35257		Tb927_01	100500	101000	0.799481		Tb927_01	100500	101000	1.2257
		3000	9500	1.0435	0.9998	0.8766		Tb927_01	85000	85500	1.3955		Tb927_01	353500	354000	1.35172		Tb927_01	101000	101500	0.933391		Tb927_01	101000	101500	1.3328
		9500	10000	4.1923	0.748955	0.400902		Tb927_01	85500	86000	1.31185		Tb927_01	369500	370000	1.35162		Tb927_01	101500	102000	0.832346		Tb927_01	101500	102000	1.06934
		10000	10500	2.29846	1.18849	0.526202		Tb927_01	86000	86500	1.73894		Tb927_01	737000	737500	1.34715		Tb927_01	102000	102500	1.26041		Tb927_01	102000	102500	0.661782
		10500	11000	1.0224	1.1124	0.0998		Tb927_01	86500	87000	1.6744		Tb927_01	741000	741500	1.34704		Tb927_01	102500	103000	1.35676		Tb927_01	102500	103000	1.01085
		11000	11500	0.796066	0.888992	1.01218		Tb927_01	87000	87500	1.44037		Tb927_01	359000	359500	1.34701		Tb927_01	103000	103500	1.16991		Tb927_01	103000	103500	0.844939
		11500	12000	1.46384	4.1278	0.831593		Tb927_01	87500	88000	1.2466		Tb927_01	419500	420000	1.34565		Tb927_01	103500	104000	1.2588		Tb927_01	103500	104000	0.827258
		12000	12500	1.77524	1.99652	0.552288		Tb927_01	88000	88500	1.11098		Tb927_01	39500	40000	1.3455		Tb927_01	104000	105000	1		Tb927_01	104000	105000	1
		12500	13000	1.15626	1.83758	0.559188		Tb927_01	88500	89000	1.05663		Tb927_01	720500	721000	1.34506		Tb927_01	105000	105500	0.75		Tb927_01	105000	105500	1
		13000	13500	1.83129	1.59154	0.720261		Tb927_01	89000	89500	1.04118		Tb927_01	954500	955000	1.34469		Tb927_01	105500	106000	1.29961		Tb927_01	105500	106000	1.22711
		13500	14000	3.8097	2.76179	1.05454		Tb927_01	89500	90000	0.958882		Tb927_01	544000	544500	1.34436		Tb927_01	106000	106500	1.33582		Tb927_01	106000	106500	1.19938
		14000	14500	2.21281	1.62526	0.657753		Tb927_01	90000	90500	0.925611		Tb927_01	612000	612500	1.34392		Tb927_01	106500	107000	1.5553		Tb927_01	106500	107000	1.12667
		14500	15000	0.724155	1.04406	0.958608		Tb927_01	90500	91000	1.43346		Tb927_01	861500	862000	1.34328		Tb927_01	107000	107500	1.60057		Tb927_01	107000	107500	0.978431
		15000	15500	1.15626	1	1		Tb927_01	91000	91500	1.49084		Tb927_01	99500	100000	1.34167		Tb927_01	107500	108000	1.35753		Tb927_01	107500	108000	0.938632
		15500	16000	2	0.333333	1.94014		Tb927_01	91500	92000	1.5611		Tb927_01	20000	20500	1.34146		Tb927_01	108000	108500	1.24445		Tb927_01	108000	108500	1.01431
		16000	16500	1	1	1		Tb927_01	92000	92500	1.27958		Tb927_01	617000	617500	1.34131		Tb927_01	108500	109000	1.4956		Tb927_01	108500	109000	0.999889
		16500	17000	3.32519	1.72612	1.02664		Tb927_01	92500	93000	0.908961		Tb927_01	444500	445000	1.34043		Tb927_01	109000	109500	0.876721		Tb927_01	109000	109500	0.952211
		17000	17500	1.70189	0.974766	1.29647		Tb927_01	93000	93500	0.554136		Tb927_01	359500	360000	1.34037		Tb927_01	109500	110000	1.0408		Tb927_01	109500	110000	1.21114
		17500	18000	1.21111	0.690447	0.580662		Tb927_01	93500	94000	0.49442		Tb927_01	61500	62000	1.34		Tb927_01	110000	110500	1		Tb927_01	110000	110500	1
		18000	18500	2.02686	1.43576	0.893755		Tb927_01	94000	94500	0.507209		Tb927_01	932500	933000	1.33995		Tb927_01	110500	111000	1		Tb927_01	110500	111000	0.646713
		18500	19000	0.483829	0.919929	1.28867		Tb927_01	94500	95000	0.635385		Tb927_01	1015000	1015500	1.33852		Tb927_01	111000	111500	1.81501		Tb927_01	111000	111500	0.831593
		19000	19500	1.52327	1.5123	0.851503		Tb927_01	95000	95500	0.460655		Tb927_01	539500	540000	1.33777		Tb927_01	111500	112000	1.63543		Tb927_01	111500	112000	1.3691
		19500	20000	0.640637	0.687257	1.03412		Tb927_01	95500	96000	0.615459		Tb927_01	402500	403000	1.33426		Tb927_01	112000	112500	3.88078		Tb927_01	112000	112500	0.516055
		20000	20500	0.247157	0.474871	0.815118		Tb927_01	96000	96500	0.492729		Tb927_01	29000	29500	1.33333		Tb927_01	112500	113000	1		Tb927_01	112500	113000	1
		20500	21000	0.55084	0.888082	0.693217		Tb927_01	96500	97000	0.464442		Tb927_01	356000	356500	1.33333		Tb927_01	113000	113500	1.24533		Tb927_01	113000	113500	1.10792
		21000	21500	0.262795	0.391554	0.91779		Tb927_01	97000	97500	0.479909		Tb927_01	612500	613000	1.33333		Tb927_01	113500	114000	1.3593		Tb927_01	113500	114000	0.965779
		21500	22000	0.484405	0.521777	1.18643		Tb927_01	97500	98000	0.526095		Tb927_01	884000	884500	1.33333		Tb927_01	114000	114500	1.35161		Tb927_01	114000	114500	0.976586
		22000	22500	0.597315	0.789034	1.02404		Tb927_01	98000	98500	0.83697		Tb927_01	338000	338500	1.33245		Tb927_01	114500	115000	1.37207		Tb927_01	114500	115000	1.20829
		22500	23000	0.643654	0.772702	0.723639		Tb927_01	98500	99000	1.09603		Tb927_01	459500	460000	1.33142		Tb927_01	115000	115500	1.22873		Tb927_01	115000	115500	1.00727
		23000	23500	0.594166	0.868822	0.715252		Tb927_01	99000	99500	0.91281		Tb927_01	49500	50000	1.33099		Tb927_01	115500	116000	1.21704		Tb927_01	115500	116000	1.11863
		23500	24000	1.5516	0.924378	0.578119		Tb927_01	99500	100000	1.1099		Tb927_01	570500	571000	1.33068		Tb927_01	116000	116500	1.38098		Tb927_01	116000	116500	1.22856
		24000	24500	0.866291	0.537251	0.437614		Tb927_01	100000	100500	0.952172		Tb927_01	153500	154000	1.3306		Tb927_01	116500	117000	1.45886		Tb927_01	116500	117000	1.07451
		24500	25000	1.02599	0.967556	0.627664		Tb927_01	100500	101000	0.89589		Tb927_01	577000	577500	1.33049		Tb927_01	117000	117500	1.42608		Tb927_01	117000	117500	1.01412
		25000	25500	1	1	1		Tb927_01	101000	101500	0.890258		Tb927_01	139500	140000	1.33043		Tb927_01	117500	118000	1.14962		Tb927_01	117500	118000	1.16377
		25500	26000	4.26058	2.17028	0.69416		Tb927_01	101500	102000	0.867602		Tb927_01	48000	48500	1.32944		Tb927_01	118000	118500	1.30221		Tb927_01	118000	118500	1.12755
		26000	26500	1.49162	1.46755	1.08358		Tb927_01	102000	102500	1.34716		Tb927_01	340000	340500	1.3261		Tb927_01	118500	119000	1.27564		Tb927_01	118500	119000	1.10207
		26500	27000	2.54461	1.211	0.969532		Tb927_01	102500	103000	1.46872		Tb927_01	592500	593000	1.32502		Tb927_01	119000	119500	1.42959		Tb927_01	119000	119500	1.08728
		27000	27500	0.803767	1.91689	0.854656		Tb927_01	103000	103500	1.36094		Tb927_01	453500	454000	1.32475		Tb927_01	119500	120000	1.43152		Tb927_01	119500	120000	1.02175
		27500	28000	0.420775	1.05171	0.805135		Tb927_01	103500	104000	1.68529		Tb927_01	540000	540500	1.32457		Tb927_01	120000	120500	1.5979		Tb927_01	120000	120500	1.06467
		28000	28500	0.982382	1.34047	0.477557		Tb927_01	104000	104500	2.02451		Tb927_01	369000	369500	1.32286		Tb927_01	120500	121000	1.53312		Tb927_01	120500	121000	1.11123
		28500	29000	1.65689	1.99652	0.670826		Tb927_01	104500	105000	1.45442		Tb927_01	78500	79000	1.32139		Tb927_01	121000	121500	1.75067		Tb927_01	121000	121500	1.06049
		29000	29500	2.87823	2.11283	0.641095		Tb927_01	105000	105500	1.3403		Tb927_01	379500	380000	1.32132		Tb927_01	121500	122000	1.83133		Tb927_01	121500	122000	0.922107
		29500	30000	2.66015	2.06922	0.559188		Tb927_01	105500	106000	1.2777		Tb927_01	41500	42000	1.32051		Tb927_01	122000	122500	1.57098		Tb927_01	122000	122500	1.62189
		30000	30500	1.86211	2.76179	0.657753		Tb927_01	106000	106500	1.45365		Tb927_01	942000	942500	1.32049		Tb927_01	122500	123000	0.684481		Tb927_01	122500	123000	3
		30500	31000	1.72983	0.804104	0.55296		Tb927_01	106500	107000	1.51885		Tb927_01	482500	483000	1.32013		Tb927_01	123000	123500	0.594		Tb927_01	123000	123500	1.06117
		31000	31500	1.71316	2.01709	1.08631		Tb927_01	107000	107500	1.46448		Tb927_01	603000	603500	1.31939		Tb927_01	123500	124000	0.400006		Tb927_01	123500	124000	0.70303
		31500	32000	1.07279	1.21611	1.24772		Tb927_01	107500	108000	1.46547		Tb927_01	84500	85000	1.31927		Tb927_01	124000	124500	1.45746		Tb927_01	124000	124500	1
		32000	32500	1.10108	0.790186	1.12431		Tb927_01	108000	108500	1.25273		Tb927_01	899500	900000	1.31732		Tb927_01	124500	125000	0.64608		Tb927_01	124500	125000	0.865756
		32500	33000	1.62895	1.22248	1.06835		Tb927_01	108500	109000	1.4563		Tb927_01	305000	305500	1.31599		Tb927_01	125000	125500	0.674679		Tb927_01	125000	125500	1
		33000	33500	1.46423	1.51346	0.763715		Tb927_01	109000	109500	0.928508		Tb927_01	751500	752000	1.31591		Tb927_01	125500	126000	0.674598		Tb927_01	125500	126000	0.901417
		33500	34000	1.59934	1.42681	0.893068		Tb927_01	109500	110000	1.15762		Tb927_01	90500	91000	1.31552		Tb927_01	126000	126500	0.552589		Tb927_01	126000	126500	0.534375
		34000	34500	2.1435	2.54729	0.923996		Tb927_01	110000	110500	0.768462		Tb927_01	75000	75500	1.31536		Tb927_01	126500	127000	0.667935		Tb927_01	126500	127000	1.20559
		34500	35000	1.96275	1.55963	0.61157		Tb927_01	110500	111000	0.816567		Tb927_01	602500	603000	1.31529		Tb927_01	127000	127500	0.500993		Tb927_01	127000	127500	0.93158
		35000	35500	2.06259	1.8341	1.38295		Tb927_01	111000	111500	1.8212		Tb927_01	747000	747500	1.31503		Tb927_01	127500	128000	0.941511		Tb927_01	127500	128000	0.877642
		35500	36000	2.91799	1.75797	1.19272		Tb927_01	111500	112000	1.93613		Tb927_01	79000	79500	1.31323		Tb927_01	128000	129500	1		Tb927_01	128000	129500	1
		36000	36500	3.03918	4.59164	1.11838		Tb927_01	112000	112500	2.54744		Tb927_01	879500	880000	1.31133		Tb927_01	129500	130000	4.26748		Tb927_01	129500	130000	1.07198
		36500	37000	1.25797	1.23327	1.38036		Tb927_01	112500	113000	1.5029		Tb927_01	59500	60000	1.31125		Tb927_01	130000	130500	1.10941		Tb927_01	130000	130500	1.20082
		37000	37500	1.79708	1.86318	1.15439		Tb927_01	113000	113500	1.30139		Tb927_01	558000	558500	1.30996		Tb927_01	130500	131000	0.748452		Tb927_01	130500	131000	1.11727
		37500	38000	2.17013	1.90229	1.03324		Tb927_01	113500	114000	1.374		Tb927_01	52500	53000	1.30945		Tb927_01	131000	131500	1.43559		Tb927_01	131000	131500	0.974206
		38000	38500	3.01904	2.66169	0.799879		Tb927_01	114000	114500	1.42064		Tb927_01	457000	457500	1.30923		Tb927_01	131500	132000	1.13952		Tb927_01	131500	132000	1.34685
		38500	39000	2.91899	2.91499	0.787792		Tb927_01	114500	115000	1.44504		Tb927_01	384000	384500	1.30809		Tb927_01	132000	132500	1		Tb927_01	132000	132500	1
		39000	39500	1.44975	1.18808	1.08516		Tb927_01	115000	115500	1.35017		Tb927_01	58500	59000	1.30718		Tb927_01	132500	133000	2.05429		Tb927_01	132500	133000	0.878787
		39500	40000	0.52602	0.307083	0.372853		Tb927_01	115500	116000	1.30963		Tb927_01	341500	342000	1.30539		Tb927_01	133000	134000	1		Tb927_01	133000	134000	1
		40000	40500	0.369252	0.491658	0.519246		Tb927_01	116000	116500	1.40628		Tb927_01	50000	50500	1.30489		Tb927_01	134000	134500	1.01168		Tb927_01	134000	134500	0.718651
		40500	41000	0.598352	0.496853	0.637813		Tb927_01	116500	117000	1.53285		Tb927_01	578500	579000	1.30475		Tb927_01	134500	135000	0.482505		Tb927_01	134500	135000	0.919175
		41000	41500	0.369366	0.544504	0.583274		Tb927_01	117000	117500	1.43046		Tb927_01	67500	68000	1.30442		Tb927_01	135000	135500	1.50522		Tb927_01	135000	135500	0.754278
		41500	42000	0.482656	0.429321	0.275362		Tb927_01	117500	118000	1.18816		Tb927_01	512000	512500	1.30359		Tb927_01	135500	136000	1.9001		Tb927_01	135500	136000	1.21415
		42000	42500	0.681014	0.603715	0.6355		Tb927_01	118000	118500	1.30141		Tb927_01	598500	599000	1.302		Tb927_01	136000	136500	1.36839		Tb927_01	136000	136500	0.974206
		42500	43000	0.640657	0.502628	0.484688		Tb927_01	118500	119000	1.27388		Tb927_01	950000	950500	1.30188		Tb927_01	136500	137000	1.37549		Tb927_01	136500	137000	0.845092
		43000	43500	0.593092	0.414303	0.429083		Tb927_01	119000	119500	1.5475		Tb927_01	572500	573000	1.30003		Tb927_01	137000	137500	1.08021		Tb927_01	137000	137500	0.966666
		43500	44000	0.556492	0.429093	0.464765		Tb927_01	119500	120000	1.46002		Tb927_01	82000	82500	1.29993		Tb927_01	137500	138000	1.19149		Tb927_01	137500	138000	1.48994
		44000	44500	0.656319	0.364107	0.603493		Tb927_01	120000	120500	1.53131		Tb927_01	881000	881500	1.29969		Tb927_01	138000	138500	1.21202		Tb927_01	138000	138500	1.16941
		44500	45000	1.00808	0.608721	0.888129		Tb927_01	120500	121000	1.42317		Tb927_01	58000	58500	1.299		Tb927_01	138500	139000	2.23406		Tb927_01	138500	139000	1.45819
		45000	45500	3.28009	2.21225	1.08671		Tb927_01	121000	121500	1.51012		Tb927_01	479000	479500	1.29858		Tb927_01	139000	139500	1		Tb927_01	139000	139500	1
		45500	46000	3.87414	2.81412	1.06666		Tb927_01	121500	122000	1.70623		Tb927_01	986000	986500	1.29856		Tb927_01	139500	140000	1.10981		Tb927_01	139500	140000	1.3945
		46000	46500	2.29739	2.51101	0.967998		Tb927_01	122000	122500	1.27594		Tb927_01	962000	962500	1.29855		Tb927_01	140000	140500	1.3063		Tb927_01	140000	140500	1.07128
		46500	47000	0.703135	1.43511	1.08658		Tb927_01	122500	123000	0.486274		Tb927_01	742000	742500	1.29854		Tb927_01	140500	141000	1.33713		Tb927_01	140500	141000	1.17712
		47000	47500	0.582286	0.716477	0.873832		Tb927_01	123000	123500	0.530193		Tb927_01	62500	63000	1.29825		Tb927_01	141000	141500	1.56947		Tb927_01	141000	141500	1.02209
		47500	48000	2.02111	1.91305	0.978155		Tb927_01	123500	124000	0.480694		Tb927_01	539000	539500	1.2973		Tb927_01	141500	142000	1.50979		Tb927_01	141500	142000	0.92322
		48000	48500	2.83081	1.99813	0.715503		Tb927_01	124000	124500	0.49627		Tb927_01	76000	76500	1.29701		Tb927_01	142000	142500	1.4435		Tb927_01	142000	142500	1.15464
		48500	49000	3.09938	2.72453	1.07266		Tb927_01	124500	125000	0.659009		Tb927_01	16000	16500	1.2963		Tb927_01	142500	143000	1.65185		Tb927_01	142500	143000	1.53724
		49000	49500	0.621524	0.659376	1.10773		Tb927_01	125000	125500	0.474895		Tb927_01	941500	942000	1.29622		Tb927_01	143000	143500	1.48777		Tb927_01	143000	143500	1.13732
		49500	50000	0.38065	0.325955	0.799186		Tb927_01	125500	126000	0.610727		Tb927_01	61000	61500	1.29609		Tb927_01	143500	144000	1.3903		Tb927_01	143500	144000	0.955089
		50000	50500	0.880881	0.777248	0.906638		Tb927_01	126000	126500	0.52829		Tb927_01	600500	601000	1.29594		Tb927_01	144000	144500	1.39457		Tb927_01	144000	144500	1.31072
		50500	51000	1.43373	1.26059	0.950924		Tb927_01	126500	127000	0.609812		Tb927_01	381500	382000	1.29586		Tb927_01	144500	145000	1.50292		Tb927_01	144500	145000	1.0128
		51000	51500	0.811537	0.753113	0.84773		Tb927_01	127000	127500	0.636277		Tb927_01	393500	394000	1.29537		Tb927_01	145000	145500	1.90718		Tb927_01	145000	145500	1.13954
		51500	52000	0.805282	0.786999	0.937181		Tb927_01	127500	128000	1.01377		Tb927_01	941000	941500	1.29524		Tb927_01	145500	146000	1.30438		Tb927_01	145500	146000	0.9299
		52000	52395	1.01065	0.88956	1.30212		Tb927_01	128000	128500	3.41204		Tb927_01	48500	49000	1.29479		Tb927_01	146000	146500	1.49625		Tb927_01	146000	146500	0.935117
	BES12 VSG-8	0	500	1	0.9989	1		Tb927_01	128500	129000	3.37402		Tb927_01	33500	34000	1.29326		Tb927_01	146500	147000	1.51917		Tb927_01	146500	147000	0.901993
		500	1000	0.857001	0.835617	0.715252		Tb927_01	129000	129500	4.98167		Tb927_01	332000	332500	1.28983		Tb927_01	147000	147500	2.13106		Tb927_01	147000	147500	0.619964
		1000	1500	0.775799	0.235821	1.11089		Tb927_01	129500	130000	2.7649		Tb927_01	390500	391000	1.28983		Tb927_01	147500	148000	2.16409		Tb927_01	147500	148000	0.623859
		1500	2000	1.98737	1.77057	1.00837		Tb927_01	130000	130500	1.30445		Tb927_01	82500	83000	1.28813		Tb927_01	148000	148500	1.42643		Tb927_01	148000	148500	0.777748
		2000	2500	1.15642	1.49721	1.22367		Tb927_01	130500	131000	1.43993		Tb927_01	628000	628500	1.28696		Tb927_01	148500	149000	1.67332		Tb927_01	148500	149000	0.775328
		2500	3000	1.0745	1	0.8478		Tb927_01	131000	131500	1.27034		Tb927_01	452500	453000	1.28655		Tb927_01	149000	149500	1.67833		Tb927_01	149000	149500	0.643423
		3000	3500	0.343976	0.39097	0.703427		Tb927_01	131500	132000	1.36473		Tb927_01	582500	583000	1.28639		Tb927_01	149500	150000	1.14628		Tb927_01	149500	150000	1.44368
		3500	4000	1.0345	1.0234	0.99789		Tb927_01	132000	132500	2.46857		Tb927_01	930500	931000	1.2861		Tb927_01	150000	150500	0.889897		Tb927_01	150000	150500	1.08736
		4000	4500	1.25793	1.0745	0.703427		Tb927_01	132500	133000	5.05517		Tb927_01	884500	885000	1.28457		Tb927_01	150500	151000	1.04712		Tb927_01	150500	151000	1.48247
		4500	5000	1.79506	1.86433	0.964314		Tb927_01	133000	133500	3.23413		Tb927_01	456000	456500	1.2842		Tb927_01	151000	151500	1.03937		Tb927_01	151000	151500	0.770142
		5000	5500	3.00567	2.49552	1.2303		Tb927_01	133500	134000	3.5895		Tb927_01	595000	595500	1.2833		Tb927_01	151500	152000	1.20591		Tb927_01	151500	152000	1.01688
		5500	6000	0.9989	0.989	1.0023		Tb927_01	134000	134500	1.91293		Tb927_01	583500	584000	1.2829		Tb927_01	152000	152500	1.22724		Tb927_01	152000	152500	1.01931
		6000	6500	3.97475	1.72035	1.21625		Tb927_01	134500	135000	0.621836		Tb927_01	365000	365500	1.28266		Tb927_01	152500	153000	1.22515		Tb927_01	152500	153000	1.20343
		6500	7000	3.94111	1.49973	1.13429		Tb927_01	135000	135500	1.30892		Tb927_01	153000	153500	1.28176		Tb927_01	153000	153500	1.15719		Tb927_01	153000	153500	1.18246
		7000	7500	0.844204	0.460501	0.601424		Tb927_01	135500	136000	1.76582		Tb927_01	546000	546500	1.28165		Tb927_01	153500	154000	1.16643		Tb927_01	153500	154000	1.21366
		7500	8000	4.66033	0.468097	0.809443		Tb927_01	136000	136500	1.53977		Tb927_01	578000	578500	1.28111		Tb927_01	154000	154500	1.16009		Tb927_01	154000	154500	1.30383
		8000	8500	1.04278	1.37543	0.8283		Tb927_01	136500	137000	1.51992		Tb927_01	53500	54000	1.28105		Tb927_01	154500	155000	1.31726		Tb927_01	154500	155000	1.28324
		8500	9000	1.82893	2.59701	1.21415		Tb927_01	137000	137500	1.13637		Tb927_01	599000	599500	1.2807		Tb927_01	155000	155500	1.25337		Tb927_01	155000	155500	1.03439
		9000	9500	2.93962	2.26771	1.24739		Tb927_01	137500	138000	1.41532		Tb927_01	392000	392500	1.27983		Tb927_01	155500	156000	1.75362		Tb927_01	155500	156000	1.13391
		9500	10000	1.98737	2.36402	0.83886		Tb927_01	138000	138500	1.37948		Tb927_01	42000	42500	1.27941		Tb927_01	156000	156500	1.3422		Tb927_01	156000	156500	1.12252
		10000	10500	1.98737	1.99631	0.840128		Tb927_01	138500	139000	1.53929		Tb927_01	423000	423500	1.27844		Tb927_01	156500	157000	1.36403		Tb927_01	156500	157000	0.814223
		10500	11000	3.21037	1.64279	0.871433		Tb927_01	139000	139500	1.51306		Tb927_01	50500	51000	1.27701		Tb927_01	157000	157500	1.7747		Tb927_01	157000	157500	0.893267
		11000	11500	2.4483	2.63527	0.806915		Tb927_01	139500	140000	1.19383		Tb927_01	621000	621500	1.2758		Tb927_01	157500	158000	1.44646		Tb927_01	157500	158000	0.991044
		11500	12000	2.27501	2.29157	0.835123		Tb927_01	140000	140500	1.39253		Tb927_01	594000	594500	1.27555		Tb927_01	158000	158500	1.53283		Tb927_01	158000	158500	1.06884
		12000	12500	1.5795	1.07805	0.780035		Tb927_01	140500	141000	1.47079		Tb927_01	84000	84500	1.27353		Tb927_01	158500	159000	1.60587		Tb927_01	158500	159000	1.37635
		12500	13000	1.92529	1.25973	0.978207		Tb927_01	141000	141500	1.45975		Tb927_01	154500	155000	1.27284		Tb927_01	159000	159500	1		Tb927_01	159000	159500	1
		13000	13500	1.84362	1.75244	1.04694		Tb927_01	141500	142000	1.41744		Tb927_01	212000	212500	1.27227		Tb927_01	159500	160000	0.98695		Tb927_01	159500	160000	1.12132
		13500	14000	2.14312	1.66096	0.583576		Tb927_01	142000	142500	1.43796		Tb927_01	154000	154500	1.27198		Tb927_01	160000	160500	0.604196		Tb927_01	160000	160500	0.891956
		14000	14500	0.972995	0.507462	0.809443		Tb927_01	142500	143000	1.52994		Tb927_01	630000	630500	1.27198		Tb927_01	160500	161000	0.546709		Tb927_01	160500	161000	0.782414
		14500	15000	0.982995	1.0023	0.998		Tb927_01	143000	143500	1.37803		Tb927_01	563500	564000	1.27188		Tb927_01	161000	161500	0.376173		Tb927_01	161000	161500	0.346904
		15000	15500	2.63603	2.32985	0.923979		Tb927_01	143500	144000	1.27469		Tb927_01	950500	951000	1.2707		Tb927_01	161500	162000	0.538807		Tb927_01	161500	162000	1.27873
		15500	16000	1.9395	0.920597	0.562321		Tb927_01	144000	144500	1.30425		Tb927_01	483000	483500	1.27		Tb927_01	162000	162500	0.577466		Tb927_01	162000	162500	0.477884
		16000	16500	2.36541	2.55091	0.96777		Tb927_01	144500	145000	1.33565		Tb927_01	617500	618000	1.26984		Tb927_01	162500	163000	0.752455		Tb927_01	162500	163000	1.08312
		16500	17000	1.44662	3.66915	0.847638		Tb927_01	145000	145500	1.68745		Tb927_01	597000	597500	1.26934		Tb927_01	163000	163500	0.657713		Tb927_01	163000	163500	1.35215
		17000	17500	3.59121	1.54925	0.937202		Tb927_01	145500	146000	1.30437		Tb927_01	419000	419500	1.26923		Tb927_01	163500	164000	0.637286		Tb927_01	163500	164000	1.35215
		17500	18000	3.90553	2.00672	1.11343		Tb927_01	146000	146500	1.37207		Tb927_01	574000	574500	1.26895		Tb927_01	164000	164500	0.551867		Tb927_01	164000	164500	1.11189
		18000	18500	2.139	2.37065	0.745641		Tb927_01	146500	147000	1.47947		Tb927_01	443500	444000	1.26862		Tb927_01	164500	165000	0.406191		Tb927_01	164500	165000	0.757537
		18500	19000	2.21179	1.97879	0.877102		Tb927_01	147000	147500	1.81604		Tb927_01	780000	780500	1.2677		Tb927_01	165000	165500	0.659904		Tb927_01	165000	165500	1.44325
		19000	19500	1.99477	2.2944	0.734488		Tb927_01	147500	148000	1.76314		Tb927_01	745000	745500	1.26761		Tb927_01	165500	166000	0.981669		Tb927_01	165500	166000	1.16941
		19500	20000	1.12108	0.953386	0.395306		Tb927_01	148000	148500	1.40764		Tb927_01	395500	396000	1.26746		Tb927_01	166000	167000	1		Tb927_01	166000	167000	1
		20000	20500	0.669635	0.816417	0.587772		Tb927_01	148500	149000	1.49103		Tb927_01	943500	944000	1.2674		Tb927_01	167000	167500	1.75951		Tb927_01	167000	167500	1.20004
		20500	21000	1.7596	2.25274	0.553508		Tb927_01	149000	149500	0.978987		Tb927_01	576000	576500	1.26724		Tb927_01	167500	168000	0.862096		Tb927_01	167500	168000	0.825502
		21000	21500	1.59609	1.38657	0.921286		Tb927_01	149500	150000	0.923774		Tb927_01	593500	594000	1.26639		Tb927_01	168000	168500	0.584187		Tb927_01	168000	168500	1.26637
		21500	22000	2.55491	1.87747	0.531191		Tb927_01	150000	150500	0.867058		Tb927_01	39000	39500	1.26628		Tb927_01	168500	169000	0.75		Tb927_01	168500	169000	1
		22000	22500	1.13987	1.8393	1.38268		Tb927_01	150500	151000	1.06354		Tb927_01	888500	889000	1.26582		Tb927_01	169000	169500	0.734779		Tb927_01	169000	169500	1.25085
		22500	23000	3.95404	3.68097	0.394652		Tb927_01	151000	151500	1.08713		Tb927_01	753000	753500	1.26569		Tb927_01	169500	170000	1.21637		Tb927_01	169500	170000	1
		23000	23500	2.62709	1.79213	0.639566		Tb927_01	151500	152000	1.34151		Tb927_01	616000	616500	1.26476		Tb927_01	170000	170500	1		Tb927_01	170000	170500	1
		23500	24000	1.63531	1.49207	0.734715		Tb927_01	152000	152500	1.22862		Tb927_01	618000	618500	1.26476		Tb927_01	170500	171000	0.75		Tb927_01	170500	171000	1
		24000	24500	1.98737	2.86446	0.991765		Tb927_01	152500	153000	1.20348		Tb927_01	681000	681500	1.26422		Tb927_01	171000	171500	1		Tb927_01	171000	171500	1
		24500	25000	1.0722	0.952472	1.34685		Tb927_01	153000	153500	1.18046		Tb927_01	339000	339500	1.26411		Tb927_01	171500	172000	1.21637		Tb927_01	171500	172000	0.646713
		25000	25500	2.35559	1.56697	0.717629		Tb927_01	153500	154000	1.18364		Tb927_01	380500	381000	1.26377		Tb927_01	172000	172500	1		Tb927_01	172000	172500	1
		25500	26000	1.78432	1.57249	0.634114		Tb927_01	154000	154500	1.12623		Tb927_01	496500	497000	1.26365		Tb927_01	172500	173000	0.353505		Tb927_01	172500	173000	1.16886
		26000	26500	0.530413	4.61716	0.529426		Tb927_01	154500	155000	1.24219		Tb927_01	601000	601500	1.26357		Tb927_01	173000	173500	1.11803		Tb927_01	173000	173500	1.23945
		26500	27000	1.49783	2.62006	0.893346		Tb927_01	155000	155500	1.26447		Tb927_01	953500	954000	1.26326		Tb927_01	173500	174000	1.11737		Tb927_01	173500	174000	1.11517
		27000	27500	1.62211	2.25767	0.792805		Tb927_01	155500	156000	1.98135		Tb927_01	951000	951500	1.26316		Tb927_01	174000	174500	0.952553		Tb927_01	174000	174500	1.21706
		27500	28000	2.37164	2.5345	0.973002		Tb927_01	156000	156500	1.31161		Tb927_01	377000	377500	1.26305		Tb927_01	174500	175000	1.124		Tb927_01	174500	175000	1.34898
		28000	28500	1.45149	2.37065	0.446294		Tb927_01	156500	157000	1.35095		Tb927_01	548500	549000	1.26305		Tb927_01	175000	175500	0.931737		Tb927_01	175000	175500	1.13347
		28500	29000	1.73258	1.31786	0.986175		Tb927_01	157000	157500	1.82273		Tb927_01	451000	451500	1.26272		Tb927_01	175500	176000	1.62134		Tb927_01	175500	176000	1.40685
		29000	29500	1.86888	2.15724	0.941456		Tb927_01	157500	158000	1.34336		Tb927_01	583000	583500	1.26222		Tb927_01	176000	176500	1.20993		Tb927_01	176000	176500	1.11838
		29500	30000	2.03899	2.16642	0.864363		Tb927_01	158000	158500	1.60827		Tb927_01	69500	70000	1.26206		Tb927_01	176500	177000	0.659443		Tb927_01	176500	177000	1.22808
		30000	30500	1.07285	1.51478	0.916669		Tb927_01	158500	159000	1.75674		Tb927_01	600000	600500	1.26202		Tb927_01	177000	177500	1.41533		Tb927_01	177000	177500	0.641443
		30500	31000	2.45344	2.83596	1.06294		Tb927_01	159000	159500	1.60353		Tb927_01	342500	343000	1.26165		Tb927_01	177500	178000	1.42073		Tb927_01	177500	178000	0.950847
		31000	31500	0.995869	0.648794	1.14714		Tb927_01	159500	160000	1.13555		Tb927_01	935500	936000	1.26162		Tb927_01	178000	178500	1.7724		Tb927_01	178000	178500	0.83125
		31500	32000	0.457193	0.30528	0.336736		Tb927_01	160000	160500	0.770213		Tb927_01	538500	539000	1.26066		Tb927_01	178500	179000	1.82818		Tb927_01	178500	179000	0.575291
		32000	32500	0.412854	0.332302	0.44674		Tb927_01	160500	161000	0.494223		Tb927_01	317000	317500	1.26021		Tb927_01	179000	179500	1.65003		Tb927_01	179000	179500	0.798086
		32500	33000	0.612036	0.319977	0.400902		Tb927_01	161000	161500	0.45159		Tb927_01	676000	676500	1.26011		Tb927_01	179500	180000	1.5229		Tb927_01	179500	180000	1.06323
		33000	33500	0.514808	0.386183	0.69053		Tb927_01	161500	162000	0.490669		Tb927_01	627500	628000	1.25984		Tb927_01	180000	180500	1.32759		Tb927_01	180000	180500	1.19194
		33500	34000	0.585205	0.342595	0.361126		Tb927_01	162000	162500	0.479309		Tb927_01	500500	501000	1.25912		Tb927_01	180500	181000	1		Tb927_01	180500	181000	1
		34000	34500	0.469672	0.338533	0.260106		Tb927_01	162500	163000	0.624476		Tb927_01	685000	685500	1.25853		Tb927_01	181000	181500	1.30619		Tb927_01	181000	181500	1.27657
		34500	35000	0.498599	0.431639	0.303478		Tb927_01	163000	163500	0.414849		Tb927_01	372000	372500	1.25786		Tb927_01	181500	182000	1.63632		Tb927_01	181500	182000	1.40263
		35000	35500	0.664249	0.518991	0.539067		Tb927_01	163500	164000	0.612857		Tb927_01	175500	176000	1.25746		Tb927_01	182000	182500	1.18294		Tb927_01	182000	182500	1.06399
		35500	36000	0.527232	0.350324	0.454751		Tb927_01	164000	164500	0.514654		Tb927_01	883000	883500	1.25724		Tb927_01	182500	183000	1.27866		Tb927_01	182500	183000	0.888129
		36000	36500	0.584936	0.392823	0.651499		Tb927_01	164500	165000	0.491601		Tb927_01	118000	118500	1.25645		Tb927_01	183000	183500	1.32156		Tb927_01	183000	183500	1.26547
		36500	37000	0.524209	0.370165	0.364795		Tb927_01	165000	165500	0.687314		Tb927_01	85500	86000	1.25608		Tb927_01	183500	184000	1.3569		Tb927_01	183500	184000	1.31868
		37000	37500	1.62841	1.22707	0.970335		Tb927_01	165500	166000	1.22226		Tb927_01	742500	743000	1.25495		Tb927_01	184000	184500	1.25385		Tb927_01	184000	184500	1.36797
		37500	38000	2.48107	1.95637	1.08823		Tb927_01	166000	166500	3.93722		Tb927_01	357500	358000	1.25478		Tb927_01	184500	185000	2.45683		Tb927_01	184500	185000	0.621896
		38000	38500	2.51763	2.26103	0.973721		Tb927_01	166500	167000	3.54564		Tb927_01	393000	393500	1.25467		Tb927_01	185000	185500	1.20345		Tb927_01	185000	185500	0.896664
		38500	39000	1.22617	1.38725	1.01151		Tb927_01	167000	167500	1.05166		Tb927_01	577500	578000	1.25466		Tb927_01	185500	186000	0.516025		Tb927_01	185500	186000	0.757909
		39000	39500	0.557517	0.578242	0.886129		Tb927_01	167500	168000	0.677986		Tb927_01	839500	840000	1.25406		Tb927_01	186000	186500	1.14081		Tb927_01	186000	186500	1.05794
		39500	40000	0.638914	0.578604	0.849578		Tb927_01	168000	168500	0.582273		Tb927_01	571500	572000	1.25399		Tb927_01	186500	187000	1.55108		Tb927_01	186500	187000	1.37143
		40000	40500	1.49555	1.45528	1.03307		Tb927_01	168500	169000	0.488467		Tb927_01	550500	551000	1.25377		Tb927_01	187000	187500	1.50832		Tb927_01	187000	187500	1.43169
		40500	41000	1.24775	0.533991	1.38762		Tb927_01	169000	169500	0.530089		Tb927_01	550000	550500	1.25311		Tb927_01	187500	188000	1.50955		Tb927_01	187500	188000	1.63216
		41000	41500	0.73192	0.444621	0.821315		Tb927_01	169500	170000	0.650567		Tb927_01	187000	187500	1.25229		Tb927_01	188000	188500	1.52167		Tb927_01	188000	188500	1.23128
		41500	41544	1	1	1		Tb927_01	170000	170500	0.46362		Tb927_01	512500	513000	1.25087		Tb927_01	188500	189000	1.6665		Tb927_01	188500	189000	0.950405
	BES1 VSG-2	0	1500	0.9987	0.9997	1		Tb927_01	170500	171000	0.643761		Tb927_01	734500	735000	1.25079		Tb927_01	189000	189500	1.34443		Tb927_01	189000	189500	1.29861
		1500	2000	29	13.3089	0.9989		Tb927_01	171000	171500	0.494802		Tb927_01	565500	566000	1.25054		Tb927_01	189500	190000	1.09278		Tb927_01	189500	190000	1.23971
		2000	2500	6.10942	10.8408	2.81916		Tb927_01	171500	172000	0.457311		Tb927_01	460000	460500	1.25047		Tb927_01	190000	190500	2.08475		Tb927_01	190000	190500	1.24284
		2500	3000	7.70354	8.66696	0.575096		Tb927_01	172000	172500	0.506061		Tb927_01	57500	58000	1.25016		Tb927_01	190500	191000	1.61796		Tb927_01	190500	191000	1.23881
		3000	4000	1.0023	0.9984	0.9989		Tb927_01	172500	173000	0.535402		Tb927_01	138500	139000	1.24971		Tb927_01	191000	191500	0.938865		Tb927_01	191000	191500	0.828624
		4000	4500	13.7907	10.0763	0.369241		Tb927_01	173000	173500	1.13562		Tb927_01	189000	189500	1.24772		Tb927_01	191500	192000	0.467338		Tb927_01	191500	192000	0.621896
		4500	5000	16.6744	20.3411	0.234535		Tb927_01	173500	174000	1.17372		Tb927_01	585500	586000	1.24746		Tb927_01	192000	192500	1.16667		Tb927_01	192000	192500	1
		5000	5500	20.2974	23.5114	0.617159		Tb927_01	174000	174500	0.895761		Tb927_01	444000	444500	1.24744		Tb927_01	192500	193500	1		Tb927_01	192500	193500	1
		5500	7000	1	1.02344	1.0022		Tb927_01	174500	175000	1.10863		Tb927_01	511000	511500	1.24655		Tb927_01	193500	194000	0.781718		Tb927_01	193500	194000	1.28381
		7000	7500	21.5472	16.0715	0.324659		Tb927_01	175000	175500	0.910907		Tb927_01	98500	99000	1.24614		Tb927_01	194000	194500	0.669104		Tb927_01	194000	194500	1.1843
		7500	8000	3.03621	3.31074	0.477884		Tb927_01	175500	176000	0.926846		Tb927_01	546500	547000	1.2451		Tb927_01	194500	195000	0.859672		Tb927_01	194500	195000	1.35274
		8000	8500	5.27795	6.99443	0.583274		Tb927_01	176000	176500	0.860646		Tb927_01	561500	562000	1.2451		Tb927_01	195000	195500	0.934536		Tb927_01	195000	195500	0.646713
		8500	9000	10.4725	18.8335	0.253975		Tb927_01	176500	177000	0.787056		Tb927_01	1031000	1031500	1.2451		Tb927_01	195500	196000	1		Tb927_01	195500	196000	1
		9000	9500	21.879	12.8231	0.276931		Tb927_01	177000	177500	1.23747		Tb927_01	721000	721500	1.24486		Tb927_01	196000	196500	0.995302		Tb927_01	196000	196500	0.935087
		9500	10000	12.7922	25.4104	0.481082		Tb927_01	177500	178000	1.53088		Tb927_01	938000	938500	1.24477		Tb927_01	196500	197000	0.208347		Tb927_01	196500	197000	1.05885
		10000	10500	16.7024	16.4048	0.191359		Tb927_01	178000	178500	1.6019		Tb927_01	945500	946000	1.24444		Tb927_01	197000	197500	0.292683		Tb927_01	197000	197500	0.686064
		10500	11000	1.02344	1.12344	0.8996		Tb927_01	178500	179000	1.74177		Tb927_01	43500	44000	1.24355		Tb927_01	197500	198000	0.55487		Tb927_01	197500	198000	0.77649
		11000	11500	4.7333	5.93212	0.591978		Tb927_01	179000	179500	1.75578		Tb927_01	934500	935000	1.24331		Tb927_01	198000	198500	2.26736		Tb927_01	198000	198500	0.983152
		11500	12500	1	0.9345	1.0234		Tb927_01	179500	180000	1.51751		Tb927_01	296500	297000	1.24294		Tb927_01	198500	199000	2.57606		Tb927_01	198500	199000	1.05825
		12500	13000	30.3942	43.5015	0.388849		Tb927_01	180000	180500	1.34814		Tb927_01	392500	393000	1.24206		Tb927_01	199000	199500	4.31286		Tb927_01	199000	199500	0.943797
		13000	13500	5	8.3194	1		Tb927_01	180500	181000	1.51282		Tb927_01	692000	692500	1.24185		Tb927_01	199500	200000	3.3778		Tb927_01	199500	200000	1.02276
		13500	14000	45.0498	16.1197	0.154732		Tb927_01	181000	181500	1.64959		Tb927_01	137500	138000	1.24045		Tb927_01	200000	200500	4.50739		Tb927_01	200000	200500	1.07013
		14000	14500	7.09121	6.69135	0.897533		Tb927_01	181500	182000	1.22616		Tb927_01	946500	947000	1.24035		Tb927_01	200500	201000	3.79391		Tb927_01	200500	201000	1.06094
		14500	15500	1.3456	1.02345	1.0022		Tb927_01	182000	182500	1.3415		Tb927_01	187500	188000	1.2394		Tb927_01	201000	201500	4.25481		Tb927_01	201000	201500	0.991393
		15500	16000	6.4039	7.22719	1.02664		Tb927_01	182500	183000	1.34845		Tb927_01	329000	329500	1.23894		Tb927_01	201500	202000	3.30726		Tb927_01	201500	202000	0.968481
		16000	16500	11.0822	10.6883	0.462539		Tb927_01	183000	183500	1.59943		Tb927_01	723500	724000	1.23827		Tb927_01	202000	202500	2.93778		Tb927_01	202000	202500	1.02222
		16500	17000	8.61299	5.78573	0.517587		Tb927_01	183500	184000	1.4041		Tb927_01	843000	843500	1.23788		Tb927_01	202500	203000	2.00337		Tb927_01	202500	203000	0.814078
		17000	18500	1.02345	1.08923	0.9896		Tb927_01	184000	184500	1.43396		Tb927_01	335500	336000	1.23786		Tb927_01	203000	203500	1.97451		Tb927_01	203000	203500	1.09107
		18500	19000	5.44407	3.5143	0.285344		Tb927_01	184500	185000	1.42312		Tb927_01	333500	334000	1.23784		Tb927_01	203500	204000	2.38804		Tb927_01	203500	204000	1.01951
		19000	19500	1.2235	0.9989	0.99786		Tb927_01	185000	185500	1.51282		Tb927_01	85000	85500	1.23726		Tb927_01	204000	204500	2.78826		Tb927_01	204000	204500	0.839559
		19500	20000	7.74233	3.66743	0.264713		Tb927_01	185500	186000	1.77022		Tb927_01	1014000	1014500	1.23687		Tb927_01	204500	205000	1.06743		Tb927_01	204500	205000	0.958645
		20000	20500	6.91862	4.76186	0.368192		Tb927_01	186000	186500	1.30225		Tb927_01	458500	459000	1.23662		Tb927_01	205000	205500	1.15312		Tb927_01	205000	205500	0.921302
		20500	21000	13.5456	18.9368	0.462539		Tb927_01	186500	187000	1.42886		Tb927_01	859500	860000	1.23608		Tb927_01	205500	206000	1.20317		Tb927_01	205500	206000	0.875948
		21000	21500	5.39757	12.2085	0.526202		Tb927_01	187000	187500	1.49185		Tb927_01	890000	890500	1.23608		Tb927_01	206000	206500	0.932838		Tb927_01	206000	206500	0.909251
		21500	22000	6.2485	11.0961	0.743255		Tb927_01	187500	188000	1.5263		Tb927_01	90000	90500	1.23593		Tb927_01	206500	207000	1.99169		Tb927_01	206500	207000	1.04575
		22000	23500	0.9989	0.8878	0.439362		Tb927_01	188000	188500	1.62523		Tb927_01	374500	375000	1.23588		Tb927_01	207000	207500	1.41341		Tb927_01	207000	207500	1.02245
		23500	24000	6.76796	7.40273	0.486062		Tb927_01	188500	189000	1.5375		Tb927_01	472000	472500	1.23572		Tb927_01	207500	208000	0.981249		Tb927_01	207500	208000	0.880479
		24000	25000	1.0023	1.0456	0.5678		Tb927_01	189000	189500	1.34756		Tb927_01	601500	602000	1.23516		Tb927_01	208000	208500	2.77877		Tb927_01	208000	208500	0.884237
		25000	25500	34.6128	19.2212	0.319536		Tb927_01	189500	190000	1.40423		Tb927_01	391000	391500	1.23515		Tb927_01	208500	209000	1.79818		Tb927_01	208500	209000	0.902753
		25500	26000	8.27379	7.63938	0.360131		Tb927_01	190000	190500	1.58241		Tb927_01	450500	451000	1.2351		Tb927_01	209000	209500	1.10254		Tb927_01	209000	209500	0.816054
		26000	26500	12.0227	28.4052	0.428016		Tb927_01	190500	191000	1.60036		Tb927_01	743000	743500	1.23488		Tb927_01	209500	210000	0.498101		Tb927_01	209500	210000	1.01386
		26500	27500	1.0235	0.789	0.5678		Tb927_01	191000	191500	0.603441		Tb927_01	452000	452500	1.23457		Tb927_01	210000	210500	0.966499		Tb927_01	210000	210500	1.21053
		27500	28000	5	1.87239	0.646713		Tb927_01	191500	192000	0.470279		Tb927_01	561000	561500	1.23423		Tb927_01	210500	211000	0.864232		Tb927_01	210500	211000	0.937691
		28000	28500	43.2056	24.6593	0.579364		Tb927_01	192000	192500	0.479357		Tb927_01	72000	72500	1.2342		Tb927_01	211000	211500	0.704331		Tb927_01	211000	211500	1.14574
		28500	29000	14.403	19.4789	0.452939		Tb927_01	192500	193000	0.477861		Tb927_01	0	500	1.23418		Tb927_01	211500	212000	1.4562		Tb927_01	211500	212000	1.12853
		29000	29500	6.83602	8.12794	0.353182		Tb927_01	193000	193500	0.555764		Tb927_01	70000	70500	1.23329		Tb927_01	212000	212500	2.15774		Tb927_01	212000	212500	1.31565
		29500	30000	7.06404	9.50298	0.263636		Tb927_01	193500	194000	0.578556		Tb927_01	579500	580000	1.23165		Tb927_01	212500	213000	1.34488		Tb927_01	212500	213000	0.867654
		30000	30500	16.6196	17.2176	0.439394		Tb927_01	194000	194500	0.521128		Tb927_01	566000	566500	1.23157		Tb927_01	213000	213500	0.706398		Tb927_01	213000	213500	1.10041
		30500	31000	20.5587	12.7536	0.439362		Tb927_01	194500	195000	0.650359		Tb927_01	188000	188500	1.23077		Tb927_01	213500	214000	0.897395		Tb927_01	213500	214000	1.42956
		31000	31500	6.94853	9.80129	0.301302		Tb927_01	195000	195500	0.476191		Tb927_01	91000	91500	1.23072		Tb927_01	214000	214500	3.37516		Tb927_01	214000	214500	1.07665
		31500	32000	6.40951	13.2806	0.410658		Tb927_01	195500	196000	0.517427		Tb927_01	74500	75000	1.23069		Tb927_01	214500	215000	1.14641		Tb927_01	214500	215000	1.11244
		32000	35500	1.2345	1.3425	0.6789		Tb927_01	196000	196500	0.618211		Tb927_01	139000	139500	1.23069		Tb927_01	215000	215500	1.77839		Tb927_01	215000	215500	1.03181
		35500	36000	24.8551	9.71522	0.309463		Tb927_01	196500	197000	0.47337		Tb927_01	64000	64500	1.22872		Tb927_01	215500	216000	1.3458		Tb927_01	215500	216000	1.07895
		36000	38500	0.9899	1.2345	1.0012		Tb927_01	197000	197500	0.327724		Tb927_01	949500	950000	1.2287		Tb927_01	216000	216500	2.09478		Tb927_01	216000	216500	1.04834
		38500	39000	19	9.64925	0.535992		Tb927_01	197500	198000	0.583479		Tb927_01	560500	561000	1.22781		Tb927_01	216500	217000	1.1407		Tb927_01	216500	217000	1.06514
		39000	41000	1.0345	1.2345	0.5678		Tb927_01	198000	198500	2.22696		Tb927_01	304500	305000	1.2266		Tb927_01	217000	217500	0.67674		Tb927_01	217000	217500	1.05782
		41000	41500	16.2527	17.1619	0.512876		Tb927_01	198500	199000	2.53742		Tb927_01	219500	220000	1.22581		Tb927_01	217500	218000	3.36198		Tb927_01	217500	218000	0.899371
		41500	42000	17.8542	13.2151	0.490181		Tb927_01	199000	199500	3.13939		Tb927_01	841000	841500	1.22581		Tb927_01	218000	218500	3.56115		Tb927_01	218000	218500	0.964028
		42000	42500	5.47887	3.75111	0.818454		Tb927_01	199500	200000	3.09725		Tb927_01	152500	153000	1.2258		Tb927_01	218500	219000	2.15688		Tb927_01	218500	219000	1.05002
		42500	43000	6.0667	6.3608	0.575096		Tb927_01	200000	200500	4.52911		Tb927_01	895000	895500	1.22566		Tb927_01	219000	219500	1.49756		Tb927_01	219000	219500	1.04946
		43000	43500	9.47997	9.45827	0.641095		Tb927_01	200500	201000	3.7163		Tb927_01	967000	967500	1.22563		Tb927_01	219500	220000	1.15409		Tb927_01	219500	220000	1.24081
		43500	44000	8.04271	11.3124	0.309463		Tb927_01	201000	201500	4.14927		Tb927_01	251000	251500	1.22137		Tb927_01	220000	220500	2.07597		Tb927_01	220000	220500	1.07625
		44000	44500	12.2169	11.9738	0.472722		Tb927_01	201500	202000	3.34765		Tb927_01	471500	472000	1.22131		Tb927_01	220500	221000	2.57939		Tb927_01	220500	221000	0.95714
		44500	45000	24.8534	16.7045	0.818722		Tb927_01	202000	202500	2.85902		Tb927_01	448500	449000	1.22122		Tb927_01	221000	221500	1.98411		Tb927_01	221000	221500	0.921529
		45000	48000	1.1123	1.2211	0.9989		Tb927_01	202500	203000	1.99354		Tb927_01	53000	53500	1.22118		Tb927_01	221500	222000	1.17378		Tb927_01	221500	222000	1.0854
		48000	48500	5.24305	4.96323	0.953595		Tb927_01	203000	203500	2.03185		Tb927_01	931500	932000	1.22		Tb927_01	222000	222500	0.988483		Tb927_01	222000	222500	0.927842
		48500	49000	11.8261	9.80884	0.35625		Tb927_01	203500	204000	2.43629		Tb927_01	355000	355500	1.21888		Tb927_01	222500	223000	1.89616		Tb927_01	222500	223000	0.98728
		49000	49500	5.0708	5.63625	0.324659		Tb927_01	204000	204500	2.74281		Tb927_01	929500	930000	1.21888		Tb927_01	223000	223500	1.13811		Tb927_01	223000	223500	1.02132
		49500	50000	3.36721	2.62384	0.414238		Tb927_01	204500	205000	1.09343		Tb927_01	451500	452000	1.21795		Tb927_01	223500	224000	1.67632		Tb927_01	223500	224000	1.56918
		50000	50500	20.1164	14.6234	0.684094		Tb927_01	205000	205500	1.18839		Tb927_01	1015500	1016000	1.21783		Tb927_01	224000	224500	1		Tb927_01	224000	224500	1
		50500	51000	16.5636	16.7265	0.38429		Tb927_01	205500	206000	1.24303		Tb927_01	711000	711500	1.21701		Tb927_01	224500	225000	1.5		Tb927_01	224500	225000	1
		51000	51500	4.73902	5.76518	0.439342		Tb927_01	206000	206500	0.968124		Tb927_01	174500	175000	1.21648		Tb927_01	225000	225500	0.715406		Tb927_01	225000	225500	1.20971
		51500	52000	2.45597	2.93159	0.348526		Tb927_01	206500	207000	2.01507		Tb927_01	57000	57500	1.21597		Tb927_01	225500	226000	1.05597		Tb927_01	225500	226000	1.14234
		52000	52500	6.282	7.27538	0.455491		Tb927_01	207000	207500	1.43939		Tb927_01	513500	514000	1.21588		Tb927_01	226000	226500	0.734163		Tb927_01	226000	226500	0.92854
		52500	53000	2.77693	2.54649	0.615642		Tb927_01	207500	208000	1.00788		Tb927_01	460500	461000	1.21583		Tb927_01	226500	227000	0.771474		Tb927_01	226500	227000	0.826783
		53000	53500	1.18184	0.9399	0.398536		Tb927_01	208000	208500	2.85986		Tb927_01	625500	626000	1.21578		Tb927_01	227000	227500	0.912552		Tb927_01	227000	227500	0.948601
		53500	54000	1.73192	1.09245	0.495322		Tb927_01	208500	209000	1.82587		Tb927_01	579000	579500	1.21474		Tb927_01	227500	228000	0.540212		Tb927_01	227500	228000	0.900486
		54000	54500	1.63955	1.24721	0.492884		Tb927_01	209000	209500	1.12296		Tb927_01	581500	582000	1.21438		Tb927_01	228000	228500	0.47201		Tb927_01	228000	228500	0.965752
		54500	55000	3.10402	2.13533	0.285291		Tb927_01	209500	210000	0.507968		Tb927_01	333000	333500	1.21429		Tb927_01	228500	229000	0.56813		Tb927_01	228500	229000	1.04302
		55000	55500	2.99114	2.00239	0.32163		Tb927_01	210000	210500	0.973911		Tb927_01	378000	378500	1.21365		Tb927_01	229000	229500	0.492092		Tb927_01	229000	229500	0.99057
		55500	56000	2.93873	2.05373	0.461815		Tb927_01	210500	211000	0.882702		Tb927_01	575000	575500	1.21352		Tb927_01	229500	230000	0.439663		Tb927_01	229500	230000	0.860034
		56000	56500	22.0702	14.3552	0.68878		Tb927_01	211000	211500	0.719491		Tb927_01	959500	960000	1.21348		Tb927_01	230000	230500	1.09285		Tb927_01	230000	230500	0.850987
		56500	57000	18.0214	13.0014	1.95999		Tb927_01	211500	212000	1.07608		Tb927_01	629500	630000	1.21299		Tb927_01	230500	231000	0.6231		Tb927_01	230500	231000	1.11287
		57000	57500	5.00641	5.84199	3.73461		Tb927_01	212000	212500	1.25199		Tb927_01	542500	543000	1.21296		Tb927_01	231000	231500	0.776663		Tb927_01	231000	231500	1.10022
		57500	58000	2.69276	2.54497	4.14674		Tb927_01	212500	213000	2.07804		Tb927_01	441500	442000	1.21295		Tb927_01	231500	232000	2.27723		Tb927_01	231500	232000	1.19882
		58000	58500	8.59474	13.0356	2.09603		Tb927_01	213000	213500	0.648428		Tb927_01	956000	956500	1.21295		Tb927_01	232000	232500	2.81902		Tb927_01	232000	232500	1.11325
		58500	59000	4.61964	3.85548	3.16284		Tb927_01	213500	214000	1.46558		Tb927_01	119500	120000	1.21128		Tb927_01	232500	233000	1.15876		Tb927_01	232500	233000	1.03621
		59000	59500	3.33004	3.34793	2.51578		Tb927_01	214000	214500	3.47815		Tb927_01	83500	84000	1.21126		Tb927_01	233000	233500	1.24539		Tb927_01	233000	233500	1.15105
		59500	59781	2.10448	1.57071	1.66843		Tb927_01	214500	215000	1.14179		Tb927_01	118500	119000	1.21041		Tb927_01	233500	234000	0.846564		Tb927_01	233500	234000	1.08527
	BES17 VSG-13	0	500	1	1	1		Tb927_01	215000	215500	1.80576		Tb927_01	231500	232000	1.2104		Tb927_01	234000	234500	1.6743		Tb927_01	234000	234500	0.896206
		500	1000	0.59616	0.579807	0.620262		Tb927_01	215500	216000	0.9065		Tb927_01	79500	80000	1.21008		Tb927_01	234500	235000	2.363		Tb927_01	234500	235000	1.12464
		1000	1500	0.560541	0.554627	0.369241		Tb927_01	216000	216500	2.23948		Tb927_01	316000	316500	1.20977		Tb927_01	235000	235500	0.898406		Tb927_01	235000	235500	1.01272
		1500	2000	2.47195	2.82811	0.82944		Tb927_01	216500	217000	1.02883		Tb927_01	449500	450000	1.20963		Tb927_01	235500	236000	1.63006		Tb927_01	235500	236000	1.02075
		2000	2500	1.39743	2.46816	0.529426		Tb927_01	217000	217500	0.804586		Tb927_01	402000	402500	1.2093		Tb927_01	236000	236500	2.47694		Tb927_01	236000	236500	0.942177
		2500	3000	1	1	1		Tb927_01	217500	218000	3.1353		Tb927_01	408000	408500	1.20924		Tb927_01	236500	237000	2.73591		Tb927_01	236500	237000	0.984678
		3000	3500	0.20089	0.240354	0.92179		Tb927_01	218000	218500	3.59069		Tb927_01	213500	214000	1.20846		Tb927_01	237000	237500	1.93212		Tb927_01	237000	237500	0.938483
		3500	4000	2.12165	2.53731	0.738482		Tb927_01	218500	219000	2.18962		Tb927_01	943000	943500	1.20796		Tb927_01	237500	238000	1.12611		Tb927_01	237500	238000	1.07139
		4000	4500	1	1	1		Tb927_01	219000	219500	1.50597		Tb927_01	860500	861000	1.20755		Tb927_01	238000	238500	0.628935		Tb927_01	238000	238500	1.07629
		4500	5000	0.639608	1.84686	1.85299		Tb927_01	219500	220000	1.15997		Tb927_01	1029000	1029500	1.20735		Tb927_01	238500	239000	1.04295		Tb927_01	238500	239000	1.00287
		5000	5500	5.00846	3.06393	0.59375		Tb927_01	220000	220500	2.07722		Tb927_01	117500	118000	1.20681		Tb927_01	239000	239500	0.54506		Tb927_01	239000	239500	0.997438
		5500	6000	3.32429	2.00063	1.12314		Tb927_01	220500	221000	2.57784		Tb927_01	73500	74000	1.20679		Tb927_01	239500	240000	1.10797		Tb927_01	239500	240000	1.01985
		6000	6500	2.446	1.45419	0.863162		Tb927_01	221000	221500	2.02789		Tb927_01	176000	176500	1.20654		Tb927_01	240000	240500	0.928613		Tb927_01	240000	240500	1.10489
		6500	7000	0.707217	0.517744	0.428016		Tb927_01	221500	222000	1.20212		Tb927_01	976000	976500	1.20651		Tb927_01	240500	241000	0.578099		Tb927_01	240500	241000	1.15616
		7000	7500	0.612036	0.697015	0.649317		Tb927_01	222000	222500	1.0121		Tb927_01	886000	886500	1.20627		Tb927_01	241000	241500	0.827265		Tb927_01	241000	241500	0.95995
		7500	8000	1	1	1		Tb927_01	222500	223000	1.92683		Tb927_01	920000	920500	1.20578		Tb927_01	241500	242000	1.0934		Tb927_01	241500	242000	0.909731
		8000	8500	1.45462	1.05171	0.675019		Tb927_01	223000	223500	1.16292		Tb927_01	580000	580500	1.2055		Tb927_01	242000	242500	1.3393		Tb927_01	242000	242500	1.04127
		8500	9000	1.03563	2.82985	2		Tb927_01	223500	224000	1.99312		Tb927_01	98000	98500	1.20549		Tb927_01	242500	243000	1.25667		Tb927_01	242500	243000	1.19893
		9000	9500	2.53357	2.12325	0.886759		Tb927_01	224000	224500	1.95945		Tb927_01	890500	891000	1.20501		Tb927_01	243000	243500	1.50241		Tb927_01	243000	243500	0.984397
		9500	10000	4.85793	2.84477	0.918524		Tb927_01	224500	225000	2.38924		Tb927_01	962500	963000	1.20482		Tb927_01	243500	244000	1.95725		Tb927_01	243500	244000	0.871352
		10000	10500	2.57823	1.60348	0.995341		Tb927_01	225000	225500	1.77463		Tb927_01	690000	690500	1.20419		Tb927_01	244000	244500	2.02016		Tb927_01	244000	244500	0.971992
		10500	11000	1.44441	1.30463	0.935542		Tb927_01	225500	226000	1.06992		Tb927_01	965000	965500	1.20374		Tb927_01	244500	245000	1		Tb927_01	244500	245000	1
		11000	11500	2.10349	2.26547	0.785288		Tb927_01	226000	226500	0.753672		Tb927_01	948000	948500	1.20249		Tb927_01	245000	245500	1.47619		Tb927_01	245000	245500	1.10106
		11500	12000	2.51435	3.24397	1.02887		Tb927_01	226500	227000	0.799399		Tb927_01	386000	386500	1.20229		Tb927_01	245500	246000	1.57004		Tb927_01	245500	246000	0.983071
		12000	12500	1.27473	0.97781	0.99853		Tb927_01	227000	227500	0.93093		Tb927_01	980500	981000	1.20229		Tb927_01	246000	246500	1.25173		Tb927_01	246000	246500	0.928359
		12500	13000	2.3482	1.8091	0.933361		Tb927_01	227500	228000	0.54635		Tb927_01	68000	68500	1.20208		Tb927_01	246500	247000	0.838823		Tb927_01	246500	247000	0.872956
		13000	13500	2.43595	1.53821	1.01492		Tb927_01	228000	228500	0.484552		Tb927_01	580500	581000	1.20118		Tb927_01	247000	247500	0.565091		Tb927_01	247000	247500	1.04286
		13500	14000	1.13535	1.17288	0.916495		Tb927_01	228500	229000	0.584708		Tb927_01	261500	262000	1.20114		Tb927_01	247500	248000	0.779668		Tb927_01	247500	248000	0.984813
		14000	14500	0.754208	0.829815	0.827016		Tb927_01	229000	229500	0.504716		Tb927_01	952000	952500	1.20042		Tb927_01	248000	248500	0.573092		Tb927_01	248000	248500	1.02837
		14500	15000	2	1	0.646713		Tb927_01	229500	230000	0.452919		Tb927_01	867000	867500	1.19955		Tb927_01	248500	249000	1.1646		Tb927_01	248500	249000	1.122
		15000	15500	7.76721	1.11492	0.870114		Tb927_01	230000	230500	1.13267		Tb927_01	946000	946500	1.19943		Tb927_01	249000	249500	2.20657		Tb927_01	249000	249500	0.976521
		15500	16000	1.7825	2.06567	1.02082		Tb927_01	230500	231000	0.636378		Tb927_01	264500	265000	1.19887		Tb927_01	249500	252500	1		Tb927_01	249500	252500	1
		16000	16500	1.67024	1.96663	0.899714		Tb927_01	231000	231500	0.793347		Tb927_01	574500	575000	1.1985		Tb927_01	252500	253000	0.77262		Tb927_01	252500	253000	0.838182
		16500	17000	2.92091	3.4416	0.707135		Tb927_01	231500	232000	2.34595		Tb927_01	308500	309000	1.19816		Tb927_01	253000	253500	1.1487		Tb927_01	253000	253500	0.931778
		17000	17500	2.20849	4.28383	0.880252		Tb927_01	232000	232500	2.82483		Tb927_01	368000	368500	1.19761		Tb927_01	253500	254000	1.60156		Tb927_01	253500	254000	1.1118
		17500	18000	1	1	1		Tb927_01	232500	233000	1.42313		Tb927_01	481500	482000	1.19751		Tb927_01	254000	254500	2.65713		Tb927_01	254000	254500	1.12147
		18000	18500	2.07958	1.78104	0.483164		Tb927_01	233000	233500	1.61021		Tb927_01	543000	543500	1.19732		Tb927_01	254500	255000	1.14965		Tb927_01	254500	255000	0.992192
		18500	19000	2.07126	2.46816	1.30348		Tb927_01	233500	234000	0.85112		Tb927_01	624000	624500	1.19672		Tb927_01	255000	255500	0.689287		Tb927_01	255000	255500	1.06158
		19000	19500	0.517814	1	1		Tb927_01	234000	234500	1.3662		Tb927_01	620500	621000	1.1956		Tb927_01	255500	256000	0.672876		Tb927_01	255500	256000	1.13265
		19500	20000	0.999834	0.883008	0.820871		Tb927_01	234500	235000	2.51697		Tb927_01	949000	949500	1.1955		Tb927_01	256000	256500	1.83125		Tb927_01	256000	256500	0.905349
		20000	20500	0.790262	0.833683	1.21513		Tb927_01	235000	235500	0.921937		Tb927_01	140500	141000	1.19545		Tb927_01	256500	257000	1		Tb927_01	256500	257000	0.646713
		20500	21000	1.41443	0.929104	0.661782		Tb927_01	235500	236000	1.53296		Tb927_01	46000	46500	1.1952		Tb927_01	257000	257500	0.586472		Tb927_01	257000	257500	1.11818
		21000	21500	1.44977	1.29666	0.60041		Tb927_01	236000	236500	2.67683		Tb927_01	142000	142500	1.19448		Tb927_01	257500	259500	1		Tb927_01	257500	259500	1
		21500	22000	0.694115	0.753972	0.938416		Tb927_01	236500	237000	2.68255		Tb927_01	330500	331000	1.19447		Tb927_01	259500	260000	1.29872		Tb927_01	259500	260000	1.10789
		22000	22500	0.670837	0.505373	0.935592		Tb927_01	237000	237500	1.92125		Tb927_01	1012500	1013000	1.19403		Tb927_01	260000	260500	0.757728		Tb927_01	260000	260500	0.971012
		22500	23000	1.1689	1.27009	0.998538		Tb927_01	237500	238000	1.1422		Tb927_01	1041000	1041500	1.19403		Tb927_01	260500	261000	1.08338		Tb927_01	260500	261000	1.04309
		23000	23500	2.9631	2.30858	0.923102		Tb927_01	238000	238500	0.64355		Tb927_01	92000	92500	1.19367		Tb927_01	261000	261500	1.86793		Tb927_01	261000	261500	1.01246
		23500	24000	2.58907	2.78731	0.467543		Tb927_01	238500	239000	1.0611		Tb927_01	234500	235000	1.19355		Tb927_01	261500	262000	0.686766		Tb927_01	261500	262000	1.20926
		24000	24500	7.76721	0.927078	0.419266		Tb927_01	239000	239500	0.558497		Tb927_01	70500	71000	1.19336		Tb927_01	262000	262500	2.52725		Tb927_01	262000	262500	0.862056
		24500	25000	1.72559	1.09122	0.685323		Tb927_01	239500	240000	1.14417		Tb927_01	74000	74500	1.19295		Tb927_01	262500	263000	1.46316		Tb927_01	262500	263000	0.995286
		25000	25500	1.09251	1.04522	0.825528		Tb927_01	240000	240500	0.958055		Tb927_01	939000	939500	1.19281		Tb927_01	263000	263500	1.21294		Tb927_01	263000	263500	1.02319
		25500	26000	1.15626	1.95485	0.698432		Tb927_01	240500	241000	0.592947		Tb927_01	453000	453500	1.19216		Tb927_01	263500	264000	1.19617		Tb927_01	263500	264000	1.05194
		26000	26500	0.674307	1.45812	0.998569		Tb927_01	241000	241500	0.843058		Tb927_01	417000	417500	1.19188		Tb927_01	264000	264500	1.65		Tb927_01	264000	264500	0.977374
		26500	27000	0.997253	1.833	0.598409		Tb927_01	241500	242000	1.11796		Tb927_01	741500	742000	1.19137		Tb927_01	264500	265000	0.766215		Tb927_01	264500	265000	1.20698
		27000	27500	0.656358	0.614236	0.931317		Tb927_01	242000	242500	1.36617		Tb927_01	508000	508500	1.1911		Tb927_01	265000	265500	1.40001		Tb927_01	265000	265500	1.15
		27500	28000	0.727909	0.710402	0.868077		Tb927_01	242500	243000	1.28435		Tb927_01	445500	446000	1.19064		Tb927_01	265500	266000	0.836178		Tb927_01	265500	266000	1.11824
		28000	28500	0.5367	0.964496	0.839997		Tb927_01	243000	243500	1.54272		Tb927_01	621500	622000	1.1902		Tb927_01	266000	266500	0.539263		Tb927_01	266000	266500	1.11584
		28500	29000	0.61732	0.629897	0.976707		Tb927_01	243500	244000	1.96067		Tb927_01	629000	629500	1.19003		Tb927_01	266500	267000	0.878916		Tb927_01	266500	267000	0.890748
		29000	29500	0.804179	0.364123	0.799366		Tb927_01	244000	244500	1.3995		Tb927_01	252000	252500	1.18996		Tb927_01	267000	267500	0.630182		Tb927_01	267000	267500	0.983873
		29500	30000	0.816765	0.976697	0.825502		Tb927_01	244500	245000	0.486084		Tb927_01	467500	468000	1.18963		Tb927_01	267500	268000	0.45676		Tb927_01	267500	268000	0.988846
		30000	30500	0.586482	0.66134	0.851622		Tb927_01	245000	245500	0.77637		Tb927_01	210000	210500	1.18945		Tb927_01	268000	268500	0.601149		Tb927_01	268000	268500	0.976914
		30500	31000	0.969749	1.66388	0.92839		Tb927_01	245500	246000	1.59759		Tb927_01	944000	944500	1.18919		Tb927_01	268500	269000	0.528452		Tb927_01	268500	269000	1.09382
		31000	31500	0.883042	1.15836	1.13264		Tb927_01	246000	246500	1.27387		Tb927_01	929000	929500	1.18883		Tb927_01	269000	269500	0.611461		Tb927_01	269000	269500	0.935754
		31500	32000	2.4113	2.00968	0.793363		Tb927_01	246500	247000	0.859578		Tb927_01	88500	89000	1.18762		Tb927_01	269500	270000	0.466141		Tb927_01	269500	270000	1.07752
		32000	32500	1.88448	1.60466	0.917964		Tb927_01	247000	247500	0.577257		Tb927_01	564000	564500	1.18664		Tb927_01	270000	270500	0.626419		Tb927_01	270000	270500	0.971729
		32500	33000	5	0.638308	1.94014		Tb927_01	247500	248000	0.793893		Tb927_01	242500	243000	1.18655		Tb927_01	270500	271000	1.17956		Tb927_01	270500	271000	1.13171
		33000	33500	2.66829	0.958403	0.844906		Tb927_01	248000	248500	0.585348		Tb927_01	1020000	1020500	1.18644		Tb927_01	271000	271500	0.770303		Tb927_01	271000	271500	0.875178
		33500	34000	2.31252	1.59487	0.709421		Tb927_01	248500	249000	1.20186		Tb927_01	149500	150000	1.18588		Tb927_01	271500	272000	0.969002		Tb927_01	271500	272000	1.08937
		34000	34500	2.38206	1.94953	0.635728		Tb927_01	249000	249500	1.82781		Tb927_01	46500	47000	1.18493		Tb927_01	272000	272500	1.40945		Tb927_01	272000	272500	0.886052
		34500	35000	1.98597	1.62195	0.945451		Tb927_01	249500	250000	1.15917		Tb927_01	38000	38500	1.18481		Tb927_01	272500	273000	1.09184		Tb927_01	272500	273000	0.938649
		35000	35500	1.43591	1.09922	1.08337		Tb927_01	250000	250500	2.61731		Tb927_01	86000	86500	1.18479		Tb927_01	273000	273500	0.635934		Tb927_01	273000	273500	1.05194
		35500	36000	1.03341	1.16948	0.975873		Tb927_01	250500	251000	1.04484		Tb927_01	543500	544000	1.18455		Tb927_01	273500	274000	0.722414		Tb927_01	273500	274000	0.873618
		36000	36500	1.30579	1.3586	1.13626		Tb927_01	251000	251500	0.399787		Tb927_01	403500	404000	1.1844		Tb927_01	274000	274500	0.491148		Tb927_01	274000	274500	0.716462
		36500	37000	1.21448	3.99303	0.987455		Tb927_01	251500	252000	0.93328		Tb927_01	186000	186500	1.18378		Tb927_01	274500	275500	1		Tb927_01	274500	275500	1
		37000	37500	1.8094	1.40478	0.820693		Tb927_01	252000	252500	0.568013		Tb927_01	833500	834000	1.18363		Tb927_01	275500	276000	0.799816		Tb927_01	275500	276000	0.917327
		37500	38000	2.46669	1.76523	0.871433		Tb927_01	252500	253000	0.759401		Tb927_01	896000	896500	1.18319		Tb927_01	276000	276500	0.632047		Tb927_01	276000	276500	0.862226
		38000	38500	1.95086	1.48574	0.986016		Tb927_01	253000	253500	1.16419		Tb927_01	613500	614000	1.18288		Tb927_01	276500	279000	1		Tb927_01	276500	279000	1
		38500	39000	2.39525	1.93999	0.748537		Tb927_01	253500	254000	1.58337		Tb927_01	43000	43500	1.18287		Tb927_01	279000	279500	0.83578		Tb927_01	279000	279500	0.701315
		39000	39500	2.04896	1.60662	1.07815		Tb927_01	254000	254500	2.62672		Tb927_01	848500	849000	1.18234		Tb927_01	279500	280000	2.25407		Tb927_01	279500	280000	0.623739
		39500	40000	1.85795	1.63126	0.991866		Tb927_01	254500	255000	1.17563		Tb927_01	468500	469000	1.18227		Tb927_01	280000	280500	2.43992		Tb927_01	280000	280500	0.610483
		40000	40500	1.51295	2.11983	1.081		Tb927_01	255000	255500	0.707141		Tb927_01	379000	379500	1.18203		Tb927_01	280500	281000	1.93246		Tb927_01	280500	281000	0.579474
		40500	41000	2.36925	2.26138	0.774402		Tb927_01	255500	256000	0.688751		Tb927_01	446500	447000	1.18203		Tb927_01	281000	281500	1.13084		Tb927_01	281000	281500	0.469579
		41000	41500	2.08384	2.30741	1.23543		Tb927_01	256000	256500	1.81705		Tb927_01	298000	298500	1.18138		Tb927_01	281500	282000	0.855237		Tb927_01	281500	282000	0.458029
		41500	42000	2.80021	2.08371	1.00675		Tb927_01	256500	257000	1.47142		Tb927_01	844500	845000	1.18126		Tb927_01	282000	282500	1		Tb927_01	282000	282500	1
		42000	42500	3.29491	1.89162	0.789868		Tb927_01	257000	257500	0.856845		Tb927_01	720000	720500	1.18072		Tb927_01	282500	283000	0.749634		Tb927_01	282500	283000	0.766342
		42500	43000	1.05118	0.634773	0.722775		Tb927_01	257500	258000	1.48479		Tb927_01	473500	474000	1.18065		Tb927_01	283000	285000	1		Tb927_01	283000	285000	1
		43000	43500	0.566387	0.600414	0.425033		Tb927_01	258000	258500	0.862201		Tb927_01	144500	145000	1.18026		Tb927_01	285000	285500	0.863232		Tb927_01	285000	285500	0.570689
		43500	44000	0.629958	0.34266	0.277198		Tb927_01	258500	259000	0.784942		Tb927_01	923500	924000	1.18019		Tb927_01	285500	286000	0.825683		Tb927_01	285500	286000	0.515184
		44000	44500	0.434493	0.286534	0.328877		Tb927_01	259000	259500	0.730042		Tb927_01	1010500	1011000	1.1797		Tb927_01	286000	286500	0.808767		Tb927_01	286000	286500	0.554395
		44500	45000	0.575982	0.409588	0.481256		Tb927_01	259500	260000	0.840955		Tb927_01	67000	67500	1.1794		Tb927_01	286500	287500	1		Tb927_01	286500	287500	1
		45000	45500	0.706989	0.443254	0.411245		Tb927_01	260000	260500	0.775834		Tb927_01	66500	67000	1.17872		Tb927_01	287500	288000	1.26101		Tb927_01	287500	288000	0.671394
		45500	46000	0.589021	0.421258	0.500805		Tb927_01	260500	261000	1.11062		Tb927_01	327500	328000	1.17864		Tb927_01	288000	288500	1.86857		Tb927_01	288000	288500	0.685463
		46000	46500	0.626178	0.329751	0.437089		Tb927_01	261000	261500	1.87926		Tb927_01	988000	988500	1.17833		Tb927_01	288500	289000	1.13505		Tb927_01	288500	289000	0.615474
		46500	47000	0.575574	0.426165	0.434431		Tb927_01	261500	262000	0.703357		Tb927_01	856000	856500	1.17811		Tb927_01	289000	289500	0.709956		Tb927_01	289000	289500	0.621398
		47000	47500	0.533534	0.426115	0.454779		Tb927_01	262000	262500	2.64199		Tb927_01	921000	921500	1.17772		Tb927_01	289500	290000	2.63741		Tb927_01	289500	290000	0.652538
		47500	48000	0.683606	0.412166	0.485695		Tb927_01	262500	263000	1.49913		Tb927_01	100000	100500	1.1771		Tb927_01	290000	290500	2.74065		Tb927_01	290000	290500	0.679955
		48000	48500	0.500692	0.415882	0.24858		Tb927_01	263000	263500	1.23469		Tb927_01	968500	969000	1.17647		Tb927_01	290500	291000	1.48224		Tb927_01	290500	291000	0.668293
		48500	49000	0.637739	0.460563	0.845878		Tb927_01	263500	264000	1.20737		Tb927_01	7500	8000	1.176		Tb927_01	291000	291500	0.844893		Tb927_01	291000	291500	0.770973
		49000	49500	0.795147	0.605993	0.681801		Tb927_01	264000	264500	1.67716		Tb927_01	362000	362500	1.176		Tb927_01	291500	293000	1		Tb927_01	291500	293000	1
		49500	50000	1.48291	1.19047	1.03478		Tb927_01	264500	265000	0.781463		Tb927_01	442500	443000	1.17581		Tb927_01	293000	293500	1.82528		Tb927_01	293000	293500	0.807213
		50000	50500	2.2579	2.09236	0.964439		Tb927_01	265000	265500	1.41308		Tb927_01	373500	374000	1.17532		Tb927_01	293500	294000	1.05949		Tb927_01	293500	294000	0.807485
		50500	51000	1.81126	1.61995	0.883621		Tb927_01	265500	266000	0.853536		Tb927_01	52000	52500	1.17525		Tb927_01	294000	297000	1		Tb927_01	294000	297000	1
		51000	51500	0.621919	0.548601	0.932374		Tb927_01	266000	266500	0.552316		Tb927_01	407000	407500	1.17495		Tb927_01	297000	297500	0.75		Tb927_01	297000	297500	1
		51500	52000	0.535655	0.60842	0.991121		Tb927_01	266500	267000	0.905558		Tb927_01	573500	574000	1.17475		Tb927_01	297500	298500	1		Tb927_01	297500	298500	1
		52000	52500	1.25002	1.66666	0.895054		Tb927_01	267000	267500	0.647672		Tb927_01	572000	572500	1.17472		Tb927_01	298500	299000	4.19128		Tb927_01	298500	299000	1.27063
		52500	52948	1.69424	0.916234	0.801172		Tb927_01	267500	268000	0.466801		Tb927_01	865000	865500	1.1746		Tb927_01	299000	299500	1.45746		Tb927_01	299000	299500	1
	BES13 VSG-17	0	500	0.707462	0.976697	1.08191		Tb927_01	268000	268500	0.615358		Tb927_01	987000	987500	1.17388		Tb927_01	299500	301500	1		Tb927_01	299500	301500	1
		500	1000	0.651431	0.700083	0.684778		Tb927_01	268500	269000	0.54135		Tb927_01	167000	167500	1.17362		Tb927_01	301500	302000	0.424762		Tb927_01	301500	302000	0.552288
		1000	1500	2.09615	0.707462	0.744846		Tb927_01	269000	269500	0.625185		Tb927_01	903000	903500	1.17318		Tb927_01	302000	302500	2.20573		Tb927_01	302000	302500	1.13686
		1500	2000	1.77886	3.3689	0.877056		Tb927_01	269500	270000	0.47856		Tb927_01	681500	682000	1.17253		Tb927_01	302500	303000	1.42679		Tb927_01	302500	303000	0.960797
		2000	2500	1.69821	3.67388	1.11294		Tb927_01	270000	270500	0.642704		Tb927_01	856500	857000	1.1719		Tb927_01	303000	303500	2.12459		Tb927_01	303000	303500	0.973464
		2500	3000	1.09251	1.87251	0.891956		Tb927_01	270500	271000	1.20579		Tb927_01	89000	89500	1.17134		Tb927_01	303500	304000	1.93909		Tb927_01	303500	304000	0.976013
		3000	3500	0.275561	0.321934	1.33464		Tb927_01	271000	271500	0.78591		Tb927_01	327000	327500	1.17025		Tb927_01	304000	304500	0.765204		Tb927_01	304000	304500	1.08588
		3500	4000	1.01296	1.34461	0.878652		Tb927_01	271500	272000	0.987981		Tb927_01	80500	81000	1.16999		Tb927_01	304500	305000	1		Tb927_01	304500	305000	1
		4000	4500	2.03833	1.2349	0.789531		Tb927_01	272000	272500	1.43458		Tb927_01	584000	584500	1.16984		Tb927_01	305000	305500	1.28226		Tb927_01	305000	305500	1.327
		4500	5000	2.13203	1.03461	0.895705		Tb927_01	272500	273000	1.1096		Tb927_01	185500	186000	1.16959		Tb927_01	305500	306000	1.7847		Tb927_01	305500	306000	0.995068
		5000	5500	2.42897	1.47239	0.634939		Tb927_01	273000	273500	0.648794		Tb927_01	1047000	1047500	1.16934		Tb927_01	306000	306500	2.29834		Tb927_01	306000	306500	1.07895
		5500	6000	1.10075	1.12075	0.937764		Tb927_01	273500	274000	0.739366		Tb927_01	343000	343500	1.16854		Tb927_01	306500	307000	0.843334		Tb927_01	306500	307000	0.964642
		6000	6500	3.73104	2.06567	0.764895		Tb927_01	274000	274500	0.506087		Tb927_01	942500	943000	1.16827		Tb927_01	307000	307500	0.637667		Tb927_01	307000	307500	1.0534
		6500	7000	2.14267	2.25274	0.957764		Tb927_01	274500	275000	1.73078		Tb927_01	869500	870000	1.16821		Tb927_01	307500	308000	1.47873		Tb927_01	307500	308000	0.955767
		7000	7500	0.942238	1.13682	1.14289		Tb927_01	275000	275500	1.68785		Tb927_01	963500	964000	1.1681		Tb927_01	308000	309000	1		Tb927_01	308000	309000	1
		7500	8000	2.72204	2.21283	0.803709		Tb927_01	275500	276000	1.41102		Tb927_01	424500	425000	1.16779		Tb927_01	309000	309500	0.389253		Tb927_01	309000	309500	1.18396
		8000	8500	1.00222	0.976697	1.17267		Tb927_01	276000	276500	0.993512		Tb927_01	928500	929000	1.16709		Tb927_01	309500	310000	0.671022		Tb927_01	309500	310000	1.03604
		8500	9000	2.34408	1.87985	0.876516		Tb927_01	276500	277000	2.96381		Tb927_01	469000	469500	1.16687		Tb927_01	310000	310500	0.640463		Tb927_01	310000	310500	1.06146
		9000	9500	3.24857	3.90495	0.758696		Tb927_01	277000	277500	2.66368		Tb927_01	169500	170000	1.16618		Tb927_01	310500	311000	0.327024		Tb927_01	310500	311000	1.04667
		9500	10000	3.73561	2.58616	1.50617		Tb927_01	277500	278000	2.20804		Tb927_01	483500	484000	1.16562		Tb927_01	311000	311500	0.349671		Tb927_01	311000	311500	0.955958
		10000	10500	2.28052	1.10075	0.738216		Tb927_01	278000	278500	2.52025		Tb927_01	829500	830000	1.16559		Tb927_01	311500	313500	1		Tb927_01	311500	313500	1
		10500	11000	3.05215	1.87985	1.02552		Tb927_01	278500	279000	1.97509		Tb927_01	973500	974000	1.16511		Tb927_01	313500	314000	1.82184		Tb927_01	313500	314000	0.926112
		11000	11500	2.48208	2.84236	0.814486		Tb927_01	279000	279500	1.90182		Tb927_01	901000	901500	1.16454		Tb927_01	314000	318500	1		Tb927_01	314000	318500	1
		11500	12000	2.90297	2.13719	0.964684		Tb927_01	279500	280000	2.22696		Tb927_01	1030500	1031000	1.16448		Tb927_01	318500	319000	1.63552		Tb927_01	318500	319000	0.876252
		12000	12500	2.13029	1.67123	1.1875		Tb927_01	280000	280500	2.4364		Tb927_01	446000	446500	1.16359		Tb927_01	319000	319500	1.58097		Tb927_01	319000	319500	0.944676
		12500	13000	2.31284	1.09251	0.881515		Tb927_01	280500	281000	1.94873		Tb927_01	151000	151500	1.16345		Tb927_01	319500	320000	1		Tb927_01	319500	320000	1
		13000	13500	2.01296	2.64784	1.08191		Tb927_01	281000	281500	1.15806		Tb927_01	731500	732000	1.16327		Tb927_01	320000	320500	1.28395		Tb927_01	320000	320500	0.985869
		13500	14000	1.44977	2.2944	0.734715		Tb927_01	281500	282000	0.940154		Tb927_01	30500	31000	1.16279		Tb927_01	320500	321000	1.36948		Tb927_01	320500	321000	0.978726
		14000	14500	0.590785	0.837216	0.738606		Tb927_01	282000	282500	1.61505		Tb927_01	879000	879500	1.1626		Tb927_01	321000	321500	1.56669		Tb927_01	321000	321500	1.12076
		14500	15000	2.59474	2.05174	1.00196		Tb927_01	282500	283000	1.26692		Tb927_01	665500	666000	1.16197		Tb927_01	321500	322000	1.06807		Tb927_01	321500	322000	1.09338
		15000	15500	2.35098	2.91124	1.096		Tb927_01	283000	283500	1.49728		Tb927_01	245000	245500	1.16194		Tb927_01	322000	322500	0.720629		Tb927_01	322000	322500	1.05127
		15500	16000	1.6932	1.84403	0.838533		Tb927_01	283500	284000	1.40573		Tb927_01	552500	553000	1.16186		Tb927_01	322500	323000	3.11537		Tb927_01	322500	323000	1.04286
		16000	16500	2.12165	1.48089	0.566945		Tb927_01	284000	284500	0.732618		Tb927_01	933000	933500	1.16148		Tb927_01	323000	323500	1.81126		Tb927_01	323000	323500	0.82072
		16500	17000	1.58241	1.78104	0.891956		Tb927_01	284500	285000	2.14556		Tb927_01	849500	850000	1.16109		Tb927_01	323500	326000	1		Tb927_01	323500	326000	1
		17000	17500	1.72494	3.80256	0.977664		Tb927_01	285000	285500	0.806009		Tb927_01	885500	886000	1.16109		Tb927_01	326000	326500	1.27502		Tb927_01	326000	326500	0.977227
		17500	18000	1.223	3.11925	1.02575		Tb927_01	285500	286000	0.818995		Tb927_01	190500	191000	1.16059		Tb927_01	326500	327000	2.27294		Tb927_01	326500	327000	0.889298
		18000	18500	1.65409	1.8753	0.758953		Tb927_01	286000	286500	0.811505		Tb927_01	190000	190500	1.15953		Tb927_01	327000	327500	1.09858		Tb927_01	327000	327500	1.17816
		18500	19000	2.19121	1.57249	0.83886		Tb927_01	286500	287000	1.42522		Tb927_01	213000	213500	1.15921		Tb927_01	327500	328000	0.636082		Tb927_01	327500	328000	1.1866
		19000	19500	2.18924	1.51642	0.881561		Tb927_01	287000	287500	2.80502		Tb927_01	487500	488000	1.15833		Tb927_01	328000	328500	0.593424		Tb927_01	328000	328500	1.03618
		19500	20000	2.60369	1.83836	1.03116		Tb927_01	287500	288000	1.45217		Tb927_01	405000	405500	1.15809		Tb927_01	328500	329000	0.853658		Tb927_01	328500	329000	0.962992
		20000	20500	2.11051	1.53881	0.677188		Tb927_01	288000	288500	1.89691		Tb927_01	69000	69500	1.15808		Tb927_01	329000	329500	1.08855		Tb927_01	329000	329500	1.10458
		20500	21000	2.18579	1.93064	0.708039		Tb927_01	288500	289000	1.15865		Tb927_01	581000	581500	1.15797		Tb927_01	329500	332000	1		Tb927_01	329500	332000	1
		21000	21500	1.77886	1.13261	0.942847		Tb927_01	289000	289500	0.722472		Tb927_01	686000	686500	1.15719		Tb927_01	332000	332500	1.63145		Tb927_01	332000	332500	1.33464
		21500	22000	1.48039	1.95289	0.785584		Tb927_01	289500	290000	2.63614		Tb927_01	560000	560500	1.1559		Tb927_01	332500	336500	1		Tb927_01	332500	336500	1
		22000	22500	2.13029	2.5788	0.8409		Tb927_01	290000	290500	2.77101		Tb927_01	584500	585000	1.1543		Tb927_01	336500	337000	3.42851		Tb927_01	336500	337000	0.570689
		22500	23000	1.60425	1.52893	0.816659		Tb927_01	290500	291000	1.50155		Tb927_01	448000	448500	1.15427		Tb927_01	337000	337500	3.79981		Tb927_01	337000	337500	0.693809
		23000	23500	1.06732	0.839484	0.771875		Tb927_01	291000	291500	0.974004		Tb927_01	1033000	1033500	1.15419		Tb927_01	337500	338000	1		Tb927_01	337500	338000	1
		23500	24000	2.02017	1.06386	0.561056		Tb927_01	291500	292000	1.64861		Tb927_01	223500	224000	1.15385		Tb927_01	338000	338500	0.758907		Tb927_01	338000	338500	1
		24000	24500	2.39504	1.55509	0.805273		Tb927_01	292000	292500	0.669206		Tb927_01	696000	696500	1.15339		Tb927_01	338500	341500	1		Tb927_01	338500	341500	1
		24500	25000	1.11355	0.978756	0.734715		Tb927_01	292500	293000	1.31212		Tb927_01	47000	47500	1.15333		Tb927_01	341500	342000	1.65925		Tb927_01	341500	342000	1.12812
		25000	25500	1.5239	1.48536	0.629996		Tb927_01	293000	293500	1.74133		Tb927_01	927000	927500	1.15295		Tb927_01	342000	343500	1		Tb927_01	342000	343500	1
		25500	26000	0.964718	0.795771	0.931298		Tb927_01	293500	294000	1.29519		Tb927_01	1019000	1019500	1.15295		Tb927_01	343500	344000	1.9816		Tb927_01	343500	344000	0.82542
		26000	26500	1.91882	2.06922	0.518566		Tb927_01	294000	294500	0.840654		Tb927_01	355500	356000	1.15291		Tb927_01	344000	344500	0.472786		Tb927_01	344000	344500	1.11441
		26500	27000	0.571334	1.4845	0.859115		Tb927_01	294500	295000	1.5168		Tb927_01	130000	130500	1.15281		Tb927_01	344500	345000	0.662167		Tb927_01	344500	345000	0.808004
		27000	28500	1.16732	0.939484	0.971875		Tb927_01	295000	295500	0.558271		Tb927_01	378500	379000	1.15268		Tb927_01	345000	345500	1.31299		Tb927_01	345000	345500	0.897513
		28500	29000	0.628966	0.435557	0.617159		Tb927_01	295500	296000	0.966646		Tb927_01	571000	571500	1.15262		Tb927_01	345500	346000	0.930578		Tb927_01	345500	346000	1.10476
		29000	31000	1.0181	1.1238	1.0913		Tb927_01	296000	296500	2.10626		Tb927_01	688500	689000	1.15259		Tb927_01	346000	346500	0.814416		Tb927_01	346000	346500	0.946534
		31000	31500	2.27715	0.517744	0.737222		Tb927_01	296500	297000	2.58075		Tb927_01	901500	902000	1.15259		Tb927_01	346500	347000	0.997262		Tb927_01	346500	347000	0.900778
		31500	34000	1.194	0.965542	0.92345		Tb927_01	297000	297500	1.35377		Tb927_01	687500	688000	1.15215		Tb927_01	347000	347500	0.704493		Tb927_01	347000	347500	0.967606
		34000	34500	1.5181	1.05778	1.19121		Tb927_01	297500	298000	1.56729		Tb927_01	109500	110000	1.15204		Tb927_01	347500	348000	1.90168		Tb927_01	347500	348000	1.13463
		34500	35500	1	1.0645	0.9999		Tb927_01	298000	298500	0.676308		Tb927_01	951500	952000	1.15124		Tb927_01	348000	348500	2.19699		Tb927_01	348000	348500	1.07161
		35500	36000	4	0.638308	1.25584		Tb927_01	298500	299000	2.69436		Tb927_01	633500	634000	1.15076		Tb927_01	348500	349000	1		Tb927_01	348500	349000	1
		36000	36500	2.13463	1.83758	1.17092		Tb927_01	299000	299500	3.08879		Tb927_01	611500	612000	1.15036		Tb927_01	349000	349500	2.29158		Tb927_01	349000	349500	0.916835
		36500	37000	2.91141	1.63683	0.74244		Tb927_01	299500	300000	2.20989		Tb927_01	40500	41000	1.15024		Tb927_01	349500	354000	1		Tb927_01	349500	354000	1
		37000	37500	1.52607	0.962544	0.965134		Tb927_01	300000	300500	2.84929		Tb927_01	569000	569500	1.15024		Tb927_01	354000	354500	0.761165		Tb927_01	354000	354500	2.58685
		37500	38000	1.95474	0.891873	0.824738		Tb927_01	300500	301000	1.60631		Tb927_01	963000	963500	1.14963		Tb927_01	354500	355000	0.964037		Tb927_01	354500	355000	1.13672
		38000	38500	1.394	0.864742	1.10067		Tb927_01	301000	301500	0.666701		Tb927_01	475500	476000	1.14881		Tb927_01	355000	355500	1.84382		Tb927_01	355000	355500	1.21528
		38500	39000	1.15981	1.49725	0.69518		Tb927_01	301500	302000	0.830863		Tb927_01	240500	241000	1.14838		Tb927_01	355500	356000	2.03236		Tb927_01	355500	356000	1.1606
		39000	39500	1.12603	0.920242	0.350091		Tb927_01	302000	302500	1.14385		Tb927_01	150000	150500	1.14836		Tb927_01	356000	358500	1		Tb927_01	356000	358500	1
		39500	40000	1.72308	2.66179	0.991866		Tb927_01	302500	303000	1.51136		Tb927_01	585000	585500	1.14818		Tb927_01	358500	359000	1.23429		Tb927_01	358500	359000	1.02809
		40000	43500	0.988242	1	1.0022		Tb927_01	303000	303500	2.17936		Tb927_01	133000	133500	1.1477		Tb927_01	359000	359500	1.76605		Tb927_01	359000	359500	1.35813
		43500	44000	1.45462	1.53196	0.981846		Tb927_01	303500	304000	1.97283		Tb927_01	866000	866500	1.14754		Tb927_01	359500	360000	2.18744		Tb927_01	359500	360000	1.34125
		44000	44500	2.79258	3.4416	0.792287		Tb927_01	304000	304500	0.691709		Tb927_01	22500	23000	1.14706		Tb927_01	360000	360500	1.46364		Tb927_01	360000	360500	1.09328
		44500	45000	0.495328	0.468761	0.671105		Tb927_01	304500	305000	1.20537		Tb927_01	925000	925500	1.14658		Tb927_01	360500	361000	0.59546		Tb927_01	360500	361000	1.13682
		45000	45500	0.63613	0.437984	0.447439		Tb927_01	305000	305500	0.73413		Tb927_01	256500	257000	1.14633		Tb927_01	361000	361500	0.911735		Tb927_01	361000	361500	0.952681
		45500	46000	0.488741	0.361714	0.464793		Tb927_01	305500	306000	2.00211		Tb927_01	244500	245000	1.14577		Tb927_01	361500	362000	0.356423		Tb927_01	361500	362000	1.12019
		46000	46500	0.561436	0.333667	0.935542		Tb927_01	306000	306500	1.815		Tb927_01	986500	987000	1.14564		Tb927_01	362000	362500	0.869952		Tb927_01	362000	362500	1.19968
		46500	47000	0.477724	0.350917	0.34492		Tb927_01	306500	307000	0.858513		Tb927_01	680000	680500	1.14561		Tb927_01	362500	363000	2.24135		Tb927_01	362500	363000	1.05818
		47000	47500	0.470901	0.423966	0.523924		Tb927_01	307000	307500	0.658471		Tb927_01	411500	412000	1.14537		Tb927_01	363000	363500	3.01864		Tb927_01	363000	363500	1.84415
		47500	48000	0.638776	0.451231	0.433452		Tb927_01	307500	308000	1.043		Tb927_01	13000	13500	1.14527		Tb927_01	363500	364000	1		Tb927_01	363500	364000	1.29343
		48000	48500	0.477023	0.337637	0.437682		Tb927_01	308000	308500	1.69461		Tb927_01	155500	156000	1.14524		Tb927_01	364000	365000	1		Tb927_01	364000	365000	1
		48500	49000	1.23639	0.992297	0.781536		Tb927_01	308500	309000	0.476596		Tb927_01	689000	689500	1.14502		Tb927_01	365000	365500	1.21637		Tb927_01	365000	365500	2
		49000	49500	3.57111	2.32715	0.94171		Tb927_01	309000	309500	0.568642		Tb927_01	886500	887000	1.14437		Tb927_01	365500	366000	1.21637		Tb927_01	365500	366000	1
		49500	50000	1.01111	1.05475	0.92416		Tb927_01	309500	310000	0.68649		Tb927_01	927500	928000	1.14433		Tb927_01	366000	366500	1		Tb927_01	366000	366500	1
		50000	50500	0.522409	0.571738	1.021		Tb927_01	310000	310500	0.65527		Tb927_01	885000	885500	1.14414		Tb927_01	366500	367000	1.7266		Tb927_01	366500	367000	1.65084
		50500	51000	0.720809	0.808211	0.904923		Tb927_01	310500	311000	0.336139		Tb927_01	873500	874000	1.14404		Tb927_01	367000	367500	0.980267		Tb927_01	367000	367500	1.52116
		51000	51500	1.49916	1.78876	1.01766		Tb927_01	311000	311500	0.369099		Tb927_01	709000	709500	1.14381		Tb927_01	367500	370500	1		Tb927_01	367500	370500	1
		51500	51854	0.9988	0.5	1.0034		Tb927_01	311500	312000	1.30539		Tb927_01	934000	934500	1.14312		Tb927_01	370500	371000	1.21637		Tb927_01	370500	371000	2
	BES8 VSG-14	0	500	2.36786	2.16982	1.15711		Tb927_01	312000	312500	2.03614		Tb927_01	344000	344500	1.14286		Tb927_01	371000	371500	1		Tb927_01	371000	371500	1
		500	1000	0.820421	0.836551	0.725679		Tb927_01	312500	313000	0.983668		Tb927_01	876000	876500	1.14245		Tb927_01	371500	372000	1.27672		Tb927_01	371500	372000	1
		1000	1500	1.22622	1.10409	0.891882		Tb927_01	313000	313500	2.10581		Tb927_01	265000	265500	1.14227		Tb927_01	372000	372500	0.978731		Tb927_01	372000	372500	0.646713
		1500	2000	3.04684	3.20551	0.789868		Tb927_01	313500	314000	1.24297		Tb927_01	913000	913500	1.14227		Tb927_01	372500	376000	1		Tb927_01	372500	376000	1
		2000	2500	4.17275	2.2483	1.0503		Tb927_01	314000	314500	0.400099		Tb927_01	964500	965000	1.14132		Tb927_01	376000	376500	0.771602		Tb927_01	376000	376500	1.0681
		2500	3000	2.40989	1.86689	0.82139		Tb927_01	314500	315000	0.399497		Tb927_01	135500	136000	1.14123		Tb927_01	376500	377000	1.71329		Tb927_01	376500	377000	1.11335
		3000	3500	2.10225	1.92104	0.786113		Tb927_01	315000	315500	0.6311		Tb927_01	462000	462500	1.14066		Tb927_01	377000	377500	1.63201		Tb927_01	377000	377500	1.20767
		3500	4000	3.83669	3.07761	1.19324		Tb927_01	315500	316000	0.589112		Tb927_01	1011000	1011500	1.14046		Tb927_01	377500	378000	1.35784		Tb927_01	377500	378000	1.09248
		4000	4500	2.74106	2.4554	1.01858		Tb927_01	316000	316500	1.19791		Tb927_01	435500	436000	1.14018		Tb927_01	378000	378500	2.29068		Tb927_01	378000	378500	1.21749
		4500	5000	2.50014	2.42287	0.933038		Tb927_01	316500	317000	0.873882		Tb927_01	352000	352500	1.13949		Tb927_01	378500	379000	1.68928		Tb927_01	378500	379000	1.17407
		5000	5500	0.963403	0.561152	0.606615		Tb927_01	317000	317500	1.97592		Tb927_01	974500	975000	1.13944		Tb927_01	379000	379500	2.62557		Tb927_01	379000	379500	1.28575
		5500	6000	0.647041	0.337637	0.427242		Tb927_01	317500	318000	2.05		Tb927_01	394500	395000	1.13934		Tb927_01	379500	380000	2.0044		Tb927_01	379500	380000	1.32457
		6000	6500	0.613189	0.481399	0.293553		Tb927_01	318000	318500	0.646445		Tb927_01	606000	606500	1.13874		Tb927_01	380000	380500	2.67241		Tb927_01	380000	380500	1.6873
		6500	7000	0.247352	0.342416	0.25156		Tb927_01	318500	319000	0.801316		Tb927_01	702000	702500	1.13855		Tb927_01	380500	381000	1.93806		Tb927_01	380500	381000	1.30376
		7000	7500	1.44012	1.02455	0.93497		Tb927_01	319000	319500	1.72691		Tb927_01	385000	385500	1.13835		Tb927_01	381000	381500	2.62157		Tb927_01	381000	381500	1.49707
		7500	8000	2.91392	1.74011	1.00243		Tb927_01	319500	320000	0.442344		Tb927_01	610000	610500	1.13821		Tb927_01	381500	382000	3.08277		Tb927_01	381500	382000	1.3046
		8000	8500	3.34489	1.81997	1.07763		Tb927_01	320000	320500	0.870776		Tb927_01	971500	972000	1.13821		Tb927_01	382000	382500	2.22378		Tb927_01	382000	382500	1.36293
		8500	9000	1.00769	1.16154	0.906727		Tb927_01	320500	321000	1.39697		Tb927_01	631000	631500	1.13815		Tb927_01	382500	383000	3.2021		Tb927_01	382500	383000	1.77282
		9000	9500	0.414594	0.45775	0.648447		Tb927_01	321000	321500	1.57622		Tb927_01	431500	432000	1.13809		Tb927_01	383000	383500	4.28291		Tb927_01	383000	383500	1.49394
		9500	10000	0.6234	0.801999	0.538699		Tb927_01	321500	322000	1.09254		Tb927_01	211000	211500	1.13804		Tb927_01	383500	384000	1		Tb927_01	383500	384000	0.646713
		10000	10500	1.51303	1.56127	0.733181		Tb927_01	322000	322500	0.737181		Tb927_01	568000	568500	1.13766		Tb927_01	384000	385500	1		Tb927_01	384000	385500	1
		10500	10534	1	1	2		Tb927_01	322500	323000	3.11265		Tb927_01	870000	870500	1.13715		Tb927_01	385500	386000	2.48291		Tb927_01	385500	386000	0.930119
	BES7 VSG-3	0	500	1	1	1		Tb927_01	323000	323500	0.877371		Tb927_01	1014500	1015000	1.1363		Tb927_01	386000	386500	1.60375		Tb927_01	386000	386500	1.21467
		500	1000	0.67211	0.813033	0.693705		Tb927_01	323500	324000	0.803837		Tb927_01	858000	858500	1.13629		Tb927_01	386500	387000	1.10889		Tb927_01	386500	387000	1.0007
		1000	1500	0.858136	1.45668	0.715352		Tb927_01	324000	324500	0.640011		Tb927_01	948500	949000	1.13628		Tb927_01	387000	387500	2.74442		Tb927_01	387000	387500	1.03192
		1500	2000	2.03288	2.25867	0.639566		Tb927_01	324500	325000	2.42504		Tb927_01	964000	964500	1.13543		Tb927_01	387500	388000	2.24689		Tb927_01	387500	388000	1.03707
		2000	2500	2.01194	0.767164	0.859115		Tb927_01	325000	325500	2.38936		Tb927_01	498000	498500	1.13537		Tb927_01	388000	388500	0.831877		Tb927_01	388000	388500	0.924381
		2500	3000	2.01194	2.21283	0.735788		Tb927_01	325500	326000	0.761193		Tb927_01	225500	226000	1.13466		Tb927_01	388500	389000	1.8033		Tb927_01	388500	389000	1.04406
		3000	3500	1	1	1		Tb927_01	326000	326500	1.98626		Tb927_01	1017000	1017500	1.13466		Tb927_01	389000	389500	1.6719		Tb927_01	389000	389500	0.700182
		3500	4000	3.6963	2.02694	0.88631		Tb927_01	326500	327000	2.317		Tb927_01	645000	645500	1.13437		Tb927_01	389500	392000	1		Tb927_01	389500	392000	1
		4000	4500	1.92589	1.18038	0.852861		Tb927_01	327000	327500	1.1185		Tb927_01	404000	404500	1.13396		Tb927_01	392000	392500	1.40604		Tb927_01	392000	392500	0.921286
		4500	5000	1.72796	1.58039	0.650202		Tb927_01	327500	328000	0.651413		Tb927_01	939500	940000	1.13395		Tb927_01	392500	393000	2.99721		Tb927_01	392500	393000	1.1003
		5000	6000	1	1	1		Tb927_01	328000	328500	0.608388		Tb927_01	709500	710000	1.13382		Tb927_01	393000	393500	2.72957		Tb927_01	393000	393500	1.26895
		6000	6500	1.91882	1.83836	0.599809		Tb927_01	328500	329000	0.920389		Tb927_01	903500	904000	1.13339		Tb927_01	393500	394000	2.78855		Tb927_01	393500	394000	1.32418
		6500	7000	1.46414	2.57455	0.733306		Tb927_01	329000	329500	1.68343		Tb927_01	1023000	1023500	1.13321		Tb927_01	394000	394500	2.70541		Tb927_01	394000	394500	1.50181
		7000	7500	1.5513	1.68503	0.785886		Tb927_01	329500	330000	2.93416		Tb927_01	582000	582500	1.13314		Tb927_01	394500	395000	1.10593		Tb927_01	394500	395000	1.1544
		7500	8000	1.90133	1.83593	0.762375		Tb927_01	330000	330500	2.04724		Tb927_01	914500	915000	1.13314		Tb927_01	395000	395500	0.977258		Tb927_01	395000	395500	0.899077
		8000	8500	1.48128	1.2649	1.03377		Tb927_01	330500	331000	3.0715		Tb927_01	1022000	1022500	1.13305		Tb927_01	395500	396000	0.52225		Tb927_01	395500	396000	1.28083
		8500	9000	1.91815	3.21074	1.1222		Tb927_01	331000	331500	2.84314		Tb927_01	1049500	1050000	1.13301		Tb927_01	396000	396500	0.408224		Tb927_01	396000	396500	1.01756
		9000	9500	0.779266	0.838933	0.734715		Tb927_01	331500	332000	2.25321		Tb927_01	548000	548500	1.13262		Tb927_01	396500	397000	2.00441		Tb927_01	396500	397000	0.7818
		9500	10000	1.44662	1.83758	0.727644		Tb927_01	332000	332500	2.02309		Tb927_01	549000	549500	1.13262		Tb927_01	397000	397500	1.69182		Tb927_01	397000	397500	0.983873
		10000	10500	1.80386	2.4788	0.935542		Tb927_01	332500	333000	2.92376		Tb927_01	99000	99500	1.13241		Tb927_01	397500	398000	0.799074		Tb927_01	397500	398000	0.906495
		10500	11000	1.57241	1.37625	0.556144		Tb927_01	333000	333500	4.07997		Tb927_01	25500	26000	1.13208		Tb927_01	398000	398500	1.49451		Tb927_01	398000	398500	0.876586
		11000	11500	1.22268	1.27191	0.800282		Tb927_01	333500	334000	2.11369		Tb927_01	357000	357500	1.13186		Tb927_01	398500	399000	1.71173		Tb927_01	398500	399000	1.11697
		11500	12000	2.22407	1.08132	0.991713		Tb927_01	334000	334500	1.92555		Tb927_01	930000	930500	1.13173		Tb927_01	399000	399500	1.73514		Tb927_01	399000	399500	0.807917
		12000	12500	1.8869	1.4491	0.884004		Tb927_01	334500	335000	1.54957		Tb927_01	484000	484500	1.1316		Tb927_01	399500	400000	3.32144		Tb927_01	399500	400000	1.37942
		12500	13000	1.53143	1.12427	0.73008		Tb927_01	335000	335500	1.94527		Tb927_01	1038500	1039000	1.13139		Tb927_01	400000	400500	1		Tb927_01	400000	400500	2
		13000	13500	1.34899	0.94912	0.762578		Tb927_01	335500	336000	3.59002		Tb927_01	336000	336500	1.13135		Tb927_01	400500	402500	1		Tb927_01	400500	402500	1
		13500	14000	0.282383	0.4159	0.646115		Tb927_01	336000	336500	2.06622		Tb927_01	100500	101000	1.13068		Tb927_01	402500	403000	1		Tb927_01	402500	403000	0.646713
		14000	14500	0.401781	0.307338	0.718651		Tb927_01	336500	337000	2.85274		Tb927_01	1022500	1023000	1.1306		Tb927_01	403000	403500	3.68654		Tb927_01	403000	403500	1.40263
		14500	15000	1.17261	1.12769	0.874911		Tb927_01	337000	337500	1.73724		Tb927_01	576500	577000	1.13031		Tb927_01	403500	404000	2.44677		Tb927_01	403500	404000	1.16012
		15000	15500	1	1	1		Tb927_01	337500	338000	2.27316		Tb927_01	254000	254500	1.13004		Tb927_01	404000	404500	1.70522		Tb927_01	404000	404500	1.14163
		15500	16000	0.536211	0.652317	0.528337		Tb927_01	338000	338500	2.74238		Tb927_01	68500	69000	1.12997		Tb927_01	404500	405000	1.72016		Tb927_01	404500	405000	1.41951
		16000	16500	0.554048	0.962544	0.545814		Tb927_01	338500	339000	3.32274		Tb927_01	959000	959500	1.12994		Tb927_01	405000	405500	1.4566		Tb927_01	405000	405500	1.16682
		16500	17000	0.308804	0.559701	0.932878		Tb927_01	339000	339500	2.72506		Tb927_01	463000	463500	1.1298		Tb927_01	405500	406000	1.08195		Tb927_01	405500	406000	1.01396
		17000	17500	0.90354	2.16318	0.962165		Tb927_01	339500	340000	0.768017		Tb927_01	731000	731500	1.12926		Tb927_01	406000	406500	0.668386		Tb927_01	406000	406500	0.964146
		17500	18000	1	1	1		Tb927_01	340000	340500	0.695433		Tb927_01	690500	691000	1.12924		Tb927_01	406500	408500	1		Tb927_01	406500	408500	1
		18000	18500	1.59124	0.721061	1.19641		Tb927_01	340500	341000	2.10921		Tb927_01	360500	361000	1.12917		Tb927_01	408500	409000	1.33258		Tb927_01	408500	409000	1.11238
		18500	19000	1.48155	0.748955	1.14138		Tb927_01	341000	341500	2.52319		Tb927_01	334000	334500	1.12867		Tb927_01	409000	409500	1.19823		Tb927_01	409000	409500	1.01186
		19000	22000	1	1	1		Tb927_01	341500	342000	1.5009		Tb927_01	1040000	1040500	1.12867		Tb927_01	409500	410000	0.765575		Tb927_01	409500	410000	1.1053
		22000	22500	2.26113	2.45398	1.16655		Tb927_01	342000	342500	1.30613		Tb927_01	510000	510500	1.12833		Tb927_01	410000	410500	0.830557		Tb927_01	410000	410500	1.0874
		22500	24500	1	1	1		Tb927_01	342500	343000	1.64238		Tb927_01	854000	854500	1.12818		Tb927_01	410500	411000	1.9618		Tb927_01	410500	411000	1.03444
		24500	25000	2.02542	1.92076	0.940273		Tb927_01	343000	343500	0.92862		Tb927_01	860000	860500	1.12809		Tb927_01	411000	411500	2.74577		Tb927_01	411000	411500	1.16655
		25000	25500	1.58162	3.07811	2.42543		Tb927_01	343500	344000	0.663911		Tb927_01	298500	299000	1.12786		Tb927_01	411500	412500	1		Tb927_01	411500	412500	1
		25500	26000	1	1	1		Tb927_01	344000	344500	0.528482		Tb927_01	916000	916500	1.12753		Tb927_01	412500	413000	0.496146		Tb927_01	412500	413000	1.13389
		26000	26500	0.90345	0.85257	1.02686		Tb927_01	344500	345000	0.677153		Tb927_01	568500	569000	1.12723		Tb927_01	413000	413500	0.914137		Tb927_01	413000	413500	0.779641
		26500	27000	1.03129	0.748645	0.734715		Tb927_01	345000	345500	1.31117		Tb927_01	347500	348000	1.127		Tb927_01	413500	414000	1.70968		Tb927_01	413500	414000	0.868521
		27000	30000	1	1	1		Tb927_01	345500	346000	0.960765		Tb927_01	326000	326500	1.12676		Tb927_01	414000	414500	0.341346		Tb927_01	414000	414500	0.646713
		30000	30500	0.607241	0.748955	1.30348		Tb927_01	346000	346500	0.830348		Tb927_01	1049000	1049500	1.12583		Tb927_01	414500	415000	0.519134		Tb927_01	414500	415000	1.00383
		30500	31000	1	1	1		Tb927_01	346500	347000	1.01949		Tb927_01	622500	623000	1.12565		Tb927_01	415000	415500	1.10927		Tb927_01	415000	415500	1.09447
		31000	31500	1.35765	1.13261	0.947885		Tb927_01	347000	347500	0.722255		Tb927_01	120500	121000	1.12562		Tb927_01	415500	416000	2.62334		Tb927_01	415500	416000	0.752321
		31500	32000	1	1	1		Tb927_01	347500	348000	1.93944		Tb927_01	447000	447500	1.12516		Tb927_01	416000	419500	1		Tb927_01	416000	419500	1
		32000	32500	1.48155	2.46816	1.69018		Tb927_01	348000	348500	0.869105		Tb927_01	101000	101500	1.12507		Tb927_01	419500	420000	1.17654		Tb927_01	419500	420000	0.713361
		32500	33000	0.872633	0.808537	0.677439		Tb927_01	348500	349000	2.30043		Tb927_01	255500	256000	1.12504		Tb927_01	420000	420500	0.418225		Tb927_01	420000	420500	1.06296
		33000	33500	0.685026	0.447249	0.475097		Tb927_01	349000	349500	2.37252		Tb927_01	42500	43000	1.12471		Tb927_01	420500	421000	1.23125		Tb927_01	420500	421000	1.06511
		33500	34000	0.470647	0.380864	0.394544		Tb927_01	349500	350000	2.27468		Tb927_01	143000	143500	1.12427		Tb927_01	421000	421500	2.39418		Tb927_01	421000	421500	1.07306
		34000	34500	0.5936	0.391668	0.513718		Tb927_01	350000	350500	0.860065		Tb927_01	270500	271000	1.12411		Tb927_01	421500	422000	4.10752		Tb927_01	421500	422000	1.02664
		34500	35000	0.512131	0.41829	0.271004		Tb927_01	350500	351000	0.864998		Tb927_01	933500	934000	1.12411		Tb927_01	422000	423000	1		Tb927_01	422000	423000	1
		35000	35500	0.504901	0.389617	0.339989		Tb927_01	351000	351500	0.720885		Tb927_01	498500	499000	1.12387		Tb927_01	423000	423500	3.53146		Tb927_01	423000	423500	1.36713
		35500	36000	0.509862	0.457925	0.559675		Tb927_01	351500	352000	0.517894		Tb927_01	510500	511000	1.12382		Tb927_01	423500	424000	2.58095		Tb927_01	423500	424000	1.0104
		36000	36500	0.875467	0.713805	1.24582		Tb927_01	352000	352500	1.15023		Tb927_01	334500	335000	1.12376		Tb927_01	424000	424500	3.55005		Tb927_01	424000	424500	1.06629
		36500	37000	0.364943	0.283541	0.270249		Tb927_01	352500	353000	2.06037		Tb927_01	75500	76000	1.12374		Tb927_01	424500	425000	1.21621		Tb927_01	424500	425000	1.1757
		37000	37500	0.336407	0.355346	0.298587		Tb927_01	353000	353500	2.88068		Tb927_01	790500	791000	1.12307		Tb927_01	425000	425500	2.29094		Tb927_01	425000	425500	0.864789
		37500	38000	0.487041	0.292173	0.790909		Tb927_01	353500	354000	0.638668		Tb927_01	735000	735500	1.12296		Tb927_01	425500	426000	0.551906		Tb927_01	425500	426000	0.997158
		38000	38500	0.643858	0.394928	0.502691		Tb927_01	354000	354500	0.429915		Tb927_01	919000	919500	1.12296		Tb927_01	426000	426500	0.797305		Tb927_01	426000	426500	1.09145
		38500	39000	0.614476	0.39013	0.246824		Tb927_01	354500	355000	0.974711		Tb927_01	922000	922500	1.12252		Tb927_01	426500	427000	1.4946		Tb927_01	426500	427000	0.947347
		39000	39500	0.616211	0.536824	0.506094		Tb927_01	355000	355500	1.92338		Tb927_01	671500	672000	1.12119		Tb927_01	427000	427500	1.00328		Tb927_01	427000	427500	1.05032
		39500	40000	0.572882	0.365611	0.437451		Tb927_01	355500	356000	2.04724		Tb927_01	743500	744000	1.12082		Tb927_01	427500	428000	0.913801		Tb927_01	427500	428000	1.01562
		40000	40500	0.405053	0.322126	0.399838		Tb927_01	356000	356500	2.16208		Tb927_01	174000	174500	1.12081		Tb927_01	428000	428500	3.03909		Tb927_01	428000	428500	0.956166
		40500	41000	0.484975	0.350849	0.285484		Tb927_01	356500	357000	1.92403		Tb927_01	88000	88500	1.12049		Tb927_01	428500	429000	2.00224		Tb927_01	428500	429000	0.919583
		41000	41500	0.568866	0.456225	0.512944		Tb927_01	357000	357500	2.8217		Tb927_01	73000	73500	1.12007		Tb927_01	429000	429500	0.740098		Tb927_01	429000	429500	0.957306
		41500	42000	0.48939	0.313486	0.31875		Tb927_01	357500	358000	2.81011		Tb927_01	1021000	1021500	1.11959		Tb927_01	429500	430000	0.830071		Tb927_01	429500	430000	0.971729
		42000	42500	0.472042	0.392578	0.530244		Tb927_01	358000	358500	3.46803		Tb927_01	825500	826000	1.11956		Tb927_01	430000	430500	0.787257		Tb927_01	430000	430500	1.04754
		42500	43000	0.599606	0.552358	0.779549		Tb927_01	358500	359000	1.52778		Tb927_01	920500	921000	1.11915		Tb927_01	430500	431000	2.08643		Tb927_01	430500	431000	1.01062
		43000	43500	0.472647	0.459098	0.299178		Tb927_01	359000	359500	1.81279		Tb927_01	1048500	1049000	1.11842		Tb927_01	431000	431500	1.20932		Tb927_01	431000	431500	1.01359
		43500	44000	0.613112	0.430929	0.396706		Tb927_01	359500	360000	2.13298		Tb927_01	900000	900500	1.11772		Tb927_01	431500	432000	0.512445		Tb927_01	431500	432000	1.14579
		44000	44500	0.628933	0.456191	0.319337		Tb927_01	360000	360500	1.50145		Tb927_01	633000	633500	1.11761		Tb927_01	432000	432500	0.479688		Tb927_01	432000	432500	0.995483
		44500	45000	0.414305	0.430417	0.507442		Tb927_01	360500	361000	0.610025		Tb927_01	487000	487500	1.11755		Tb927_01	432500	433000	0.436582		Tb927_01	432500	433000	1.03907
		45000	45500	0.647934	0.456209	0.522282		Tb927_01	361000	361500	0.931901		Tb927_01	456500	457000	1.11751		Tb927_01	433000	433500	1.64568		Tb927_01	433000	433500	0.948784
		45500	46000	1.21622	0.725793	0.898762		Tb927_01	361500	362000	0.365174		Tb927_01	106000	106500	1.11739		Tb927_01	433500	434000	0.471715		Tb927_01	433500	434000	1.02403
		46000	46500	3.12342	1.545	1.01684		Tb927_01	362000	362500	0.898872		Tb927_01	232000	232500	1.11722		Tb927_01	434000	434500	0.701457		Tb927_01	434000	434500	0.975531
		46500	47000	1.38456	1.34648	0.931324		Tb927_01	362500	363000	2.11126		Tb927_01	973000	973500	1.11714		Tb927_01	434500	435000	2.04897		Tb927_01	434500	435000	0.9985
		47000	47500	1.8094	1.77326	0.698642		Tb927_01	363000	363500	2.68227		Tb927_01	500000	500500	1.11686		Tb927_01	435000	435500	0.896706		Tb927_01	435000	435500	1.06053
		47500	48000	0.505191	0.594396	0.880322		Tb927_01	363500	364000	2.22014		Tb927_01	607500	608000	1.11613		Tb927_01	435500	436000	0.571344		Tb927_01	435500	436000	1.14788
		48000	48500	0.417722	0.345503	0.916206		Tb927_01	364000	364500	1.87754		Tb927_01	613000	613500	1.11593		Tb927_01	436000	436500	1.07587		Tb927_01	436000	436500	1.06476
		48500	49000	1.66259	1.70822	0.738804		Tb927_01	364500	365000	2.37723		Tb927_01	183000	183500	1.11547		Tb927_01	436500	437000	2.42596		Tb927_01	436500	437000	0.979125
		49000	49500	0.989592	0.915698	1.12681		Tb927_01	365000	365500	3.43368		Tb927_01	354500	355000	1.11491		Tb927_01	437000	437500	0.898651		Tb927_01	437000	437500	0.984209
		49500	50000	1.18601	0.891024	0.58713		Tb927_01	365500	366000	2.90914		Tb927_01	855000	855500	1.11448		Tb927_01	437500	438000	0.357173		Tb927_01	437500	438000	0.987357
		50000	50386	0.953004	1.31786	0.612222		Tb927_01	366000	366500	4.56264		Tb927_01	1013000	1013500	1.11423		Tb927_01	438000	438500	1.0556		Tb927_01	438000	438500	1.07397
	BES5 VSG-18	0	500	1.89347	1.67258	0.564722		Tb927_01	366500	367000	1.94714		Tb927_01	844000	844500	1.11418		Tb927_01	438500	439000	0.503332		Tb927_01	438500	439000	0.981081
		500	1000	0.93857	0.587253	0.991866		Tb927_01	367000	367500	1.9793		Tb927_01	173500	174000	1.11408		Tb927_01	439000	439500	0.387376		Tb927_01	439000	439500	1.02203
		1000	1500	1.1081	0.381523	0.551036		Tb927_01	367500	368000	1.71585		Tb927_01	478000	478500	1.11363		Tb927_01	439500	440000	0.596607		Tb927_01	439500	440000	0.847391
		1500	2500	1	1	1		Tb927_01	368000	368500	0.752617		Tb927_01	450000	450500	1.11326		Tb927_01	440000	440500	0.375437		Tb927_01	440000	440500	1.04664
		2500	3000	1.31424	2.30149	0.368611		Tb927_01	368500	369000	0.650074		Tb927_01	248500	249000	1.11311		Tb927_01	440500	441000	1.18671		Tb927_01	440500	441000	0.915821
		3000	3500	0.872774	1.38657	0.652586		Tb927_01	369000	369500	0.386415		Tb927_01	412500	413000	1.11304		Tb927_01	441000	441500	2.96898		Tb927_01	441000	441500	1.02897
		3500	4000	2.47526	1.38657	0.79775		Tb927_01	369500	370000	0.831844		Tb927_01	361500	362000	1.11267		Tb927_01	441500	442000	1.15674		Tb927_01	441500	442000	1.22115
		4000	5000	1	1	1		Tb927_01	370000	370500	3.73764		Tb927_01	673000	673500	1.11218		Tb927_01	442000	442500	2.18334		Tb927_01	442000	442500	0.942985
		5000	5500	2.51802	4.32537	0.877056		Tb927_01	370500	371000	2.87683		Tb927_01	974000	974500	1.11218		Tb927_01	442500	443000	1.10046		Tb927_01	442500	443000	1.19324
		5500	6000	1.86211	1.29791	0.583274		Tb927_01	371000	371500	2.00205		Tb927_01	719500	720000	1.11206		Tb927_01	443000	443500	1		Tb927_01	443000	443500	1
		6000	6500	0.536394	0.445607	0.901417		Tb927_01	371500	372000	1.35509		Tb927_01	403000	403500	1.11201		Tb927_01	443500	444000	1.47527		Tb927_01	443500	444000	2
		6500	7000	1.00445	0.717444	0.767874		Tb927_01	372000	372500	1.96542		Tb927_01	134500	135000	1.11147		Tb927_01	444000	444500	1		Tb927_01	444000	444500	1
		7000	7500	0.994558	0.918624	1.10249		Tb927_01	372500	373000	3.75768		Tb927_01	935000	935500	1.11146		Tb927_01	444500	445000	0.903602		Tb927_01	444500	445000	1.33998
		7500	8000	1.64857	1.94096	0.613337		Tb927_01	373000	373500	2.73513		Tb927_01	170000	170500	1.11111		Tb927_01	445000	445500	0.620175		Tb927_01	445000	445500	1.86211
		8000	8500	0.997384	6.43283	0.812054		Tb927_01	373500	374000	2.6887		Tb927_01	340500	341000	1.11111		Tb927_01	445500	446000	1		Tb927_01	445500	446000	1
		8500	9000	2.0602	1.26334	0.786643		Tb927_01	374000	374500	2.81728		Tb927_01	499500	500000	1.11111		Tb927_01	446000	447000	1		Tb927_01	446000	447000	2
		9000	9500	1.31424	2.06922	0.745535		Tb927_01	374500	375000	1.62477		Tb927_01	887000	887500	1.11111		Tb927_01	447000	448500	1		Tb927_01	447000	448500	1
		9500	10000	1.56732	1.27546	0.551036		Tb927_01	375000	375500	0.724997		Tb927_01	265500	266000	1.11073		Tb927_01	448500	449000	0.75		Tb927_01	448500	449000	1
		10000	11000	1	1	1		Tb927_01	375500	376000	1.56998		Tb927_01	320000	320500	1.11067		Tb927_01	449000	449500	1		Tb927_01	449000	449500	1
		11000	11500	3.69044	1.84686	0.6635		Tb927_01	376000	376500	1.07643		Tb927_01	989000	989500	1.11067		Tb927_01	449500	450000	0.291378		Tb927_01	449500	450000	0.414597
		11500	12000	2.09615	1.18849	1.08312		Tb927_01	376500	377000	1.77192		Tb927_01	686500	687000	1.10968		Tb927_01	450000	451000	1		Tb927_01	450000	451000	1
		12000	12500	1.5181	1.38302	1.14242		Tb927_01	377000	377500	1.57402		Tb927_01	840500	841000	1.10968		Tb927_01	451000	451500	1.01781		Tb927_01	451000	451500	0.646713
		12500	13000	0.484875	0.776617	1.24379		Tb927_01	377500	378000	1.33943		Tb927_01	200000	200500	1.10951		Tb927_01	451500	452500	1		Tb927_01	451500	452500	1
		13000	13500	2.36541	1.20616	0.918394		Tb927_01	378000	378500	2.20553		Tb927_01	321000	321500	1.10935		Tb927_01	452500	453000	1.13214		Tb927_01	452500	453000	1
		13500	14000	1.21408	0.887263	1.1222		Tb927_01	378500	379000	1.66575		Tb927_01	54000	54500	1.1093		Tb927_01	453000	455000	1		Tb927_01	453000	455000	1
		14000	14500	1.94485	1.23408	0.972124		Tb927_01	379000	379500	2.46323		Tb927_01	874000	874500	1.10873		Tb927_01	455000	455500	0.836969		Tb927_01	455000	455500	1
		14500	15000	0.532182	0.560066	0.908166		Tb927_01	379500	380000	1.97069		Tb927_01	556000	556500	1.1084		Tb927_01	455500	457500	1		Tb927_01	455500	457500	1
		15000	15500	1.59124	0.673134	0.615151		Tb927_01	380000	380500	2.66157		Tb927_01	266000	266500	1.10835		Tb927_01	457500	458000	0.674679		Tb927_01	457500	458000	1
		15500	16500	1	1	1		Tb927_01	380500	381000	1.90404		Tb927_01	699000	699500	1.10815		Tb927_01	458000	458500	1		Tb927_01	458000	458500	1
		16500	17000	0.30575	0.526865	0.721624		Tb927_01	381000	381500	2.62004		Tb927_01	301000	301500	1.10746		Tb927_01	458500	459000	1		Tb927_01	458500	459000	0.646713
		17000	17500	0.480175	0.62388	0.724853		Tb927_01	381500	382000	3.05819		Tb927_01	1016500	1017000	1.10724		Tb927_01	459000	459500	1.27493		Tb927_01	459000	459500	0.646713
		17500	18500	1	1	1		Tb927_01	382000	382500	2.20119		Tb927_01	461000	461500	1.10719		Tb927_01	459500	460000	0.728746		Tb927_01	459500	460000	0.701315
		18500	19000	1.46308	1.62239	0.477588		Tb927_01	382500	383000	3.1868		Tb927_01	916500	917000	1.10687		Tb927_01	460000	460500	0.674679		Tb927_01	460000	460500	1.29343
		19000	19500	1.5516	0.721061	0.473006		Tb927_01	383000	383500	2.27784		Tb927_01	490000	490500	1.10626		Tb927_01	460500	461000	1.45746		Tb927_01	460500	461000	1
		19500	20000	0.925152	1.45218	0.802998		Tb927_01	383500	384000	2.22374		Tb927_01	1058500	1059000	1.10626		Tb927_01	461000	461500	0.75		Tb927_01	461000	461500	1.29343
		20000	21500	1	1	1		Tb927_01	384000	384500	1.89234		Tb927_01	40000	40500	1.10612		Tb927_01	461500	462000	1.25		Tb927_01	461500	462000	1
		21500	22000	1.39092	2.22804	1.27284		Tb927_01	384500	385000	2.74607		Tb927_01	119000	119500	1.10586		Tb927_01	462000	462500	1.34556		Tb927_01	462000	462500	0.875993
		22000	22500	1.59799	1.50073	1.38847		Tb927_01	385000	385500	2.84333		Tb927_01	484500	485000	1.10575		Tb927_01	462500	463000	2.35925		Tb927_01	462500	463000	1.00601
		22500	23000	1.11938	1.246	1.30709		Tb927_01	385500	386000	2.19846		Tb927_01	540500	541000	1.10575		Tb927_01	463000	463500	2.41354		Tb927_01	463000	463500	1.12606
		23000	23500	1.17479	1.27035	1.31352		Tb927_01	386000	386500	1.60821		Tb927_01	545000	545500	1.10568		Tb927_01	463500	464000	0.961792		Tb927_01	463500	464000	1.10125
		23500	24000	1	1	1		Tb927_01	386500	387000	1.13159		Tb927_01	338500	339000	1.10553		Tb927_01	464000	464500	0.396131		Tb927_01	464000	464500	1.01186
		24000	24500	0.610429	0.528891	0.870114		Tb927_01	387000	387500	2.68762		Tb927_01	925500	926000	1.1055		Tb927_01	464500	465000	0.69628		Tb927_01	464500	465000	1.07331
		24500	26000	1	1	1		Tb927_01	387500	388000	2.27108		Tb927_01	144000	144500	1.10532		Tb927_01	465000	465500	2.57498		Tb927_01	465000	465500	0.820057
		26000	26500	1.86211	3.45224	0.682268		Tb927_01	388000	388500	0.849537		Tb927_01	979500	980000	1.10486		Tb927_01	465500	466000	2.33406		Tb927_01	465500	466000	0.968298
		26500	27000	1.6428	2.11283	1.07288		Tb927_01	388500	389000	1.8358		Tb927_01	558500	559000	1.10392		Tb927_01	466000	466500	2.5528		Tb927_01	466000	466500	1.30111
		27000	27500	1.06267	0.769527	0.425209		Tb927_01	389000	389500	2.31297		Tb927_01	971000	971500	1.10345		Tb927_01	466500	467000	2.98793		Tb927_01	466500	467000	1.11362
		27500	28000	1.66991	0.929104	1.05885		Tb927_01	389500	390000	4.33116		Tb927_01	721500	722000	1.10314		Tb927_01	467000	467500	2.80897		Tb927_01	467000	467500	1.11291
		28000	28500	1	1	1		Tb927_01	390000	390500	4.15047		Tb927_01	590000	590500	1.103		Tb927_01	467500	468000	1.3298		Tb927_01	467500	468000	1.2332
		28500	29000	1.58241	1.45812	0.80126		Tb927_01	390500	391000	2.57226		Tb927_01	623000	623500	1.1026		Tb927_01	468000	468500	3.63114		Tb927_01	468000	468500	1.05719
		29000	29500	2.12534	2.21283	1.14138		Tb927_01	391000	391500	2.44111		Tb927_01	80000	80500	1.10222		Tb927_01	468500	469000	4.61617		Tb927_01	468500	469000	1.19893
		29500	30000	0.884021	1.41492	0.397069		Tb927_01	391500	392000	2.38604		Tb927_01	471000	471500	1.10167		Tb927_01	469000	469500	2.91418		Tb927_01	469000	469500	1.18005
		30000	30500	1	1	1		Tb927_01	392000	392500	1.75108		Tb927_01	1035000	1035500	1.10092		Tb927_01	469500	470000	3.59335		Tb927_01	469500	470000	1.11625
		30500	31000	1.5181	1.38302	0.661782		Tb927_01	392500	393000	2.69939		Tb927_01	569500	570000	1.10052		Tb927_01	470000	470500	3.29151		Tb927_01	470000	470500	0.92204
		31000	32000	1	1	1		Tb927_01	393000	393500	2.78486		Tb927_01	214500	215000	1.10051		Tb927_01	470500	471000	2.29004		Tb927_01	470500	471000	1.02804
		32000	32500	1	0.5	0.62792		Tb927_01	393500	394000	2.73476		Tb927_01	722000	722500	1.09932		Tb927_01	471000	471500	2.37681		Tb927_01	471000	471500	1.12821
		32500	33500	1	1	1		Tb927_01	394000	394500	2.78411		Tb927_01	755000	755500	1.09932		Tb927_01	471500	472000	3.79623		Tb927_01	471500	472000	1.24192
		33500	34000	1.70559	1.32274	0.901112		Tb927_01	394500	395000	1.1303		Tb927_01	312500	313000	1.09903		Tb927_01	472000	472500	2.85163		Tb927_01	472000	472500	1.24119
		34000	34500	0.805125	0.567705	0.704603		Tb927_01	395000	395500	1.02074		Tb927_01	1009500	1010000	1.09898		Tb927_01	472500	473000	3.02877		Tb927_01	472500	473000	1.54398
		34500	35000	0.622844	0.419249	0.379596		Tb927_01	395500	396000	0.535683		Tb927_01	491500	492000	1.09882		Tb927_01	473000	473500	3.28431		Tb927_01	473000	473500	1.37434
		35000	35500	0.656107	0.482742	0.430591		Tb927_01	396000	396500	0.417378		Tb927_01	469500	470000	1.09836		Tb927_01	473500	474000	2.31237		Tb927_01	473500	474000	1.17326
		35500	36000	0.871017	0.666395	0.772387		Tb927_01	396500	397000	2.02031		Tb927_01	478500	479000	1.09836		Tb927_01	474000	474500	1.40125		Tb927_01	474000	474500	1.07856
		36000	36500	0.547508	0.325808	0.378768		Tb927_01	397000	397500	1.71965		Tb927_01	87500	88000	1.09811		Tb927_01	474500	475000	0.760378		Tb927_01	474500	475000	1.09898
		36500	37000	0.589486	0.402613	0.471489		Tb927_01	397500	398000	0.820129		Tb927_01	409500	410000	1.09787		Tb927_01	475000	475500	2.29726		Tb927_01	475000	475500	1.02187
		37000	37500	0.497357	0.440391	0.440081		Tb927_01	398000	398500	1.53144		Tb927_01	701500	702000	1.09787		Tb927_01	475500	476000	1.91439		Tb927_01	475500	476000	1.15657
		37500	38000	0.674183	0.554381	0.48861		Tb927_01	398500	399000	1.71884		Tb927_01	1019500	1020000	1.09772		Tb927_01	476000	476500	2.89257		Tb927_01	476000	476500	1.38303
		38000	38500	0.520403	0.37626	0.379054		Tb927_01	399000	399500	1.74051		Tb927_01	127500	128000	1.0974		Tb927_01	476500	477000	2.56729		Tb927_01	476500	477000	1.39669
		38500	39000	2.01487	1.39846	0.857375		Tb927_01	399500	400000	2.81026		Tb927_01	955000	955500	1.09738		Tb927_01	477000	477500	1.82219		Tb927_01	477000	477500	1.50215
		39000	39500	3.04483	3.13074	0.833033		Tb927_01	400000	400500	2.5383		Tb927_01	230500	231000	1.0971		Tb927_01	477500	478000	2.58327		Tb927_01	477500	478000	1.54439
		39500	40000	0.741476	0.784728	1.15562		Tb927_01	400500	401000	2.18094		Tb927_01	458000	458500	1.09694		Tb927_01	478000	478500	1.63139		Tb927_01	478000	478500	1.13242
		40000	40500	0.372095	0.346365	1.11021		Tb927_01	401000	401500	1.4096		Tb927_01	305500	306000	1.09685		Tb927_01	478500	479000	2.46861		Tb927_01	478500	479000	1.11257
		40500	41000	1.27134	1.30165	0.939416		Tb927_01	401500	402000	2.11897		Tb927_01	467000	467500	1.09667		Tb927_01	479000	479500	3.16117		Tb927_01	479000	479500	1.31419
		41000	41500	0.890759	1.06918	0.643302		Tb927_01	402000	402500	2.86026		Tb927_01	211500	212000	1.09654		Tb927_01	479500	480000	0.725521		Tb927_01	479500	480000	1.01352
		41500	42000	0.85281	1.31919	0.169018		Tb927_01	402500	403000	3.0828		Tb927_01	377500	378000	1.09649		Tb927_01	480000	480500	1.13942		Tb927_01	480000	480500	0.90411
		42000	42054	1	1	1		Tb927_01	403000	403500	3.35831		Tb927_01	47500	48000	1.09623		Tb927_01	480500	481000	1.154		Tb927_01	480500	481000	0.997965
	BES11 VSG-16	0	500	1.1262	1.27404	0.706777		Tb927_01	403500	404000	3.10918		Tb927_01	214000	214500	1.0962		Tb927_01	481000	481500	2.14652		Tb927_01	481000	481500	1.03226
		500	1000	0.71516	0.670235	0.514301		Tb927_01	404000	404500	1.7366		Tb927_01	958000	958500	1.09617		Tb927_01	481500	482000	2.86593		Tb927_01	481500	482000	1.20811
		1000	1500	1	1	1		Tb927_01	404500	405000	1.7431		Tb927_01	928000	928500	1.09589		Tb927_01	482000	482500	2.89859		Tb927_01	482000	482500	1.08748
		1500	2000	2	1	1		Tb927_01	405000	405500	1.42781		Tb927_01	168000	168500	1.09516		Tb927_01	482500	483000	3.31236		Tb927_01	482500	483000	1.32904
		2000	2500	2.34523	1.49207	0.580662		Tb927_01	405500	406000	1.1112		Tb927_01	737500	738000	1.09499		Tb927_01	483000	483500	2.40231		Tb927_01	483000	483500	1.27856
		2500	3000	2.26246	2.04617	0.793337		Tb927_01	406000	406500	0.733213		Tb927_01	1013500	1014000	1.09368		Tb927_01	483500	484000	2.34131		Tb927_01	483500	484000	1.18084
		3000	3500	1.60343	1.92985	0.806997		Tb927_01	406500	407000	1.29712		Tb927_01	2000	2500	1.09325		Tb927_01	484000	484500	1.42		Tb927_01	484000	484500	1.14319
		3500	4000	3.27062	2.50298	0.729116		Tb927_01	407000	407500	2.85312		Tb927_01	876500	877000	1.0929		Tb927_01	484500	485000	0.721828		Tb927_01	484500	485000	1.11324
		4000	4500	2.60631	1.75399	0.859594		Tb927_01	407500	408000	1.04798		Tb927_01	141000	141500	1.09278		Tb927_01	485000	485500	0.533977		Tb927_01	485000	485500	1.04041
		4500	5000	1.06732	0.690447	0.884666		Tb927_01	408000	408500	2.51361		Tb927_01	183500	184000	1.09264		Tb927_01	485500	486000	1.47218		Tb927_01	485500	486000	0.941939
		5000	5500	1.94979	3.0592	0.8283		Tb927_01	408500	409000	1.50894		Tb927_01	250000	250500	1.09228		Tb927_01	486000	486500	0.528613		Tb927_01	486000	486500	1.09631
		5500	6000	0.349358	1.91492	0.757909		Tb927_01	409000	409500	1.22972		Tb927_01	86500	87000	1.09222		Tb927_01	486500	487000	0.676586		Tb927_01	486500	487000	1.01156
		6000	6500	2.44814	2.5098	0.882768		Tb927_01	409500	410000	0.784893		Tb927_01	253500	254000	1.09215		Tb927_01	487000	487500	1.58245		Tb927_01	487000	487500	1.12934
		6500	7000	2.23039	1.68935	1.05307		Tb927_01	410000	410500	0.85354		Tb927_01	304000	304500	1.09208		Tb927_01	487500	488000	2.11645		Tb927_01	487500	488000	1.16616
		7000	7500	2.61433	2.92164	0.722368		Tb927_01	410500	411000	2.05154		Tb927_01	902500	903000	1.09193		Tb927_01	488000	488500	1.58374		Tb927_01	488000	488500	0.972462
		7500	8000	2.72204	1.95485	0.597464		Tb927_01	411000	411500	2.1946		Tb927_01	443000	443500	1.09183		Tb927_01	488500	489000	1.81675		Tb927_01	488500	489000	0.933284
		8000	8500	1.57013	1.66353	0.932963		Tb927_01	411500	412000	1.06168		Tb927_01	567000	567500	1.09175		Tb927_01	489000	489500	0.600925		Tb927_01	489000	489500	0.984397
		8500	9000	1.84395	1.52629	0.859417		Tb927_01	412000	412500	1.57316		Tb927_01	457500	458000	1.09174		Tb927_01	489500	490000	0.543338		Tb927_01	489500	490000	0.968583
		9000	9500	1.02658	1.0344	0.785886		Tb927_01	412500	413000	1.36545		Tb927_01	628500	629000	1.0917		Tb927_01	490000	490500	0.564425		Tb927_01	490000	490500	1.08414
		9500	10000	1.86426	2.26541	1.07217		Tb927_01	413000	413500	0.754165		Tb927_01	426000	426500	1.09158		Tb927_01	490500	491000	0.730461		Tb927_01	490500	491000	1.0322
		10000	10500	3.54091	1.5426	0.617959		Tb927_01	413500	414000	1.29981		Tb927_01	231000	231500	1.09157		Tb927_01	491000	491500	0.550858		Tb927_01	491000	491500	0.90335
		10500	11000	1.6049	2.75328	0.464102		Tb927_01	414000	414500	1.05808		Tb927_01	972000	972500	1.09153		Tb927_01	491500	492000	0.601637		Tb927_01	491500	492000	1.11061
		11000	11500	0.944093	0.943086	0.855471		Tb927_01	414500	415000	0.504996		Tb927_01	120000	120500	1.09147		Tb927_01	492000	492500	0.502312		Tb927_01	492000	492500	0.93133
		11500	12000	1.09871	0.782879	0.917964		Tb927_01	415000	415500	1.11793		Tb927_01	93500	94000	1.09063		Tb927_01	492500	493000	1.66686		Tb927_01	492500	493000	0.779302
		12000	12500	0.880552	1.43267	0.664163		Tb927_01	415500	416000	1.12602		Tb927_01	463500	464000	1.09039		Tb927_01	493000	493500	2.36516		Tb927_01	493000	493500	1.00243
		12500	14000	1	1	1		Tb927_01	416000	416500	0.947018		Tb927_01	619500	620000	1.09032		Tb927_01	493500	494000	1.8958		Tb927_01	493500	494000	0.969328
		14000	14500	0.473398	0.191492	0.955767		Tb927_01	416500	417000	3.12051		Tb927_01	852500	853000	1.09032		Tb927_01	494000	494500	0.630716		Tb927_01	494000	494500	1.05194
		14500	15000	1	1	1		Tb927_01	417000	417500	1.78476		Tb927_01	345500	346000	1.09028		Tb927_01	494500	495000	0.827707		Tb927_01	494500	495000	0.936393
		15000	15500	0.468971	0.576639	0.852023		Tb927_01	417500	418000	1.14851		Tb927_01	398500	399000	1.09025		Tb927_01	495000	495500	0.428036		Tb927_01	495000	495500	1.05032
		15500	16000	0.615947	0.675241	0.936339		Tb927_01	418000	418500	2.75828		Tb927_01	864500	865000	1.08989		Tb927_01	495500	496000	0.610425		Tb927_01	495500	496000	0.915828
		16000	16500	0.831833	0.614676	1.00937		Tb927_01	418500	419000	2.45687		Tb927_01	746000	746500	1.08966		Tb927_01	496000	496500	0.534985		Tb927_01	496000	496500	0.969328
		16500	17500	1	1	1		Tb927_01	419000	419500	0.599139		Tb927_01	454000	454500	1.08929		Tb927_01	496500	497000	0.810109		Tb927_01	496500	497000	1.27684
		17500	18000	2.04782	1.48536	0.764895		Tb927_01	419500	420000	0.832248		Tb927_01	77000	77500	1.08899		Tb927_01	497000	497500	0.722168		Tb927_01	497000	497500	0.848641
		18000	18500	1.72983	2.0639	0.734002		Tb927_01	420000	420500	0.363216		Tb927_01	905000	905500	1.08849		Tb927_01	497500	498000	1.78459		Tb927_01	497500	498000	0.947707
		18500	19000	0.744229	1.27546	0.69798		Tb927_01	420500	421000	1.25416		Tb927_01	156000	156500	1.0884		Tb927_01	498000	498500	1.38661		Tb927_01	498000	498500	1.14488
		19000	19500	2.01194	1.4845	0.9707		Tb927_01	421000	421500	2.47525		Tb927_01	622000	622500	1.08838		Tb927_01	498500	499000	0.849606		Tb927_01	498500	499000	1.13148
		19500	20000	1.53586	1.27546	0.73378		Tb927_01	421500	422000	2.60579		Tb927_01	343500	344000	1.08795		Tb927_01	499000	499500	1.26307		Tb927_01	499000	499500	0.982958
		20000	20500	1.57971	1.39822	0.941497		Tb927_01	422000	422500	0.76846		Tb927_01	474500	475000	1.08784		Tb927_01	499500	500000	4.839		Tb927_01	499500	500000	1.11862
		20500	21000	1.83707	1.13386	0.952758		Tb927_01	422500	423000	0.742205		Tb927_01	830000	830500	1.08784		Tb927_01	500000	500500	3.27603		Tb927_01	500000	500500	1.1383
		21000	21500	5.05041	1.92347	0.901062		Tb927_01	423000	423500	0.758019		Tb927_01	972500	973000	1.08784		Tb927_01	500500	501000	3.24222		Tb927_01	500500	501000	1.2599
		21500	22000	1.5116	1.18718	1.14975		Tb927_01	423500	424000	2.59378		Tb927_01	314500	315000	1.08778		Tb927_01	501000	501500	1.72666		Tb927_01	501000	501500	0.962992
		22000	22500	1.55134	1.03572	1.09543		Tb927_01	424000	424500	3.55226		Tb927_01	990500	991000	1.08761		Tb927_01	501500	502000	0.460548		Tb927_01	501500	502000	0.988846
		22500	23000	1.36629	1.56388	0.761926		Tb927_01	424500	425000	1.24694		Tb927_01	410000	410500	1.08735		Tb927_01	502000	502500	0.767848		Tb927_01	502000	502500	1.07074
		23000	23500	0.872774	0.769527	0.750495		Tb927_01	425000	425500	2.28481		Tb927_01	415000	415500	1.08728		Tb927_01	502500	503000	0.835622		Tb927_01	502500	503000	1.01829
		23500	24500	1	1	1		Tb927_01	425500	426000	0.564079		Tb927_01	376500	377000	1.08712		Tb927_01	503000	503500	0.522541		Tb927_01	503000	503500	0.896611
		24500	25000	0.466349	0.445346	0.836682		Tb927_01	426000	426500	0.812116		Tb927_01	116000	116500	1.0868		Tb927_01	503500	504000	0.738607		Tb927_01	503500	504000	1.03873
		25000	25500	1	1	1		Tb927_01	426500	427000	1.52914		Tb927_01	362500	363000	1.08657		Tb927_01	504000	504500	0.647923		Tb927_01	504000	504500	0.932251
		25500	26000	0.323742	0.352207	1.34649		Tb927_01	427000	427500	1.02907		Tb927_01	854500	855000	1.08622		Tb927_01	504500	505000	0.651968		Tb927_01	504500	505000	0.840726
		26000	26500	0.333064	0.302476	0.728373		Tb927_01	427500	428000	0.92747		Tb927_01	321500	322000	1.08604		Tb927_01	505000	505500	0.5031		Tb927_01	505000	505500	0.943367
		26500	27000	1.23763	1.39366	0.326293		Tb927_01	428000	428500	3.06564		Tb927_01	360000	360500	1.08594		Tb927_01	505500	506000	0.505932		Tb927_01	505500	506000	1.05622
		27000	27500	1.06514	1.01492	0.754679		Tb927_01	428500	429000	2.05059		Tb927_01	889000	889500	1.08563		Tb927_01	506000	506500	1.66966		Tb927_01	506000	506500	0.973874
		27500	28000	1	1	1		Tb927_01	429000	429500	0.758341		Tb927_01	324000	324500	1.08553		Tb927_01	506500	507000	0.463763		Tb927_01	506500	507000	0.958512
		28000	28500	1.65689	1.29791	0.955175		Tb927_01	429500	430000	0.846777		Tb927_01	706500	707000	1.08551		Tb927_01	507000	507500	0.530144		Tb927_01	507000	507500	0.933507
		28500	29000	2.92617	1.14791	0.900326		Tb927_01	430000	430500	0.802446		Tb927_01	195500	196000	1.08541		Tb927_01	507500	508000	0.610672		Tb927_01	507500	508000	1.01818
		29000	29500	1.52747	2.01709	0.662076		Tb927_01	430500	431000	2.10616		Tb927_01	121500	122000	1.08517		Tb927_01	508000	508500	0.459205		Tb927_01	508000	508500	1.19916
		29500	30000	2.1116	1.83188	0.904799		Tb927_01	431000	431500	1.24203		Tb927_01	907000	907500	1.08512		Tb927_01	508500	509000	0.552678		Tb927_01	508500	509000	0.870365
		30000	30500	1.80022	1.96922	0.883484		Tb927_01	431500	432000	0.525999		Tb927_01	486000	486500	1.08491		Tb927_01	509000	509500	1.53019		Tb927_01	509000	509500	0.816705
		30500	31000	2.01593	1.70832	1.02481		Tb927_01	432000	432500	0.493449		Tb927_01	906000	906500	1.08444		Tb927_01	509500	510000	0.544524		Tb927_01	509500	510000	1.03666
		31000	31500	2.44734	2.38504	0.817609		Tb927_01	432500	433000	0.447825		Tb927_01	459000	459500	1.08355		Tb927_01	510000	510500	1.25703		Tb927_01	510000	510500	1.14394
		31500	32000	0.828798	0.884688	0.814631		Tb927_01	433000	433500	1.66498		Tb927_01	111500	112000	1.0833		Tb927_01	510500	511000	1.41375		Tb927_01	510500	511000	1.13699
		32000	32500	0.588434	0.53535	1.05865		Tb927_01	433500	434000	0.482115		Tb927_01	1026500	1027000	1.08295		Tb927_01	511000	511500	1.97998		Tb927_01	511000	511500	1.26421
		32500	33000	2.59124	2.19031	0.840802		Tb927_01	434000	434500	0.710725		Tb927_01	268500	269000	1.08264		Tb927_01	511500	512000	2.15875		Tb927_01	511500	512000	1.40077
		33000	33500	0.815674	0.644912	0.545575		Tb927_01	434500	435000	2.08746		Tb927_01	698500	699000	1.08249		Tb927_01	512000	512500	2.58553		Tb927_01	512000	512500	1.31655
		33500	34000	0.572593	0.389953	0.425118		Tb927_01	435000	435500	0.917832		Tb927_01	308000	308500	1.08241		Tb927_01	512500	513000	1.4816		Tb927_01	512500	513000	1.26566
		34000	34500	0.606454	0.27266	0.509407		Tb927_01	435500	436000	0.586446		Tb927_01	184000	184500	1.08207		Tb927_01	513000	513500	2.28984		Tb927_01	513000	513500	1.02027
		34500	35000	0.603665	0.376984	0.340839		Tb927_01	436000	436500	1.09991		Tb927_01	271500	272000	1.08205		Tb927_01	513500	514000	2.25815		Tb927_01	513500	514000	1.20415
		35000	35500	0.595913	0.4428	0.45567		Tb927_01	436500	437000	2.48943		Tb927_01	988500	989000	1.08176		Tb927_01	514000	514500	0.630908		Tb927_01	514000	514500	0.903101
		35500	36000	0.578507	0.363141	0.308856		Tb927_01	437000	437500	0.919547		Tb927_01	350000	350500	1.08137		Tb927_01	514500	515000	0.626696		Tb927_01	514500	515000	0.81401
		36000	36500	0.606381	0.47851	0.541812		Tb927_01	437500	438000	0.365329		Tb927_01	113000	113500	1.08087		Tb927_01	515000	515500	0.462838		Tb927_01	515000	515500	0.964028
		36500	37000	0.589581	0.449997	0.465732		Tb927_01	438000	438500	1.07728		Tb927_01	189500	190000	1.08084		Tb927_01	515500	516000	0.489326		Tb927_01	515500	516000	0.894743
		37000	37500	0.615941	0.470595	0.342261		Tb927_01	438500	439000	0.527965		Tb927_01	878500	879000	1.08059		Tb927_01	516000	516500	0.626071		Tb927_01	516000	516500	0.869752
		37500	38000	0.570444	0.444819	0.403408		Tb927_01	439000	439500	0.396876		Tb927_01	126500	127000	1.08016		Tb927_01	516500	517000	1.54298		Tb927_01	516500	517000	0.86387
		38000	38500	0.385797	0.302476	0.50053		Tb927_01	439500	440000	0.610146		Tb927_01	114000	114500	1.07892		Tb927_01	517000	517500	1.01125		Tb927_01	517000	517500	0.745538
		38500	39000	0.503173	0.170217	0.153632		Tb927_01	440000	440500	0.385364		Tb927_01	926500	927000	1.07862		Tb927_01	517500	518000	0.685025		Tb927_01	517500	518000	0.727295
		39000	39500	0.399498	0.306866	0.387108		Tb927_01	440500	441000	1.21337		Tb927_01	883500	884000	1.0785		Tb927_01	518000	518500	1.30597		Tb927_01	518000	518500	0.761692
		39500	40000	0.297083	0.506784	0.370296		Tb927_01	441000	441500	3.01848		Tb927_01	987500	988000	1.07848		Tb927_01	518500	519000	1.42518		Tb927_01	518500	519000	0.76936
		40000	40500	0.53062	0.435667	0.268665		Tb927_01	441500	442000	1.18466		Tb927_01	682000	682500	1.07826		Tb927_01	519000	519500	0.866345		Tb927_01	519000	519500	0.722373
		40500	41000	0.763341	0.525525	0.523622		Tb927_01	442000	442500	2.2214		Tb927_01	221500	222000	1.0781		Tb927_01	519500	520000	0.862071		Tb927_01	519500	520000	0.664958
		41000	41500	0.504994	0.597615	0.434523		Tb927_01	442500	443000	0.5606		Tb927_01	315500	316000	1.07741		Tb927_01	520000	520500	3.91805		Tb927_01	520000	520500	0.680335
		41500	42000	0.370678	0.798607	0.326293		Tb927_01	443000	443500	0.332092		Tb927_01	54500	55000	1.07729		Tb927_01	520500	521000	3.95397		Tb927_01	520500	521000	0.706815
		42000	42500	0.662458	0.297121	0.652586		Tb927_01	443500	444000	0.355872		Tb927_01	172500	173000	1.0769		Tb927_01	521000	521500	2.13412		Tb927_01	521000	521500	0.789531
		42500	43000	0.639608	0.619403	0.558634		Tb927_01	444000	444500	0.329394		Tb927_01	105500	106000	1.07669		Tb927_01	521500	522000	1		Tb927_01	521500	522000	1
		43000	43500	0.446995	0.407984	0.532273		Tb927_01	444500	445000	0.407569		Tb927_01	875500	876000	1.07649		Tb927_01	522000	522500	3.9785		Tb927_01	522000	522500	0.637813
		43500	44000	0.678824	0.528891	1.01411		Tb927_01	445000	445500	0.46727		Tb927_01	985000	985500	1.07613		Tb927_01	522500	523000	2.89457		Tb927_01	522500	523000	0.648301
		44000	44500	0.583444	0.511065	0.458664		Tb927_01	445500	446000	0.403081		Tb927_01	722500	723000	1.0761		Tb927_01	523000	523500	2.78838		Tb927_01	523000	523500	0.612349
		44500	45000	0.614083	0.421532	0.439981		Tb927_01	446000	446500	0.30303		Tb927_01	1018500	1019000	1.0757		Tb927_01	523500	524000	2.66855		Tb927_01	523500	524000	0.954671
		45000	45500	0.577717	0.436835	0.24304		Tb927_01	446500	447000	0.394809		Tb927_01	215500	216000	1.07562		Tb927_01	524000	524500	2.71477		Tb927_01	524000	524500	0.90599
		45500	46000	0.375168	0.591204	0.306827		Tb927_01	447000	447500	0.286083		Tb927_01	859000	859500	1.07562		Tb927_01	524500	525000	3.10486		Tb927_01	524500	525000	0.809568
		46000	46500	0.910862	0.468097	0.507055		Tb927_01	447500	448000	0.265682		Tb927_01	993000	993500	1.07551		Tb927_01	525000	525500	2.92005		Tb927_01	525000	525500	0.538849
		46500	47000	0.465413	0.444621	0.178125		Tb927_01	448000	448500	0.30808		Tb927_01	862000	862500	1.07497		Tb927_01	525500	526000	3.01552		Tb927_01	525500	526000	0.600106
		47000	47500	0.502998	0.482972	0.268442		Tb927_01	448500	449000	0.28007		Tb927_01	240000	240500	1.07482		Tb927_01	526000	526500	1.15856		Tb927_01	526000	526500	0.390046
		47500	48000	0.724139	0.552591	0.404535		Tb927_01	449000	449500	0.367738		Tb927_01	786500	787000	1.0748		Tb927_01	526500	527000	1.58709		Tb927_01	526500	527000	0.460445
		48000	48500	0.608082	0.425186	0.482118		Tb927_01	449500	450000	0.32824		Tb927_01	907500	908000	1.07478		Tb927_01	527000	527500	2.7509		Tb927_01	527000	527500	0.566484
		48500	49000	2.95431	1.83143	0.892589		Tb927_01	450000	450500	0.342672		Tb927_01	182000	182500	1.07472		Tb927_01	527500	528000	2.35963		Tb927_01	527500	528000	0.600943
		49000	49500	1.01834	0.933917	0.924836		Tb927_01	450500	451000	0.333338		Tb927_01	145500	146000	1.07469		Tb927_01	528000	528500	2.77536		Tb927_01	528000	528500	0.812054
		49500	50000	0.431735	0.524295	0.831025		Tb927_01	451000	451500	0.421726		Tb927_01	389000	389500	1.07456		Tb927_01	528500	529000	2.70657		Tb927_01	528500	529000	0.753316
		50000	50500	0.68978	0.686646	0.763302		Tb927_01	451500	452000	0.330479		Tb927_01	152000	152500	1.07428		Tb927_01	529000	529500	3.16579		Tb927_01	529000	529500	0.875121
		50500	51000	1.91228	1.83145	0.910435		Tb927_01	452000	452500	0.361222		Tb927_01	155000	155500	1.07406		Tb927_01	529500	530000	2.38757		Tb927_01	529500	530000	0.595354
		51000	51500	0.349358	0.333333	2		Tb927_01	452500	453000	0.394923		Tb927_01	51000	51500	1.07403		Tb927_01	530000	530500	2.76219		Tb927_01	530000	530500	0.728953
		51500	51541	0.517814	0.5	1		Tb927_01	453000	453500	0.363858		Tb927_01	454500	455000	1.074		Tb927_01	530500	531000	2.233		Tb927_01	530500	531000	0.727295
	BES15 VSG-11	0	500	1.54483	0.918624	0.765437		Tb927_01	453500	454000	0.387662		Tb927_01	861000	861500	1.07377		Tb927_01	531000	531500	2.62445		Tb927_01	531000	531500	0.616978
		500	1000	0.651574	0.837234	0.683505		Tb927_01	454000	454500	0.357433		Tb927_01	966000	966500	1.07361		Tb927_01	531500	532000	0.642413		Tb927_01	531500	532000	0.835055
		1000	1500	0.715423	0.928623	0.774964		Tb927_01	454500	455000	0.344925		Tb927_01	438000	438500	1.0733		Tb927_01	532000	532500	0.436173		Tb927_01	532000	532500	0.951342
		1500	2000	0.581849	1.44989	0.617159		Tb927_01	455000	455500	0.308379		Tb927_01	772500	773000	1.07327		Tb927_01	532500	533000	0.565198		Tb927_01	532500	533000	0.836952
		2000	2500	1.23882	1.37625	0.471859		Tb927_01	455500	456000	0.395043		Tb927_01	8000	8500	1.07317		Tb927_01	533000	533500	1.62172		Tb927_01	533000	533500	0.912703
		2500	4000	1	1	1		Tb927_01	456000	456500	0.403156		Tb927_01	882000	882500	1.07308		Tb927_01	533500	534000	0.837993		Tb927_01	533500	534000	0.942996
		4000	4500	1.84252	3.22351	1.12812		Tb927_01	456500	457000	0.359521		Tb927_01	900500	901000	1.07289		Tb927_01	534000	534500	0.566693		Tb927_01	534000	534500	0.741595
		4500	5000	2.74106	2.55664	1.18884		Tb927_01	457000	457500	0.308466		Tb927_01	76500	77000	1.07235		Tb927_01	534500	535000	0.75251		Tb927_01	534500	535000	0.991369
		5000	5500	3.00567	1.26866	0.972124		Tb927_01	457500	458000	0.405936		Tb927_01	482000	482500	1.0723		Tb927_01	535000	535500	2.16859		Tb927_01	535000	535500	1.02491
		5500	6000	2.25206	1.59356	1.07623		Tb927_01	458000	458500	0.371543		Tb927_01	687000	687500	1.07198		Tb927_01	535500	536000	1.54445		Tb927_01	535500	536000	0.900903
		6000	6500	2.53876	1.72722	1.13512		Tb927_01	458500	459000	0.38166		Tb927_01	474000	474500	1.07132		Tb927_01	536000	536500	0.964702		Tb927_01	536000	536500	1.02991
		6500	7000	3.33983	1.22935	2.05518		Tb927_01	459000	459500	0.387628		Tb927_01	938500	939000	1.07129		Tb927_01	536500	537000	1.33487		Tb927_01	536500	537000	0.957015
		7000	7500	0.857703	1.07774	0.852484		Tb927_01	459500	460000	0.46644		Tb927_01	592000	592500	1.07127		Tb927_01	537000	537500	0.598944		Tb927_01	537000	537500	0.846998
		7500	8000	3.11301	4.06396	0.678633		Tb927_01	460000	460500	0.355926		Tb927_01	752500	753000	1.07109		Tb927_01	537500	538000	0.842799		Tb927_01	537500	538000	0.867817
		8000	8500	0.811735	0.885287	0.586973		Tb927_01	460500	461000	0.348957		Tb927_01	233500	234000	1.07106		Tb927_01	538000	538500	1.15595		Tb927_01	538000	538500	0.96012
		8500	9000	1.33592	0.972537	0.744349		Tb927_01	461000	461500	0.366395		Tb927_01	301500	302000	1.07066		Tb927_01	538500	539000	1.99385		Tb927_01	538500	539000	1.24599
		9000	9500	2.94542	1.59225	1.14928		Tb927_01	461500	462000	0.413963		Tb927_01	684000	684500	1.07061		Tb927_01	539000	539500	1.95451		Tb927_01	539000	539500	1.29933
		9500	10000	3.27318	2.14369	0.819667		Tb927_01	462000	462500	0.64263		Tb927_01	269500	270000	1.07028		Tb927_01	539500	540000	3.2303		Tb927_01	539500	540000	1.35298
		10000	10500	2.44125	1.73814	0.700021		Tb927_01	462500	463000	2.30572		Tb927_01	677000	677500	1.06985		Tb927_01	540000	540500	2.89745		Tb927_01	540000	540500	1.32396
		10500	11000	3.48095	1.53966	0.712631		Tb927_01	463000	463500	2.41487		Tb927_01	1048000	1048500	1.06978		Tb927_01	540500	541000	2.20132		Tb927_01	540500	541000	1.11324
		11000	11500	2.58622	1.60264	1.01682		Tb927_01	463500	464000	0.98456		Tb927_01	966500	967000	1.06945		Tb927_01	541000	541500	1.58081		Tb927_01	541000	541500	1.02916
		11500	12000	2.44125	1.57707	0.6991		Tb927_01	464000	464500	0.405993		Tb927_01	887500	888000	1.06944		Tb927_01	541500	542000	1.85726		Tb927_01	541500	542000	1.00533
		12000	12500	1.63067	1.07096	0.598355		Tb927_01	464500	465000	0.707811		Tb927_01	238000	238500	1.06906		Tb927_01	542000	542500	1.497		Tb927_01	542000	542500	1.05223
		12500	13000	1.4402	1.53729	0.996272		Tb927_01	465000	465500	2.6875		Tb927_01	689500	690000	1.06906		Tb927_01	542500	543000	1.15231		Tb927_01	542500	543000	1.22116
		13000	13500	2.31618	1.78399	0.792321		Tb927_01	465500	466000	2.38766		Tb927_01	220000	220500	1.06903		Tb927_01	543000	543500	1.93301		Tb927_01	543000	543500	1.1994
		13500	14000	0.891459	1.03909	0.773504		Tb927_01	466000	466500	2.55561		Tb927_01	224000	224500	1.06895		Tb927_01	543500	544000	2.09267		Tb927_01	543500	544000	1.19788
		14000	14500	0.73926	0.506784	0.309463		Tb927_01	466500	467000	3.01821		Tb927_01	1063000	1063500	1.06883		Tb927_01	544000	544500	1.80654		Tb927_01	544000	544500	1.34159
		14500	15000	2.34344	1.62788	0.613706		Tb927_01	467000	467500	2.98772		Tb927_01	236000	236500	1.06875		Tb927_01	544500	545000	3.84075		Tb927_01	544500	545000	1.40683
		15000	15500	2.22421	2.77811	0.733146		Tb927_01	467500	468000	1.22182		Tb927_01	841500	842000	1.06875		Tb927_01	545000	545500	2.96409		Tb927_01	545000	545500	1.16508
		15500	16000	3.19218	5.28209	0.632606		Tb927_01	468000	468500	3.81495		Tb927_01	1016000	1016500	1.06875		Tb927_01	545500	546000	2.38362		Tb927_01	545500	546000	1.43748
		16000	16500	2.20615	2.00907	0.963157		Tb927_01	468500	469000	4.53707		Tb927_01	573000	573500	1.0687		Tb927_01	546000	546500	2.94279		Tb927_01	546000	546500	1.33617
		16500	17000	1.81889	1.87333	0.782414		Tb927_01	469000	469500	2.89549		Tb927_01	170500	171000	1.06866		Tb927_01	546500	547000	2.62662		Tb927_01	546500	547000	1.23964
		17000	17500	4.35342	1.34047	0.78308		Tb927_01	469500	470000	3.70536		Tb927_01	1010000	1010500	1.06865		Tb927_01	547000	547500	2.03463		Tb927_01	547000	547500	1.39612
		17500	18000	2.29312	1.10715	0.729303		Tb927_01	470000	470500	3.30615		Tb927_01	788000	788500	1.06815		Tb927_01	547500	548000	2.4186		Tb927_01	547500	548000	1.01909
		18000	18500	2.9631	2.14428	0.85183		Tb927_01	470500	471000	2.31109		Tb927_01	703000	703500	1.06799		Tb927_01	548000	548500	1.87118		Tb927_01	548000	548500	1.09983
		18500	19000	2.8749	2.75132	1.02316		Tb927_01	471000	471500	2.43856		Tb927_01	826000	826500	1.06779		Tb927_01	548500	549000	2.15982		Tb927_01	548500	549000	1.24836
		19000	19500	2.23042	1.4043	0.734488		Tb927_01	471500	472000	3.62793		Tb927_01	97500	98000	1.06772		Tb927_01	549000	549500	3.45158		Tb927_01	549000	549500	1.18014
		19500	20000	1.93532	3.34179	0.849355		Tb927_01	472000	472500	2.90997		Tb927_01	78000	78500	1.06738		Tb927_01	549500	550000	1.89335		Tb927_01	549500	550000	1.31616
		20000	20500	1.42343	1.54571	0.649171		Tb927_01	472500	473000	2.85869		Tb927_01	1062000	1062500	1.06737		Tb927_01	550000	550500	2.10918		Tb927_01	550000	550500	1.27821
		20500	21000	2.82096	1.91308	0.94423		Tb927_01	473000	473500	3.27468		Tb927_01	970500	971000	1.06703		Tb927_01	550500	551000	2.28731		Tb927_01	550500	551000	1.27776
		21000	21500	2.74106	1.518	0.875364		Tb927_01	473500	474000	2.35165		Tb927_01	83000	83500	1.06679		Tb927_01	551000	551500	2.05693		Tb927_01	551000	551500	1.4067
		21500	22000	3.79662	2.70684	1.03475		Tb927_01	474000	474500	1.43162		Tb927_01	418500	419000	1.06645		Tb927_01	551500	552000	1.57147		Tb927_01	551500	552000	1.66384
		22000	22500	1.89359	2.18358	0.844939		Tb927_01	474500	475000	0.778425		Tb927_01	875000	875500	1.06637		Tb927_01	552000	552500	2.11897		Tb927_01	552000	552500	1.46377
		22500	23000	1.21401	1.16716	0.974041		Tb927_01	475000	475500	2.34113		Tb927_01	464500	465000	1.0661		Tb927_01	552500	553000	2.12194		Tb927_01	552500	553000	1.16781
		23000	23500	1.43689	1.74266	0.865645		Tb927_01	475500	476000	1.94895		Tb927_01	91500	92000	1.06511		Tb927_01	553000	553500	0.538411		Tb927_01	553000	553500	0.939851
		23500	24000	2.03738	2.2629	0.769489		Tb927_01	476000	476500	2.95978		Tb927_01	64500	65000	1.06509		Tb927_01	553500	554000	0.490712		Tb927_01	553500	554000	0.973996
		24000	24500	1.6728	0.901958	0.84176		Tb927_01	476500	477000	2.4525		Tb927_01	413500	414000	1.0644		Tb927_01	554000	554500	0.941522		Tb927_01	554000	554500	0.927365
		24500	25000	0.955163	0.77875	0.785528		Tb927_01	477000	477500	1.70727		Tb927_01	196000	196500	1.06425		Tb927_01	554500	555000	0.371671		Tb927_01	554500	555000	1.01562
		25000	25500	1.1967	1.56191	0.823309		Tb927_01	477500	478000	2.57183		Tb927_01	502000	502500	1.06355		Tb927_01	555000	555500	0.364451		Tb927_01	555000	555500	0.781618
		25500	26000	1.01713	1.19419	0.850934		Tb927_01	478000	478500	1.6121		Tb927_01	776000	776500	1.06303		Tb927_01	555500	556000	0.609946		Tb927_01	555500	556000	1.04485
		26000	26500	2.03538	1.51729	0.771154		Tb927_01	478500	479000	2.47622		Tb927_01	167500	168000	1.06284		Tb927_01	556000	556500	0.667231		Tb927_01	556000	556500	1.1159
		26500	27000	1.28084	1.15821	0.631101		Tb927_01	479000	479500	3.14942		Tb927_01	314000	314500	1.06275		Tb927_01	556500	557000	0.467861		Tb927_01	556500	557000	1.03791
		27000	27500	0.401529	0.371002	0.886117		Tb927_01	479500	480000	0.732269		Tb927_01	881500	882000	1.06234		Tb927_01	557000	557500	0.318552		Tb927_01	557000	557500	0.986224
		27500	28000	0.522906	0.994713	0.977227		Tb927_01	480000	480500	1.15438		Tb927_01	703500	704000	1.06221		Tb927_01	557500	558000	0.559848		Tb927_01	557500	558000	0.977618
		28000	28500	0.646038	0.718253	0.794976		Tb927_01	480500	481000	1.17277		Tb927_01	115000	115500	1.06167		Tb927_01	558000	558500	0.589777		Tb927_01	558000	558500	1.31882
		28500	29000	0.536731	0.635058	0.87044		Tb927_01	481000	481500	2.16345		Tb927_01	868500	869000	1.06122		Tb927_01	558500	559000	2.15514		Tb927_01	558500	559000	1.11708
		29000	29500	0.929258	1.22132	0.712631		Tb927_01	481500	482000	2.7916		Tb927_01	468000	468500	1.06078		Tb927_01	559000	559500	1.70541		Tb927_01	559000	559500	0.943987
		29500	30000	1.21149	1.09904	0.837805		Tb927_01	482000	482500	2.79661		Tb927_01	237500	238000	1.06076		Tb927_01	559500	560000	2.59852		Tb927_01	559500	560000	1.04055
		30000	30500	0.475645	0.499753	0.642593		Tb927_01	482500	483000	3.27324		Tb927_01	917500	918000	1.06076		Tb927_01	560000	560500	1.42196		Tb927_01	560000	560500	1.1683
		30500	31000	0.944464	1.16759	0.8257		Tb927_01	483000	483500	2.3793		Tb927_01	715500	716000	1.06074		Tb927_01	560500	561000	1.38249		Tb927_01	560500	561000	1.24625
		31000	31500	1.67374	1.77941	1.16568		Tb927_01	483500	484000	2.32314		Tb927_01	131500	132000	1.06071		Tb927_01	561000	561500	1.63958		Tb927_01	561000	561500	1.25902
		31500	32000	1.8662	1.0742	0.963086		Tb927_01	484000	484500	1.44962		Tb927_01	608000	608500	1.06019		Tb927_01	561500	562000	2.21211		Tb927_01	561500	562000	1.31162
		32000	33500	1	1	1		Tb927_01	484500	485000	0.739113		Tb927_01	196500	197000	1.06013		Tb927_01	562000	562500	2.63851		Tb927_01	562000	562500	1.40475
		33500	34000	1.06924	1.6734	0.657753		Tb927_01	485000	485500	0.548303		Tb927_01	842000	842500	1.05979		Tb927_01	562500	563000	2.61922		Tb927_01	562500	563000	1.50596
		34000	34500	1.86681	1.54997	1.00857		Tb927_01	485500	486000	1.51043		Tb927_01	786000	786500	1.0594		Tb927_01	563000	563500	2.67178		Tb927_01	563000	563500	1.25443
		34500	35500	1	1	1		Tb927_01	486000	486500	0.541082		Tb927_01	424000	424500	1.05913		Tb927_01	563500	564000	1.55688		Tb927_01	563500	564000	1.2636
		35500	36000	2.44172	1.59154	0.728373		Tb927_01	486500	487000	0.693924		Tb927_01	1027000	1027500	1.05836		Tb927_01	564000	564500	2.03335		Tb927_01	564000	564500	1.22202
		36000	36500	2.26113	2.38731	1.16941		Tb927_01	487000	487500	1.6137		Tb927_01	123000	123500	1.05805		Tb927_01	564500	565000	2.28757		Tb927_01	564500	565000	1.59464
		36500	37000	2.32199	1.99053	0.923463		Tb927_01	487500	488000	2.17069		Tb927_01	420500	421000	1.05795		Tb927_01	565000	565500	3.23068		Tb927_01	565000	565500	1.54103
		37000	37500	3.26791	2.35672	0.905877		Tb927_01	488000	488500	1.6004		Tb927_01	142500	143000	1.05778		Tb927_01	565500	566000	2.65598		Tb927_01	565500	566000	1.32378
		37500	38000	0.748956	1.10358	0.892127		Tb927_01	488500	489000	1.86294		Tb927_01	7000	7500	1.05769		Tb927_01	566000	566500	1.74619		Tb927_01	566000	566500	1.22856
		38000	38500	1.60098	1.13261	0.780611		Tb927_01	489000	489500	0.616155		Tb927_01	96500	97000	1.05764		Tb927_01	566500	567000	2.75468		Tb927_01	566500	567000	1.38651
		38500	39000	2.81227	1.77453	0.554395		Tb927_01	489500	490000	0.554944		Tb927_01	106500	107000	1.05757		Tb927_01	567000	567500	2.87493		Tb927_01	567000	567500	1.08696
		39000	39500	1.15911	1.30312	0.698485		Tb927_01	490000	490500	0.588928		Tb927_01	151500	152000	1.0572		Tb927_01	567500	568000	1.80852		Tb927_01	567500	568000	1.54017
		39500	40000	1.76857	2.62015	0.863594		Tb927_01	490500	491000	0.745063		Tb927_01	203000	203500	1.05712		Tb927_01	568000	568500	1.76663		Tb927_01	568000	568500	1.13049
		40000	40500	2.18325	2.24576	0.681677		Tb927_01	491000	491500	0.563047		Tb927_01	45000	45500	1.0568		Tb927_01	568500	569000	0.709301		Tb927_01	568500	569000	1.14482
		40500	41000	1.42483	2.75251	0.935542		Tb927_01	491500	492000	0.617456		Tb927_01	882500	883000	1.05634		Tb927_01	569000	569500	1.76466		Tb927_01	569000	569500	1.15802
		41000	41500	2.21889	1.93821	0.872062		Tb927_01	492000	492500	0.514082		Tb927_01	107000	107500	1.05623		Tb927_01	569500	570000	2.4587		Tb927_01	569500	570000	1.11964
		41500	42000	1.34861	1.46025	0.750312		Tb927_01	492500	493000	1.68526		Tb927_01	730000	730500	1.05598		Tb927_01	570000	570500	2.14309		Tb927_01	570000	570500	1.50325
		42000	42500	1.9207	3.18033	1.30694		Tb927_01	493000	493500	2.3879		Tb927_01	915000	915500	1.05598		Tb927_01	570500	575000	1		Tb927_01	570500	575000	1
		42500	43000	1.45051	2.01473	1.05151		Tb927_01	493500	494000	1.93453		Tb927_01	1028000	1028500	1.05579		Tb927_01	575000	575500	1.5		Tb927_01	575000	575500	0.646713
		43000	43500	3.19256	1.76486	0.789236		Tb927_01	494000	494500	0.648438		Tb927_01	1021500	1022000	1.05551		Tb927_01	575500	582500	1		Tb927_01	575500	582500	1
		43500	44000	1.73412	1.90154	0.853813		Tb927_01	494500	495000	0.847236		Tb927_01	335000	335500	1.05507		Tb927_01	582500	583000	1.35989		Tb927_01	582500	583000	1.468
		44000	44500	1.66375	1.90132	1.06452		Tb927_01	495000	495500	0.438206		Tb927_01	212500	213000	1.05471		Tb927_01	583000	584000	1		Tb927_01	583000	584000	1
		44500	45000	2.60527	1.66672	0.966781		Tb927_01	495500	496000	0.624098		Tb927_01	158500	159000	1.05465		Tb927_01	584000	584500	0.508907		Tb927_01	584000	584500	1
		45000	45500	0.679921	0.434566	0.576849		Tb927_01	496000	496500	0.549242		Tb927_01	255000	255500	1.05445		Tb927_01	584500	585000	0.599359		Tb927_01	584500	585000	1
		45500	46000	0.521078	0.398856	0.375772		Tb927_01	496500	497000	0.829819		Tb927_01	436000	436500	1.05395		Tb927_01	585000	585500	1		Tb927_01	585000	585500	1
		46000	46500	0.606403	0.483907	0.232105		Tb927_01	497000	497500	0.740738		Tb927_01	874500	875000	1.05354		Tb927_01	585500	586000	0.332282		Tb927_01	585500	586000	1.24256
		46500	47000	0.500332	0.430382	0.277834		Tb927_01	497500	498000	1.79175		Tb927_01	435000	435500	1.05341		Tb927_01	586000	586500	0.834442		Tb927_01	586000	586500	1.03711
		47000	47500	0.636188	0.435944	0.521131		Tb927_01	498000	498500	1.40319		Tb927_01	217000	217500	1.05296		Tb927_01	586500	587000	2.24596		Tb927_01	586500	587000	0.936903
		47500	48000	1.68174	1.43459	1.00017		Tb927_01	498500	499000	0.858859		Tb927_01	188500	189000	1.05263		Tb927_01	587000	587500	2.14585		Tb927_01	587000	587500	1.03713
		48000	48500	2.77337	2.10548	1.21161		Tb927_01	499000	499500	1.2805		Tb927_01	455000	455500	1.05263		Tb927_01	587500	588000	2.21845		Tb927_01	587500	588000	0.968219
		48500	49000	1.53222	1.38216	0.950659		Tb927_01	499500	500000	4.98262		Tb927_01	158000	158500	1.0523		Tb927_01	588000	588500	2.10113		Tb927_01	588000	588500	1.0949
		49000	49500	0.414087	0.454764	1.13304		Tb927_01	500000	500500	3.21886		Tb927_01	559500	560000	1.05218		Tb927_01	588500	589000	1.74702		Tb927_01	588500	589000	1.03994
		49500	50000	0.466999	0.432795	1.0135		Tb927_01	500500	501000	3.19353		Tb927_01	991500	992000	1.05206		Tb927_01	589000	589500	1.24572		Tb927_01	589000	589500	1.06374
		50000	50500	0.766948	0.677842	0.910527		Tb927_01	501000	501500	1.74789		Tb927_01	983000	983500	1.05194		Tb927_01	589500	590000	0.826156		Tb927_01	589500	590000	1.11181
		50500	51000	0.905729	0.843067	0.794272		Tb927_01	501500	502000	0.4726		Tb927_01	233000	233500	1.05168		Tb927_01	590000	590500	1.22012		Tb927_01	590000	590500	1.10102
		51000	51500	0.608412	0.513924	0.45956		Tb927_01	502000	502500	0.786491		Tb927_01	678000	678500	1.05074		Tb927_01	590500	591000	0.85814		Tb927_01	590500	591000	1.03928
		51500	52000	0.653233	0.482785	0.475763		Tb927_01	502500	503000	0.857349		Tb927_01	310000	310500	1.05061		Tb927_01	591000	591500	0.528251		Tb927_01	591000	591500	1.12915
		52000	52500	0.740126	0.546669	0.503978		Tb927_01	503000	503500	0.5367		Tb927_01	311500	312000	1.04983		Tb927_01	591500	592000	1.50371		Tb927_01	591500	592000	0.861894
		52500	53000	0.616199	0.535447	0.327867		Tb927_01	503500	504000	0.756466		Tb927_01	704500	705000	1.04962		Tb927_01	592000	592500	2.1166		Tb927_01	592000	592500	0.841016
		53000	53500	0.845146	0.586931	0.844287		Tb927_01	504000	504500	0.664551		Tb927_01	505500	506000	1.04912		Tb927_01	592500	593500	1		Tb927_01	592500	593500	1
		53500	54000	1.71848	1.41674	1.23001		Tb927_01	504500	505000	0.668481		Tb927_01	421000	421500	1.04889		Tb927_01	593500	594500	1.10653		Tb927_01	593500	594500	0.962165
		54000	54500	2.10157	1.59968	1.15116		Tb927_01	505000	505500	0.51763		Tb927_01	258500	259000	1.04884		Tb927_01	594500	595500	1		Tb927_01	594500	595500	1
		54500	55000	1.55301	1.16606	1.21083		Tb927_01	505500	506000	0.519074		Tb927_01	77500	78000	1.04878		Tb927_01	595500	596000	0.603443		Tb927_01	595500	596000	1.43365
		55000	55500	2.24425	1.67593	1.07195		Tb927_01	506000	506500	1.7106		Tb927_01	313000	313500	1.04839		Tb927_01	596000	596500	0.951183		Tb927_01	596000	596500	1.47277
		55500	56000	1.10103	1.43825	0.935882		Tb927_01	506500	507000	0.47532		Tb927_01	889500	890000	1.04839		Tb927_01	596500	597000	1		Tb927_01	596500	597000	1
		56000	56500	2.01245	2.14103	0.86081		Tb927_01	507000	507500	0.540597		Tb927_01	122500	123000	1.04831		Tb927_01	597000	597500	1.45746		Tb927_01	597000	597500	1
		56500	57000	0.832008	0.876849	0.757279		Tb927_01	507500	508000	0.625297		Tb927_01	993500	994000	1.0483		Tb927_01	597500	598000	0.341346		Tb927_01	597500	598000	0.646713
		57000	57500	0.553995	0.528465	0.903966		Tb927_01	508000	508500	0.470226		Tb927_01	834000	834500	1.04779		Tb927_01	598000	599000	1		Tb927_01	598000	599000	1
		57500	57977	1.04957	1.55533	0.852297		Tb927_01	508500	509000	0.563885		Tb927_01	137000	137500	1.04716		Tb927_01	599000	599500	0.932802		Tb927_01	599000	599500	2.27373
	BES2 VSG-9	0	500	1	1	1		Tb927_01	509000	509500	1.54765		Tb927_01	45500	46000	1.04713		Tb927_01	599500	600500	1		Tb927_01	599500	600500	1
		500	1000	1.18349	1.22935	1.72805		Tb927_01	509500	510000	0.559489		Tb927_01	117000	117500	1.04696		Tb927_01	600500	601000	0.843194		Tb927_01	600500	601000	1.29343
		1000	1500					Tb927_01	510000	510500	1.26679		Tb927_01	193500	194000	1.04687		Tb927_01	601000	602500	1		Tb927_01	601000	602500	1
		1500	2000					Tb927_01	510500	511000	1.41609		Tb927_01	225000	225500	1.04647		Tb927_01	602500	603000	0.767815		Tb927_01	602500	603000	0.646713
		2000	2500	3	1.91492	0.646713		Tb927_01	511000	511500	2.0183		Tb927_01	606500	607000	1.04647		Tb927_01	603000	603500	1.83453		Tb927_01	603000	603500	0.852484
		2500	3000	0.710096	3.68806	1.31818		Tb927_01	511500	512000	2.10758		Tb927_01	862500	863000	1.04613		Tb927_01	603500	604000	2.08608		Tb927_01	603500	604000	1.00424
		3000	3500	0.783659	3.45224	1.24687		Tb927_01	512000	512500	2.56773		Tb927_01	710000	710500	1.04548		Tb927_01	604000	604500	1.88475		Tb927_01	604000	604500	0.995705
		3500	6500	1	1	1		Tb927_01	512500	513000	1.39636		Tb927_01	790000	790500	1.04526		Tb927_01	604500	605000	0.854391		Tb927_01	604500	605000	0.936125
		6500	7000	1.18349	1.62239	0.652586		Tb927_01	513000	513500	2.32161		Tb927_01	705000	705500	1.04501		Tb927_01	605000	605500	1.03941		Tb927_01	605000	605500	1.00303
		7000	7500	1	1	1		Tb927_01	513500	514000	2.23638		Tb927_01	1009000	1009500	1.04501		Tb927_01	605500	606000	0.826951		Tb927_01	605500	606000	0.90335
		7500	8000	0.665038	3.68806	0.461551		Tb927_01	514000	514500	0.642261		Tb927_01	165000	165500	1.045		Tb927_01	606000	606500	0.893242		Tb927_01	606000	606500	1.15059
		8000	8500	1	1	1		Tb927_01	514500	515000	0.641344		Tb927_01	408500	409000	1.04494		Tb927_01	606500	607000	1.30411		Tb927_01	606500	607000	1.05354
		8500	9000	1.66991	1.29791	1.28289		Tb927_01	515000	515500	0.474079		Tb927_01	421500	422000	1.04494		Tb927_01	607000	607500	0.71327		Tb927_01	607000	607500	0.91594
		9000	9500	1.9395	1.94096	1.10583		Tb927_01	515500	516000	0.503197		Tb927_01	157500	158000	1.0449		Tb927_01	607500	608000	0.3495		Tb927_01	607500	608000	1.12368
		9500	10000	0.4233	0.707462	1.51582		Tb927_01	516000	516500	0.654007		Tb927_01	273000	273500	1.04487		Tb927_01	608000	608500	0.431778		Tb927_01	608000	608500	1.07139
		10000	10500	1.31801	0.471642	1.29343		Tb927_01	516500	517000	1.57878		Tb927_01	956500	957000	1.04465		Tb927_01	608500	609000	1.04496		Tb927_01	608500	609000	0.942588
		10500	11000	0.846601	3.24477	0.62792		Tb927_01	517000	517500	1.02611		Tb927_01	115500	116000	1.04448		Tb927_01	609000	609500	1.99266		Tb927_01	609000	609500	1.00464
		11000	11500	1.5181	3.70224	0.400902		Tb927_01	517500	518000	0.714365		Tb927_01	116500	117000	1.04431		Tb927_01	609500	610000	1.8985		Tb927_01	609500	610000	1.06478
		11500	12000	1.67033	2.20149	0.559802		Tb927_01	518000	518500	1.33694		Tb927_01	169000	169500	1.04421		Tb927_01	610000	610500	0.370379		Tb927_01	610000	610500	1.1499
		12000	12500	3.12132	1.52842	0.47652		Tb927_01	518500	519000	1.46383		Tb927_01	198500	199000	1.04421		Tb927_01	610500	611000	0.423652		Tb927_01	610500	611000	0.873926
		12500	13000	1.48155	1.55323	0.935087		Tb927_01	519000	519500	0.890302		Tb927_01	322000	322500	1.0442		Tb927_01	611000	611500	0.732537		Tb927_01	611000	611500	0.903892
		13000	13500	1	1	1		Tb927_01	519500	520000	0.881202		Tb927_01	263500	264000	1.04396		Tb927_01	611500	612000	0.391327		Tb927_01	611500	612000	1.14398
		13500	14000	1.05825	2.46816	0.369241		Tb927_01	520000	520500	4.01203		Tb927_01	712500	713000	1.04396		Tb927_01	612000	612500	0.730434		Tb927_01	612000	612500	1.32679
		14000	14500	1	1	1		Tb927_01	520500	521000	4.03542		Tb927_01	249500	250000	1.04369		Tb927_01	612500	613000	2.24051		Tb927_01	612500	613000	1.38449
		14500	15000	1.86211	1.33101	0.657753		Tb927_01	521000	521500	2.30275		Tb927_01	191000	191500	1.04344		Tb927_01	613000	613500	2.06232		Tb927_01	613000	613500	1.0505
		15000	15500	2.28911	1.47239	0.854793		Tb927_01	521500	522000	2.91181		Tb927_01	449000	449500	1.04337		Tb927_01	613500	614000	2.09		Tb927_01	613500	614000	1.07242
		15500	16000	1.03563	0.25	1.16886		Tb927_01	522000	522500	2.91396		Tb927_01	351000	351500	1.04329		Tb927_01	614000	614500	1.51699		Tb927_01	614000	614500	1.53384
		16000	16500	0.782087	0.671871	0.85183		Tb927_01	522500	523000	3.03411		Tb927_01	427000	427500	1.04326		Tb927_01	614500	615000	2.67107		Tb927_01	614500	615000	1.43813
		16500	17000	1.15322	0.665465	0.877056		Tb927_01	523000	523500	2.90597		Tb927_01	495000	495500	1.04326		Tb927_01	615000	615500	3.32261		Tb927_01	615000	615500	1.32713
		17000	17500	1.81222	2.10341	0.589778		Tb927_01	523500	524000	2.68164		Tb927_01	110000	110500	1.04313		Tb927_01	615500	616000	2.28105		Tb927_01	615500	616000	1.83402
		17500	18000	1.90485	1.66388	0.740591		Tb927_01	524000	524500	2.78221		Tb927_01	165500	166000	1.04293		Tb927_01	616000	616500	2.47878		Tb927_01	616000	616500	1.47513
		18000	18500	2.42097	1.39409	0.764895		Tb927_01	524500	525000	3.12552		Tb927_01	609000	609500	1.0429		Tb927_01	616500	617000	1.17299		Tb927_01	616500	617000	1.3913
		18500	19000	1.60544	0.835617	0.773062		Tb927_01	525000	525500	2.89004		Tb927_01	732000	732500	1.04269		Tb927_01	617000	617500	1.96603		Tb927_01	617000	617500	1.4037
		19000	19500	0.900825	1.30323	0.737222		Tb927_01	525500	526000	3.10948		Tb927_01	324500	325000	1.04258		Tb927_01	617500	618000	2.32845		Tb927_01	617500	618000	1.24738
		19500	20000	0.571802	1.13124	0.934803		Tb927_01	526000	526500	1.2044		Tb927_01	307000	307500	1.04241		Tb927_01	618000	618500	2.93632		Tb927_01	618000	618500	1.22303
		20000	20500	1	1	1		Tb927_01	526500	527000	1.61013		Tb927_01	121000	121500	1.04225		Tb927_01	618500	619000	2.18682		Tb927_01	618500	619000	1.46363
		20500	21000	0.482359	0.662149	0.510895		Tb927_01	527000	527500	2.74831		Tb927_01	235500	236000	1.04217		Tb927_01	619000	619500	0.604482		Tb927_01	619000	619500	1.03844
		21000	21500	0.926918	1.1472	0.536486		Tb927_01	527500	528000	2.43555		Tb927_01	193000	193500	1.04196		Tb927_01	619500	620000	0.922979		Tb927_01	619500	620000	1.10161
		21500	22000	0.590844	0.571036	0.98633		Tb927_01	528000	528500	2.5904		Tb927_01	575500	576000	1.04185		Tb927_01	620000	620500	1.13272		Tb927_01	620000	620500	1.38961
		22000	22500	0.34651	0.597923	0.945445		Tb927_01	528500	529000	2.60189		Tb927_01	216500	217000	1.04184		Tb927_01	620500	621000	1.83237		Tb927_01	620500	621000	1.23117
		22500	23000	0.701966	0.870187	0.640968		Tb927_01	529000	529500	3.10915		Tb927_01	909000	909500	1.04174		Tb927_01	621000	621500	1.89637		Tb927_01	621000	621500	1.171
		23000	23500	0.962943	0.91847	0.848562		Tb927_01	529500	530000	2.53897		Tb927_01	895500	896000	1.0416		Tb927_01	621500	622000	2.39171		Tb927_01	621500	622000	1.21767
		23500	24000	0.565614	0.748645	0.50312		Tb927_01	530000	530500	2.58294		Tb927_01	542000	542500	1.04147		Tb927_01	622000	622500	2.34636		Tb927_01	622000	622500	1.00442
		24000	24500	2.13463	3.22351	0.939158		Tb927_01	530500	531000	2.32491		Tb927_01	494000	494500	1.04135		Tb927_01	622500	623000	1.58689		Tb927_01	622500	623000	1.13327
		24500	25000	2.82887	1.62239	0.516055		Tb927_01	531000	531500	2.63925		Tb927_01	894000	894500	1.04119		Tb927_01	623000	623500	1.56764		Tb927_01	623000	623500	1.11007
		25000	25500	1.73664	1.81141	1.14207		Tb927_01	531500	532000	0.550567		Tb927_01	772000	772500	1.04061		Tb927_01	623500	624000	0.994097		Tb927_01	623500	624000	1.02019
		25500	26000	1.44976	2.07945	1.11366		Tb927_01	532000	532500	0.40649		Tb927_01	430000	430500	1.0405		Tb927_01	624000	624500	2.00887		Tb927_01	624000	624500	1.20936
		26000	26500	1.6428	1.50917	0.890625		Tb927_01	532500	533000	0.579199		Tb927_01	626000	626500	1.04046		Tb927_01	624500	625000	0.670709		Tb927_01	624500	625000	0.972049
		26500	27000	2.79316	1.34374	0.735788		Tb927_01	533000	533500	1.64951		Tb927_01	675500	676000	1.04046		Tb927_01	625000	625500	0.726304		Tb927_01	625000	625500	0.982873
		27000	27500	4.1923	2.23411	0.460895		Tb927_01	533500	534000	0.858118		Tb927_01	420000	420500	1.04		Tb927_01	625500	626000	0.774934		Tb927_01	625500	626000	1.2213
		27500	28000	1.13987	2.02134	0.706365		Tb927_01	534000	534500	0.579676		Tb927_01	159000	159500	1.03981		Tb927_01	626000	626500	0.784997		Tb927_01	626000	626500	1.0484
		28000	28500	1	1	1		Tb927_01	534500	535000	0.770531		Tb927_01	310500	311000	1.03964		Tb927_01	626500	627000	1.41156		Tb927_01	626500	627000	1.03241
		28500	29000	2.47526	0.925559	0.850418		Tb927_01	535000	535500	2.16756		Tb927_01	440000	440500	1.0396		Tb927_01	627000	627500	2.37053		Tb927_01	627000	627500	1.41234
		29000	29500	1	1	1		Tb927_01	535500	536000	1.5426		Tb927_01	664000	664500	1.0396		Tb927_01	627500	628000	2.48606		Tb927_01	627500	628000	1.26698
		29500	30000	1.74679	0.638308	1.94014		Tb927_01	536000	536500	0.982233		Tb927_01	166000	166500	1.03956		Tb927_01	628000	628500	1.75612		Tb927_01	628000	628500	1.30053
		30000	30500	2.23863	3.16086	0.595207		Tb927_01	536500	537000	1.3552		Tb927_01	206500	207000	1.03872		Tb927_01	628500	629000	1.63037		Tb927_01	628500	629000	1.08563
		30500	31000	1	1	1		Tb927_01	537000	537500	0.611604		Tb927_01	661500	662000	1.03871		Tb927_01	629000	629500	1.12772		Tb927_01	629000	629500	1.18332
		31000	31500	0.4233	1.87239	0.267996		Tb927_01	537500	538000	0.863089		Tb927_01	740000	740500	1.03862		Tb927_01	629500	630000	1.57438		Tb927_01	629500	630000	1.22847
		31500	32000	0.4233	2.32985	0.267996		Tb927_01	538000	538500	1.20464		Tb927_01	418000	418500	1.03859		Tb927_01	630000	630500	2.14466		Tb927_01	630000	630500	1.32965
		32000	32500	1	1	1		Tb927_01	538500	539000	1.88284		Tb927_01	375000	375500	1.03856		Tb927_01	630500	631000	1.8411		Tb927_01	630500	631000	0.949296
		32500	33000	2.12534	1.15429	0.966666		Tb927_01	539000	539500	2.02474		Tb927_01	111000	111500	1.03827		Tb927_01	631000	631500	0.94745		Tb927_01	631000	631500	1.13728
		33000	33500	2.62134	2.13888	0.611234		Tb927_01	539500	540000	3.17191		Tb927_01	589500	590000	1.03816		Tb927_01	631500	632000	0.435059		Tb927_01	631500	632000	0.999059
		33500	34000	2.34105	1.64101	0.923463		Tb927_01	540000	540500	2.8139		Tb927_01	940000	940500	1.03801		Tb927_01	632000	632500	0.443128		Tb927_01	632000	632500	1.01896
		34000	34500	2.9631	3.22351	0.737222		Tb927_01	540500	541000	2.23374		Tb927_01	691000	691500	1.03782		Tb927_01	632500	633000	0.531496		Tb927_01	632500	633000	0.977685
		34500	35000	2.24687	1.92104	0.754037		Tb927_01	541000	541500	1.61583		Tb927_01	923000	923500	1.03763		Tb927_01	633000	633500	0.665783		Tb927_01	633000	633500	1.16179
		35000	35500	1.64857	1.67123	1.02809		Tb927_01	541500	542000	1.87286		Tb927_01	977000	977500	1.03708		Tb927_01	633500	634000	0.320634		Tb927_01	633500	634000	1.17043
		35500	36000	1.01597	1.22651	0.930815		Tb927_01	542000	542500	1.53428		Tb927_01	388500	389000	1.03704		Tb927_01	634000	634500	1.70644		Tb927_01	634000	634500	0.968937
		36000	36500	2.26525	1.65717	0.536884		Tb927_01	542500	543000	1.17195		Tb927_01	44500	45000	1.03699		Tb927_01	634500	635000	0.988957		Tb927_01	634500	635000	0.853144
		36500	37000	1	1	1		Tb927_01	543000	543500	1.95386		Tb927_01	358500	359000	1.03687		Tb927_01	635000	635500	0.70665		Tb927_01	635000	635500	0.717805
		37000	37500	1.43987	1.69073	0.870249		Tb927_01	543500	544000	2.06928		Tb927_01	171000	171500	1.03676		Tb927_01	635500	636000	0.343924		Tb927_01	635500	636000	0.831004
		37500	38000	1.7596	1.93092	0.814979		Tb927_01	544000	544500	1.80566		Tb927_01	309500	310000	1.03654		Tb927_01	636000	636500	0.915633		Tb927_01	636000	636500	0.82002
		38000	38500	0.762528	0.636906	1.03382		Tb927_01	544500	545000	3.77584		Tb927_01	228500	229000	1.03601		Tb927_01	636500	637000	0.861203		Tb927_01	636500	637000	0.741741
		38500	39000	0.580856	0.482646	0.483079		Tb927_01	545000	545500	2.84696		Tb927_01	247000	247500	1.03586		Tb927_01	637000	637500	2.10815		Tb927_01	637000	637500	0.713215
		39000	39500	0.636771	0.497291	0.305214		Tb927_01	545500	546000	2.34179		Tb927_01	322500	323000	1.03586		Tb927_01	637500	638000	1.27757		Tb927_01	637500	638000	0.754773
		39500	40000	0.774854	0.563059	0.545219		Tb927_01	546000	546500	2.88813		Tb927_01	216000	216500	1.0356		Tb927_01	638000	638500	0.779061		Tb927_01	638000	638500	0.887475
		40000	40500	0.628771	0.610344	0.465488		Tb927_01	546500	547000	2.62073		Tb927_01	192500	193000	1.03537		Tb927_01	638500	639000	1.03477		Tb927_01	638500	639000	0.957183
		40500	41000	0.513623	0.454299	0.208712		Tb927_01	547000	547500	1.9348		Tb927_01	725500	726000	1.03522		Tb927_01	639000	639500	1.94684		Tb927_01	639000	639500	0.767133
		41000	41500	0.549086	0.320636	0.591483		Tb927_01	547500	548000	2.39064		Tb927_01	894500	895000	1.03522		Tb927_01	639500	640000	1.49741		Tb927_01	639500	640000	0.534173
		41500	42000	0.608848	0.389762	0.529091		Tb927_01	548000	548500	1.82164		Tb927_01	827000	827500	1.03504		Tb927_01	640000	641000	1		Tb927_01	640000	641000	1
		42000	42500	0.458728	0.245732	0.636194		Tb927_01	548500	549000	2.17756		Tb927_01	771000	771500	1.03448		Tb927_01	641000	641500	1.09669		Tb927_01	641000	641500	1.17421
		42500	43000	1.44773	0.861371	0.844196		Tb927_01	549000	549500	3.18431		Tb927_01	242000	242500	1.03427		Tb927_01	641500	642000	1.00565		Tb927_01	641500	642000	0.969931
		43000	43500	0.656744	0.606943	1.08176		Tb927_01	549500	550000	1.8177		Tb927_01	555500	556000	1.03427		Tb927_01	642000	642500	0.795856		Tb927_01	642000	642500	1.17809
		43500	44000	0.583023	0.610239	1.11225		Tb927_01	550000	550500	2.09415		Tb927_01	219000	219500	1.03415		Tb927_01	642500	643000	1.07953		Tb927_01	642500	643000	0.917964
		44000	44500	0.439985	0.444635	0.901846		Tb927_01	550500	551000	2.17288		Tb927_01	1055500	1056000	1.03401		Tb927_01	643000	644500	1		Tb927_01	643000	644500	1
		44500	45000	0.627055	0.627531	0.830685		Tb927_01	551000	551500	1.99512		Tb927_01	194000	194500	1.03357		Tb927_01	644500	645000	2.4976		Tb927_01	644500	645000	1.85016
		45000	45500	0.571288	0.49351	1.03666		Tb927_01	551500	552000	1.63064		Tb927_01	704000	704500	1.03355		Tb927_01	645000	645500	1.67464		Tb927_01	645000	645500	1.19493
		45500	46000	0.614598	0.480885	0.972206		Tb927_01	552000	552500	2.02862		Tb927_01	691500	692000	1.03314		Tb927_01	645500	646000	0.758907		Tb927_01	645500	646000	1
		46000	46500	0.532728	0.501717	0.915945		Tb927_01	552500	553000	2.09464		Tb927_01	218500	219000	1.03286		Tb927_01	646000	648500	1		Tb927_01	646000	648500	1
		46500	47000	0.609963	0.573129	1.14187		Tb927_01	553000	553500	0.564582		Tb927_01	368500	369000	1.03272		Tb927_01	648500	649000	2.23286		Tb927_01	648500	649000	1.00157
		47000	47500	0.478262	0.490392	1.13672		Tb927_01	553500	554000	0.502927		Tb927_01	840000	840500	1.03272		Tb927_01	649000	649500	0.784941		Tb927_01	649000	649500	0.998705
		47500	48000	0.476997	0.45114	0.978343		Tb927_01	554000	554500	0.960102		Tb927_01	260500	261000	1.03258		Tb927_01	649500	650000	1.56959		Tb927_01	649500	650000	0.892588
		48000	48500	0.392201	0.301563	0.746451		Tb927_01	554500	555000	0.382292		Tb927_01	257000	257500	1.03219		Tb927_01	650000	650500	0.473222		Tb927_01	650000	650500	1.42672
		48500	49000	0.457883	0.539236	0.782207		Tb927_01	555000	555500	0.374468		Tb927_01	432500	433000	1.03209		Tb927_01	650500	651000	1.2361		Tb927_01	650500	651000	0.682076
		49000	49500	0.352666	0.453896	0.973464		Tb927_01	555500	556000	0.627681		Tb927_01	108500	109000	1.03185		Tb927_01	651000	651500	1.2979		Tb927_01	651000	651500	0.73956
		49500	50000	0.319917	0.326443	0.841399		Tb927_01	556000	556500	0.683404		Tb927_01	503500	504000	1.03175		Tb927_01	651500	652000	2.0867		Tb927_01	651500	652000	0.659436
		50000	50500	0.997586	1.08859	1.03797		Tb927_01	556500	557000	0.479007		Tb927_01	677500	678000	1.03175		Tb927_01	652000	652500	2.46196		Tb927_01	652000	652500	0.811794
		50500	51000	0.899683	0.677628	0.885272		Tb927_01	557000	557500	0.327242		Tb927_01	893000	893500	1.03175		Tb927_01	652500	653000	1.53889		Tb927_01	652500	653000	0.726016
		51000	51500	0.592313	0.729429	0.774216		Tb927_01	557500	558000	0.570559		Tb927_01	422000	422500	1.03155		Tb927_01	653000	653500	0.970094		Tb927_01	653000	653500	0.738638
		51500	51758	0.517814	1.91492	1.29343		Tb927_01	558000	558500	0.60234		Tb927_01	619000	619500	1.03145		Tb927_01	653500	654000	1.73734		Tb927_01	653500	654000	0.762226
	BES10 VSG-15	0	500	0.872774	0.991848	1.23432		Tb927_01	558500	559000	2.19298		Tb927_01	1059000	1059500	1.03135		Tb927_01	654000	654500	2.16668		Tb927_01	654000	654500	0.662107
		500	1000	0.642435	0.920597	0.830792		Tb927_01	559000	559500	1.70531		Tb927_01	556500	557000	1.03093		Tb927_01	654500	655000	2.39508		Tb927_01	654500	655000	0.624003
		1000	1500	0.68854	1.02757	0.565708		Tb927_01	559500	560000	2.59675		Tb927_01	913500	914000	1.0307		Tb927_01	655000	655500	1.36331		Tb927_01	655000	655500	0.489619
		1500	2000	0.969749	1.94096	0.726574		Tb927_01	560000	560500	1.43121		Tb927_01	609500	610000	1.03064		Tb927_01	655500	656000	0.93311		Tb927_01	655500	656000	0.528504
		2000	2500	1	1	1		Tb927_01	560500	561000	1.40227		Tb927_01	979000	979500	1.03056		Tb927_01	656000	656500	2.22085		Tb927_01	656000	656500	0.595657
		2500	3000	0.840757	0.916176	0.852545		Tb927_01	561000	561500	1.66484		Tb927_01	1032000	1032500	1.03053		Tb927_01	656500	657000	2.33526		Tb927_01	656500	657000	0.646361
		3000	3500	0.700582	0.642188	0.983601		Tb927_01	561500	562000	2.26755		Tb927_01	872000	872500	1.03032		Tb927_01	657000	657500	1.94907		Tb927_01	657000	657500	0.6982
		3500	4000	1.7291	1.23408	0.444457		Tb927_01	562000	562500	2.75936		Tb927_01	387500	388000	1.0301		Tb927_01	657500	658000	0.758907		Tb927_01	657500	658000	1
		4000	4500	1.35124	1.41412	0.449162		Tb927_01	562500	563000	2.66984		Tb927_01	723000	723500	1.03004		Tb927_01	658000	658500	1.32285		Tb927_01	658000	658500	0.186211
		4500	5000	5.79927	0.748694	0.698432		Tb927_01	563000	563500	2.36012		Tb927_01	485000	485500	1.02991		Tb927_01	658500	659000	2.76431		Tb927_01	658500	659000	0.935542
		5000	5500	2.87823	2.59938	0.752321		Tb927_01	563500	564000	1.5938		Tb927_01	716000	716500	1.02991		Tb927_01	659000	659500	1.58512		Tb927_01	659000	659500	0.620766
		5500	6000	2.52135	4.19467	0.771451		Tb927_01	564000	564500	2.30794		Tb927_01	919500	920000	1.02975		Tb927_01	659500	660000	1.32801		Tb927_01	659500	660000	0.741157
		6000	6500	2.39414	4.60298	1.17395		Tb927_01	564500	565000	2.29686		Tb927_01	367500	368000	1.0297		Tb927_01	660000	660500	1.01736		Tb927_01	660000	660500	0.776199
		6500	7000	2.8844	2.76179	1.0524		Tb927_01	565000	565500	3.2362		Tb927_01	509500	510000	1.02969		Tb927_01	660500	661000	0.944532		Tb927_01	660500	661000	0.835519
		7000	7500	0.812604	1.01571	1.43276		Tb927_01	565500	566000	2.71352		Tb927_01	97000	97500	1.02953		Tb927_01	661000	661500	1.18796		Tb927_01	661000	661500	0.693414
		7500	8000	2.27715	2.30149	0.552288		Tb927_01	566000	566500	1.73314		Tb927_01	416500	417000	1.0295		Tb927_01	661500	662000	1.2571		Tb927_01	661500	662000	1.04574
		8000	8500	2.09194	2.0639	0.728373		Tb927_01	566500	567000	2.78387		Tb927_01	234000	234500	1.02936		Tb927_01	662000	662500	1.27117		Tb927_01	662000	662500	0.890703
		8500	9000	3.72422	1.65537	0.596428		Tb927_01	567000	567500	2.5982		Tb927_01	348500	349000	1.0293		Tb927_01	662500	663000	1.25098		Tb927_01	662500	663000	0.853958
		9000	9500	4.08828	2.32898	0.880852		Tb927_01	567500	568000	1.76854		Tb927_01	328000	328500	1.02922		Tb927_01	663000	663500	0.722857		Tb927_01	663000	663500	0.996329
		9500	10000	2.24864	1.38302	1.26521		Tb927_01	568000	568500	1.79123		Tb927_01	825000	825500	1.02861		Tb927_01	663500	664000	0.528628		Tb927_01	663500	664000	1.02913
		10000	10500	2.55977	2.33731	0.666801		Tb927_01	568500	569000	0.717947		Tb927_01	156500	157000	1.0283		Tb927_01	664000	664500	0.765049		Tb927_01	664000	664500	1.04664
		10500	11000	2.28911	2.6855	0.684958		Tb927_01	569000	569500	1.7814		Tb927_01	95000	95500	1.02798		Tb927_01	664500	665000	1.78556		Tb927_01	664500	665000	0.907636
		11000	11500	2.00983	2.55328	0.956597		Tb927_01	569500	570000	2.51029		Tb927_01	329500	330000	1.02731		Tb927_01	665000	665500	1.12806		Tb927_01	665000	665500	0.915782
		11500	12000	1.90523	2.55176	0.888687		Tb927_01	570000	570500	1.31964		Tb927_01	707000	707500	1.02723		Tb927_01	665500	666000	0.784627		Tb927_01	665500	666000	1.16984
		12000	12500	3.26791	3.17741	1.08546		Tb927_01	570500	571000	0.52835		Tb927_01	143500	144000	1.02698		Tb927_01	666000	666500	0.879031		Tb927_01	666000	666500	0.901918
		12500	13000	1.48481	1.24629	1.06436		Tb927_01	571000	571500	0.566529		Tb927_01	1020500	1021000	1.0269		Tb927_01	666500	667000	0.739066		Tb927_01	666500	667000	0.981728
		13000	13500	1.89478	1.49013	1.09977		Tb927_01	571500	572000	0.956596		Tb927_01	164000	164500	1.02657		Tb927_01	667000	667500	0.525459		Tb927_01	667000	667500	0.949678
		13500	14000	1.10146	1.18532	0.715665		Tb927_01	572000	572500	1.56678		Tb927_01	968000	968500	1.02632		Tb927_01	667500	668000	0.733874		Tb927_01	667500	668000	0.943772
		14000	14500	0.841549	0.671871	0.547247		Tb927_01	572500	573000	0.512247		Tb927_01	481000	481500	1.02532		Tb927_01	668000	668500	0.995826		Tb927_01	668000	668500	0.770861
		14500	15000	1.06514	1.03992	0.926495		Tb927_01	573000	573500	0.517737		Tb927_01	692500	693000	1.02519		Tb927_01	668500	669000	0.462932		Tb927_01	668500	669000	0.925326
		15000	15500	1.5181	1.43267	0.925078		Tb927_01	573500	574000	0.67238		Tb927_01	975000	975500	1.02503		Tb927_01	669000	669500	0.486259		Tb927_01	669000	669500	1.03169
		15500	16000	1.68992	1.62526	0.831467		Tb927_01	574000	574500	0.584348		Tb927_01	235000	235500	1.02498		Tb927_01	669500	670000	0.770536		Tb927_01	669500	670000	0.857446
		16000	16500	3.18802	0.859602	0.525137		Tb927_01	574500	575000	0.54257		Tb927_01	387000	387500	1.02498		Tb927_01	670000	670500	0.463797		Tb927_01	670000	670500	1.00557
		16500	17000	4.14251	1.16492	1.51582		Tb927_01	575000	575500	0.708855		Tb927_01	626500	627000	1.02498		Tb927_01	670500	671000	0.914449		Tb927_01	670500	671000	1.01307
		17000	17500	2.13987	2.48068	1.26185		Tb927_01	575500	576000	2.01842		Tb927_01	715000	715500	1.02476		Tb927_01	671000	671500	1.03115		Tb927_01	671000	671500	0.940805
		17500	18000	1.74555	1.91318	0.765437		Tb927_01	576000	576500	0.613434		Tb927_01	739000	739500	1.02437		Tb927_01	671500	672000	0.54987		Tb927_01	671500	672000	1.12878
		18000	18500	2.40146	2.44925	0.726574		Tb927_01	576500	577000	0.503527		Tb927_01	649000	649500	1.0237		Tb927_01	672000	672500	0.450016		Tb927_01	672000	672500	0.854683
		18500	19000	1.19707	1.11492	0.617159		Tb927_01	577000	577500	0.535295		Tb927_01	908500	909000	1.02334		Tb927_01	672500	673000	0.563869		Tb927_01	672500	673000	0.762188
		19000	19500	1.80165	1.5296	0.812506		Tb927_01	577500	578000	0.772181		Tb927_01	300500	301000	1.02316		Tb927_01	673000	673500	0.408753		Tb927_01	673000	673500	1.12368
		19500	20000	1.52607	1.53433	0.477588		Tb927_01	578000	578500	0.529713		Tb927_01	536000	536500	1.02299		Tb927_01	673500	674000	1.22117		Tb927_01	673500	674000	0.93653
		20000	20500	0.653583	4.61716	0.952408		Tb927_01	578500	579000	0.586671		Tb927_01	479500	480000	1.02257		Tb927_01	674000	674500	0.395919		Tb927_01	674000	674500	0.967606
		20500	21000	3.49358	1.84686	0.801804		Tb927_01	579000	579500	1.44317		Tb927_01	202000	202500	1.02215		Tb927_01	674500	675000	0.884038		Tb927_01	674500	675000	0.901918
		21000	21500	2.8749	2.37065	0.782632		Tb927_01	579500	580000	0.847166		Tb927_01	441000	441500	1.02207		Tb927_01	675000	675500	0.707226		Tb927_01	675000	675500	0.918597
		21500	22000	1.46384	1.30323	1.02082		Tb927_01	580000	580500	0.496355		Tb927_01	162500	163000	1.02185		Tb927_01	675500	676000	0.359628		Tb927_01	675500	676000	1.0475
		22000	22500	0.811053	1.22305	0.952169		Tb927_01	580500	581000	0.540526		Tb927_01	325500	326000	1.02173		Tb927_01	676000	676500	0.379462		Tb927_01	676000	676500	1.26863
		22500	23000	1.71505	1.22193	0.827424		Tb927_01	581000	581500	0.862931		Tb927_01	136000	136500	1.02153		Tb927_01	676500	677000	1.59812		Tb927_01	676500	677000	0.920173
		23000	23500	2.21778	1.97271	1.10368		Tb927_01	581500	582000	0.539468		Tb927_01	248000	248500	1.02146		Tb927_01	677000	677500	1.64617		Tb927_01	677000	677500	1.08113
		23500	24000	1.80708	2.30149	1.09268		Tb927_01	582000	582500	0.583179		Tb927_01	698000	698500	1.02146		Tb927_01	677500	678000	0.993298		Tb927_01	677500	678000	1.03873
		24000	24500	2.24635	1.46082	1.06638		Tb927_01	582500	583000	1.0601		Tb927_01	702500	703000	1.02139		Tb927_01	678000	678500	0.499306		Tb927_01	678000	678500	1.05785
		24500	25000	1.60885	0.927745	0.92836		Tb927_01	583000	583500	1.25358		Tb927_01	490500	491000	1.02122		Tb927_01	678500	679000	1.77641		Tb927_01	678500	679000	0.734954
		25000	25500	0.616916	0.511118	1.00672		Tb927_01	583500	584000	0.494988		Tb927_01	470500	471000	1.02113		Tb927_01	679000	679500	0.801458		Tb927_01	679000	679500	1.02403
		25500	26000	0.354403	0.36997	0.89414		Tb927_01	584000	584500	0.509542		Tb927_01	215000	215500	1.02071		Tb927_01	679500	680000	0.755776		Tb927_01	679500	680000	0.983447
		26000	26500	0.383425	0.467333	0.742971		Tb927_01	584500	585000	0.838794		Tb927_01	1043000	1043500	1.02058		Tb927_01	680000	680500	1		Tb927_01	680000	680500	1
		26500	27000	1.2	1.59897	1.01179		Tb927_01	585000	585500	0.554694		Tb927_01	44000	44500	1.02045		Tb927_01	680500	681000	0.398422		Tb927_01	680500	681000	0.723528
		27000	27500	0.900825	0.693283	0.516055		Tb927_01	585500	586000	0.50059		Tb927_01	31500	32000	1.02041		Tb927_01	681000	681500	0.612		Tb927_01	681000	681500	0.886949
		27500	27993	0.21165	0.638308	1		Tb927_01	586000	586500	0.956476		Tb927_01	1042500	1043000	1.02041		Tb927_01	681500	682500	1		Tb927_01	681500	682500	1
	mVSG 397	0	500	0.949058	0.814849	0.789088		Tb927_01	586500	587000	1.97151		Tb927_01	758000	758500	1.01954		Tb927_01	682500	683000	0.732901		Tb927_01	682500	683000	0.941939
		500	1000	0.475412	0.493834	0.823478		Tb927_01	587000	587500	2.06097		Tb927_01	162000	162500	1.01938		Tb927_01	683000	683500	1.12447		Tb927_01	683000	683500	0.807531
		1000	1500	1.0055	0.972994	0.755354		Tb927_01	587500	588000	2.20595		Tb927_01	541000	541500	1.019		Tb927_01	683500	684000	0.659817		Tb927_01	683500	684000	0.899974
		1500	2000	0.98926	1.49719	0.61439		Tb927_01	588000	588500	2.33345		Tb927_01	140000	140500	1.01899		Tb927_01	684000	684500	0.277552		Tb927_01	684000	684500	1.07785
		2000	2500	0.331302	0.355586	0.732935		Tb927_01	588500	589000	1.79089		Tb927_01	1046000	1046500	1.0189		Tb927_01	684500	685000	0.769077		Tb927_01	684500	685000	0.915803
		2500	3000	0.312286	0.295768	0.74535		Tb927_01	589000	589500	1.3881		Tb927_01	663500	664000	1.0188		Tb927_01	685000	685500	2.92702		Tb927_01	685000	685500	1.26524
		3000	3500	2.06533	2.23146	0.962332		Tb927_01	589500	590000	0.793917		Tb927_01	300000	300500	1.01879		Tb927_01	685500	686000	1.31862		Tb927_01	685500	686000	0.973738
		3500	4000	1.16241	1.09181	0.879983		Tb927_01	590000	590500	1.27879		Tb927_01	853500	854000	1.01832		Tb927_01	686000	686500	1.71808		Tb927_01	686000	686500	1.16502
		4000	4500	1.23822	1.18933	0.471821		Tb927_01	590500	591000	1.05792		Tb927_01	669000	669500	1.01831		Tb927_01	686500	687000	1.77553		Tb927_01	686500	687000	1.11378
	mVSG 531	0	500	3.57286	4.23052	0.86308		Tb927_01	591000	591500	0.66001		Tb927_01	535000	535500	1.01804		Tb927_01	687000	687500	2.18965		Tb927_01	687000	687500	1.07923
		500	1000	0.43637	0.50643	0.678915		Tb927_01	591500	592000	1.5335		Tb927_01	318500	319000	1.018		Tb927_01	687500	688000	0.492064		Tb927_01	687500	688000	1.16348
		1000	1500	0.542444	0.807571	0.582542		Tb927_01	592000	592500	1.31052		Tb927_01	250500	251000	1.01792		Tb927_01	688000	688500	0.664192		Tb927_01	688000	688500	0.967059
		1500	2000	0.340595	0.427502	0.922474		Tb927_01	592500	593000	0.770621		Tb927_01	297500	298000	1.01752		Tb927_01	688500	689000	0.771389		Tb927_01	688500	689000	1.1459
		2000	2500	0.229906	0.331284	1.00803		Tb927_01	593000	593500	0.958937		Tb927_01	679000	679500	1.01715		Tb927_01	689000	689500	0.404477		Tb927_01	689000	689500	1.08338
		2500	3000	0.896906	1.02234	0.936986		Tb927_01	593500	594000	1.29726		Tb927_01	376000	376500	1.01708		Tb927_01	689500	690000	1.86001		Tb927_01	689500	690000	1.08023
		3000	3500	1.08052	0.86375	0.895207		Tb927_01	594000	594500	0.760856		Tb927_01	257500	258000	1.01695		Tb927_01	690000	690500	0.601709		Tb927_01	690000	690500	1.21671
		3500	3576	1	1	1		Tb927_01	594500	595000	1.06526		Tb927_01	87000	87500	1.01667		Tb927_01	690500	691000	0.489187		Tb927_01	690500	691000	1.14081
	mVSG 639	0	500	2.0511	1.8816	0.722465		Tb927_01	595000	595500	1.16539		Tb927_01	8500	9000	1.01644		Tb927_01	691000	691500	2.55541		Tb927_01	691000	691500	1.04485
		500	1000	1.3356	1.18621	0.973095		Tb927_01	595500	596000	0.759937		Tb927_01	873000	873500	1.01639		Tb927_01	691500	692000	1.3378		Tb927_01	691500	692000	1.03444
		1000	1500	4.86821	3.74674	0.955665		Tb927_01	596000	596500	1.02047		Tb927_01	263000	263500	1.01631		Tb927_01	692000	692500	1.53461		Tb927_01	692000	692500	1.25025
		1500	2000	2.98368	2.50172	1.09648		Tb927_01	596500	597000	1.05579		Tb927_01	589000	589500	1.0163		Tb927_01	692500	693000	1.86466		Tb927_01	692500	693000	1.03213
		2000	2500	0.953966	0.91583	0.973518		Tb927_01	597000	597500	0.879326		Tb927_01	688000	688500	1.01595		Tb927_01	693000	693500	1.65007		Tb927_01	693000	693500	0.961744
		2500	3000	0.610051	0.784896	0.963842		Tb927_01	597500	598000	0.88147		Tb927_01	751000	751500	1.01583		Tb927_01	693500	694000	3.38246		Tb927_01	693500	694000	0.889445
		3000	3500	0.479429	0.59148	0.735164		Tb927_01	598000	598500	1.05332		Tb927_01	207000	207500	1.01558		Tb927_01	694000	694500	1.24345		Tb927_01	694000	694500	0.963369
		3500	4000	2.19191	1.34123	0.670112		Tb927_01	598500	599000	1.04104		Tb927_01	110500	111000	1.01516		Tb927_01	694500	695000	0.557572		Tb927_01	694500	695000	0.885676
		4000	4500	1.3477	1.8724	0.623953		Tb927_01	599000	599500	0.827206		Tb927_01	439000	439500	1.01516		Tb927_01	695000	695500	0.37013		Tb927_01	695000	695500	0.939572
		4500	5000	0.300315	0.243186	0.979996		Tb927_01	599500	600000	0.941528		Tb927_01	638500	639000	1.01516		Tb927_01	695500	696000	0.303743		Tb927_01	695500	696000	0.940558
		5000	5500	0.363542	0.437446	0.938295		Tb927_01	600000	600500	1.2685		Tb927_01	830500	831000	1.01516		Tb927_01	696000	696500	0.35328		Tb927_01	696000	696500	1.1612
		5500	6000	2.30533	1.10034	0.401144		Tb927_01	600500	601000	0.739556		Tb927_01	475000	475500	1.015		Tb927_01	696500	697000	0.744789		Tb927_01	696500	697000	1.00185
		6000	6307	1.74679	0.707462	1.51582		Tb927_01	601000	601500	0.918879		Tb927_01	199500	200000	1.01422		Tb927_01	697000	697500	1.58258		Tb927_01	697000	697500	1.00887
	mVSG 653	0	500	3.8135	4.49876	0.710277		Tb927_01	601500	602000	1.37537		Tb927_01	739500	740000	1.01422		Tb927_01	697500	698000	0.48393		Tb927_01	697500	698000	0.953813
		500	1000	1.67362	2.16448	1.03687		Tb927_01	602000	602500	0.725438		Tb927_01	682500	683000	1.01402		Tb927_01	698000	698500	0.534033		Tb927_01	698000	698500	1.02837
		1000	1500	5.87924	2.45238	0.783594		Tb927_01	602500	603000	0.960009		Tb927_01	433500	434000	1.01391		Tb927_01	698500	699000	0.494292		Tb927_01	698500	699000	1.08981
		1500	2000	4.18872	2.63964	0.760061		Tb927_01	603000	603500	1.31708		Tb927_01	416000	416500	1.01383		Tb927_01	699000	699500	0.396157		Tb927_01	699000	699500	1.1193
		2000	2500	1.83341	1.46782	1.07726		Tb927_01	603500	604000	2.10361		Tb927_01	209500	210000	1.01376		Tb927_01	699500	700000	0.527199		Tb927_01	699500	700000	1.01233
		2500	3000	0.935137	0.631658	3.52799		Tb927_01	604000	604500	1.90115		Tb927_01	863500	864000	1.01357		Tb927_01	700000	700500	1.30804		Tb927_01	700000	700500	0.864413
		3000	3500	0.678261	0.555632	2.64692		Tb927_01	604500	605000	0.870899		Tb927_01	834500	835000	1.01354		Tb927_01	700500	701000	0.761521		Tb927_01	700500	701000	0.953671
		3500	4000	1.4583	1.06786	1.30255		Tb927_01	605000	605500	1.06331		Tb927_01	910000	910500	1.01343		Tb927_01	701000	701500	0.497211		Tb927_01	701000	701500	1.00706
		4000	4020	0.517814	0.707462	1.94014		Tb927_01	605500	606000	0.845116		Tb927_01	641000	641500	1.01331		Tb927_01	701500	702000	0.389057		Tb927_01	701500	702000	1.1053
	mVSG 1954	0	500	0.606992	0.473601	0.687123		Tb927_01	606000	606500	0.91206		Tb927_01	981000	981500	1.01324		Tb927_01	702000	702500	0.611125		Tb927_01	702000	702500	1.15007
		500	1000	0.417468	0.502388	0.837843		Tb927_01	606500	607000	1.32347		Tb927_01	591000	591500	1.01272		Tb927_01	702500	703000	2.4108		Tb927_01	702500	703000	1.03557
		1000	1500	0.408208	0.35835	0.574772		Tb927_01	607000	607500	0.742864		Tb927_01	980000	980500	1.01266		Tb927_01	703000	703500	0.563814		Tb927_01	703000	703500	1.07522
		1500	2000	0.271685	0.256646	0.864395		Tb927_01	607500	608000	0.357407		Tb927_01	173000	173500	1.01239		Tb927_01	703500	704000	0.499517		Tb927_01	703500	704000	1.0694
		2000	2500	0.343115	0.304172	0.735351		Tb927_01	608000	608500	0.441631		Tb927_01	181000	181500	1.01228		Tb927_01	704000	704500	0.560056		Tb927_01	704000	704500	1.04401
		2500	3000	0.924457	1.32708	0.980497		Tb927_01	608500	609000	1.07814		Tb927_01	632000	632500	1.01211		Tb927_01	704500	705000	0.366577		Tb927_01	704500	705000	1.05672
		3000	3216	0.944622	0.772366	0.979574		Tb927_01	609000	609500	1.6488		Tb927_01	588500	589000	1.0121		Tb927_01	705000	705500	0.375557		Tb927_01	705000	705500	1.04574
								Tb927_01	609500	610000	1.91537		Tb927_01	670500	671000	1.01194		Tb927_01	705500	706000	0.436067		Tb927_01	705500	706000	0.949957
								Tb927_01	610000	610500	0.379831		Tb927_01	232500	233000	1.01149		Tb927_01	706000	706500	0.318532		Tb927_01	706000	706500	0.976054
								Tb927_01	610500	611000	0.432503		Tb927_01	502500	503000	1.01145		Tb927_01	706500	707000	0.337153		Tb927_01	706500	707000	1.09285
								Tb927_01	611000	611500	0.751274		Tb927_01	858500	859000	1.01141		Tb927_01	707000	707500	0.452477		Tb927_01	707000	707500	1.03418
								Tb927_01	611500	612000	0.395559		Tb927_01	223000	223500	1.0113		Tb927_01	707500	708000	0.520428		Tb927_01	707500	708000	0.912852
								Tb927_01	612000	612500	0.751823		Tb927_01	163000	163500	1.01077		Tb927_01	708000	708500	0.46007		Tb927_01	708000	708500	0.904779
								Tb927_01	612500	613000	2.23639		Tb927_01	199000	199500	1.01005		Tb927_01	708500	709000	0.647116		Tb927_01	708500	709000	1.00198
								Tb927_01	613000	613500	1.93564		Tb927_01	410500	411000	1.01004		Tb927_01	709000	709500	2.45698		Tb927_01	709000	709500	1.15155
								Tb927_01	613500	614000	1.9925		Tb927_01	718000	718500	1.01004		Tb927_01	709500	710000	0.39784		Tb927_01	709500	710000	1.14149
								Tb927_01	614000	614500	1.63197		Tb927_01	547500	548000	1.01001		Tb927_01	710000	710500	0.584048		Tb927_01	710000	710500	1.04661
								Tb927_01	614500	615000	2.53734		Tb927_01	771500	772000	1.00907		Tb927_01	710500	711000	0.948191		Tb927_01	710500	711000	0.95825
								Tb927_01	615000	615500	2.95039		Tb927_01	354000	354500	1.0087		Tb927_01	711000	711500	0.710892		Tb927_01	711000	711500	1.22945
								Tb927_01	615500	616000	2.13346		Tb927_01	586000	586500	1.00862		Tb927_01	711500	712000	0.336697		Tb927_01	711500	712000	0.936393
								Tb927_01	616000	616500	2.4654		Tb927_01	1043500	1044000	1.00827		Tb927_01	712000	712500	0.647412		Tb927_01	712000	712500	0.918937
								Tb927_01	616500	617000	1.18043		Tb927_01	590500	591000	1.00824		Tb927_01	712500	713000	2.55409		Tb927_01	712500	713000	1.05102
								Tb927_01	617000	617500	1.99992		Tb927_01	967500	968000	1.0082		Tb927_01	713000	713500	0.557726		Tb927_01	713000	713500	1.00138
								Tb927_01	617500	618000	2.3757		Tb927_01	507500	508000	1.00811		Tb927_01	713500	714000	1.31686		Tb927_01	713500	714000	0.99186
								Tb927_01	618000	618500	2.97582		Tb927_01	513000	513500	1.00783		Tb927_01	714000	714500	1.61258		Tb927_01	714000	714500	0.912738
								Tb927_01	618500	619000	2.04162		Tb927_01	396000	396500	1.00733		Tb927_01	714500	715000	0.665933		Tb927_01	714500	715000	0.985768
								Tb927_01	619000	619500	0.617908		Tb927_01	405500	406000	1.00715		Tb927_01	715000	715500	0.446367		Tb927_01	715000	715500	1.0259
								Tb927_01	619500	620000	0.942782		Tb927_01	1046500	1047000	1.00684		Tb927_01	715500	716000	0.369306		Tb927_01	715500	716000	1.06792
								Tb927_01	620000	620500	1.16444		Tb927_01	431000	431500	1.00677		Tb927_01	716000	716500	0.66586		Tb927_01	716000	716500	1.03688
								Tb927_01	620500	621000	1.83952		Tb927_01	735500	736000	1.00671		Tb927_01	716500	717000	0.646947		Tb927_01	716500	717000	0.951466
								Tb927_01	621000	621500	1.7891		Tb927_01	832500	833000	1.00671		Tb927_01	717000	717500	0.836455		Tb927_01	717000	717500	0.889669
								Tb927_01	621500	622000	2.35241		Tb927_01	244000	244500	1.00656		Tb927_01	717500	718000	1.16698		Tb927_01	717500	718000	0.891852
								Tb927_01	622000	622500	2.25933		Tb927_01	323500	324000	1.00599		Tb927_01	718000	718500	0.482866		Tb927_01	718000	718500	1.02029
								Tb927_01	622500	623000	1.62587		Tb927_01	195000	195500	1.00579		Tb927_01	718500	719000	0.39271		Tb927_01	718500	719000	0.995598
								Tb927_01	623000	623500	1.61011		Tb927_01	427500	428000	1.00565		Tb927_01	719000	719500	0.602716		Tb927_01	719000	719500	0.950562
								Tb927_01	623500	624000	1.01786		Tb927_01	554500	555000	1.00565		Tb927_01	719500	720000	0.851616		Tb927_01	719500	720000	1.11959
								Tb927_01	624000	624500	1.93157		Tb927_01	414500	415000	1.00562		Tb927_01	720000	720500	2.02073		Tb927_01	720000	720500	1.18871
								Tb927_01	624500	625000	0.693697		Tb927_01	699500	700000	1.00552		Tb927_01	720500	721000	2.37899		Tb927_01	720500	721000	1.33518
								Tb927_01	625000	625500	0.741008		Tb927_01	992500	993000	1.00552		Tb927_01	721000	721500	2.30468		Tb927_01	721000	721500	1.26
								Tb927_01	625500	626000	0.800747		Tb927_01	409000	409500	1.00505		Tb927_01	721500	722000	1.83092		Tb927_01	721500	722000	1.12585
								Tb927_01	626000	626500	0.793485		Tb927_01	464000	464500	1.00505		Tb927_01	722000	722500	0.538715		Tb927_01	722000	722500	1.12125
								Tb927_01	626500	627000	1.4264		Tb927_01	466500	467000	1.00495		Tb927_01	722500	723000	0.910512		Tb927_01	722500	723000	1.08203
								Tb927_01	627000	627500	2.2315		Tb927_01	486500	487000	1.00476		Tb927_01	723000	723500	2.33102		Tb927_01	723000	723500	1.07179
								Tb927_01	627500	628000	2.50822		Tb927_01	991000	991500	1.00442		Tb927_01	723500	724000	1.86091		Tb927_01	723500	724000	1.27157
								Tb927_01	628000	628500	1.71266		Tb927_01	130500	131000	1.00405		Tb927_01	724000	724500	2.38551		Tb927_01	724000	724500	0.860034
								Tb927_01	628500	629000	1.60806		Tb927_01	430500	431000	1.00404		Tb927_01	724500	725000	3.409		Tb927_01	724500	725000	0.960029
								Tb927_01	629000	629500	1.15896		Tb927_01	112500	113000	1.00357		Tb927_01	725000	725500	4.60792		Tb927_01	725000	725500	0.794498
								Tb927_01	629500	630000	1.60153		Tb927_01	775500	776000	1.0034		Tb927_01	725500	726000	1.05446		Tb927_01	725500	726000	1.04223
								Tb927_01	630000	630500	2.22825		Tb927_01	1007500	1008000	1.00312		Tb927_01	726000	726500	0.430669		Tb927_01	726000	726500	0.753119
								Tb927_01	630500	631000	1.84247		Tb927_01	249000	249500	1.00311		Tb927_01	726500	727000	0.514733		Tb927_01	726500	727000	0.813355
								Tb927_01	631000	631500	0.981265		Tb927_01	325000	325500	1.0031		Tb927_01	727000	727500	3.27896		Tb927_01	727000	727500	0.839797
								Tb927_01	631500	632000	0.446177		Tb927_01	261000	261500	1.00253		Tb927_01	727500	728000	1.68686		Tb927_01	727500	728000	0.808105
								Tb927_01	632000	632500	0.454211		Tb927_01	697000	697500	1.00209		Tb927_01	728000	728500	4.13701		Tb927_01	728000	728500	0.827158
								Tb927_01	632500	633000	0.544859		Tb927_01	125000	125500	1.00165		Tb927_01	728500	729000	1.9046		Tb927_01	728500	729000	0.796288
								Tb927_01	633000	633500	0.679451		Tb927_01	145000	145500	1.00137		Tb927_01	729000	729500	1.53211		Tb927_01	729000	729500	0.796852
								Tb927_01	633500	634000	0.329953		Tb927_01	462500	463000	1.0011		Tb927_01	729500	730000	1.92443		Tb927_01	729500	730000	0.991086
								Tb927_01	634000	634500	1.73437		Tb927_01	425500	426000	1.00036		Tb927_01	730000	730500	2.77309		Tb927_01	730000	730500	1.06312
								Tb927_01	634500	635000	1.01347		Tb927_01	1000	1500	1		Tb927_01	730500	731000	1.64925		Tb927_01	730500	731000	0.978797
								Tb927_01	635000	635500	0.72226		Tb927_01	6500	7000	1		Tb927_01	731000	731500	2.20859		Tb927_01	731000	731500	1.11102
								Tb927_01	635500	636000	0.352856		Tb927_01	9500	10000	1		Tb927_01	731500	732000	1.23291		Tb927_01	731500	732000	1.17349
								Tb927_01	636000	636500	0.930617		Tb927_01	10500	11500	1		Tb927_01	732000	732500	1.07885		Tb927_01	732000	732500	1.07407
								Tb927_01	636500	637000	0.882227		Tb927_01	14000	16000	1		Tb927_01	732500	733000	1.68764		Tb927_01	732500	733000	1.01338
								Tb927_01	637000	637500	1.60648		Tb927_01	17000	17500	1		Tb927_01	733000	733500	0.541751		Tb927_01	733000	733500	0.98485
								Tb927_01	637500	638000	1.23364		Tb927_01	18000	18500	1		Tb927_01	733500	734000	1.13385		Tb927_01	733500	734000	0.919066
								Tb927_01	638000	638500	0.795168		Tb927_01	21000	21500	1		Tb927_01	734000	734500	2.40987		Tb927_01	734000	734500	0.938609
								Tb927_01	638500	639000	1.1744		Tb927_01	23000	24000	1		Tb927_01	734500	735000	2.00104		Tb927_01	734500	735000	1.25925
								Tb927_01	639000	639500	2.05438		Tb927_01	26500	28000	1		Tb927_01	735000	735500	2.90049		Tb927_01	735000	735500	1.13056
								Tb927_01	639500	640000	1.19826		Tb927_01	161500	162000	1		Tb927_01	735500	736000	2.58853		Tb927_01	735500	736000	1.03618
								Tb927_01	640000	640500	3.16318		Tb927_01	1017500	1018000	1		Tb927_01	736000	736500	2.31989		Tb927_01	736000	736500	1.48522
								Tb927_01	640500	641000	2.96793		Tb927_01	1035500	1038000	1		Tb927_01	736500	737000	4.11358		Tb927_01	736500	737000	1.77723
								Tb927_01	641000	641500	0.789856		Tb927_01	1050500	1053000	1		Tb927_01	737000	738000	1		Tb927_01	737000	738000	1
								Tb927_01	641500	642000	1.25846		Tb927_01	732500	733000	0.99969		Tb927_01	738000	738500	1.88009		Tb927_01	738000	738500	0.677439
								Tb927_01	642000	642500	0.483083		Tb927_01	423500	424000	0.999641		Tb927_01	738500	739000	1		Tb927_01	738500	739000	1
								Tb927_01	642500	643000	0.543009		Tb927_01	94000	94500	0.999437		Tb927_01	739000	739500	1.1567		Tb927_01	739000	739500	1.40606
								Tb927_01	643000	643500	0.717204		Tb927_01	904500	905000	0.999402		Tb927_01	739500	740000	1.34708		Tb927_01	739500	740000	1.05069
								Tb927_01	643500	644000	1.64745		Tb927_01	623500	624000	0.999134		Tb927_01	740000	740500	2.05263		Tb927_01	740000	740500	1.12272
								Tb927_01	644000	644500	4.1582		Tb927_01	541500	542000	0.998566		Tb927_01	740500	741000	2.45273		Tb927_01	740500	741000	1.52707
								Tb927_01	644500	645000	2.68228		Tb927_01	203500	204000	0.998429		Tb927_01	741000	741500	1.98605		Tb927_01	741000	741500	1.32288
								Tb927_01	645000	645500	0.783109		Tb927_01	239500	240000	0.997718		Tb927_01	741500	742000	2.50089		Tb927_01	741500	742000	1.20745
								Tb927_01	645500	646000	1.60695		Tb927_01	319500	320000	0.997507		Tb927_01	742000	742500	2.71447		Tb927_01	742000	742500	1.19476
								Tb927_01	646000	646500	0.481596		Tb927_01	701000	701500	0.997085		Tb927_01	742500	743000	2.0473		Tb927_01	742500	743000	1.34768
								Tb927_01	646500	647000	0.507571		Tb927_01	92500	93000	0.996746		Tb927_01	743000	743500	1.9077		Tb927_01	743000	743500	1.23337
								Tb927_01	647000	647500	0.786632		Tb927_01	605000	605500	0.996287		Tb927_01	743500	744000	2.34576		Tb927_01	743500	744000	1.11254
								Tb927_01	647500	648000	1.42649		Tb927_01	238500	239000	0.996123		Tb927_01	744000	744500	2.73468		Tb927_01	744000	744500	1.43988
								Tb927_01	648000	648500	3.16243		Tb927_01	493000	493500	0.995702		Tb927_01	744500	745000	2.72383		Tb927_01	744500	745000	1.49054
								Tb927_01	648500	649000	2.34875		Tb927_01	822000	822500	0.995698		Tb927_01	745000	745500	1.99557		Tb927_01	745000	745500	1.31258
								Tb927_01	649000	649500	0.617542		Tb927_01	135000	135500	0.9953		Tb927_01	745500	746000	2.42287		Tb927_01	745500	746000	1.44412
								Tb927_01	649500	650000	1.58162		Tb927_01	708500	709000	0.995246		Tb927_01	746000	746500	2.2113		Tb927_01	746000	746500	1.16245
								Tb927_01	650000	650500	0.488367		Tb927_01	871500	872000	0.995246		Tb927_01	746500	747000	2.43666		Tb927_01	746500	747000	1.54786
								Tb927_01	650500	651000	0.570663		Tb927_01	696500	697000	0.995116		Tb927_01	747000	747500	3.38921		Tb927_01	747000	747500	1.41836
								Tb927_01	651000	651500	0.776351		Tb927_01	904000	904500	0.995116		Tb927_01	747500	748000	2.08685		Tb927_01	747500	748000	1.85938
								Tb927_01	651500	652000	2.10563		Tb927_01	72500	73000	0.994996		Tb927_01	748000	748500	2.07733		Tb927_01	748000	748500	1.63501
								Tb927_01	652000	652500	2.40043		Tb927_01	132500	133000	0.994765		Tb927_01	748500	749000	1.99899		Tb927_01	748500	749000	1.67887
								Tb927_01	652500	653000	1.53757		Tb927_01	713000	713500	0.994649		Tb927_01	749000	749500	2.02483		Tb927_01	749000	749500	1.57558
								Tb927_01	653000	653500	0.98099		Tb927_01	1011500	1012000	0.994251		Tb927_01	749500	750000	1.84837		Tb927_01	749500	750000	1.41786
								Tb927_01	653500	654000	1.76494		Tb927_01	603500	604000	0.994061		Tb927_01	750000	750500	2.47726		Tb927_01	750000	750500	1.50418
								Tb927_01	654000	654500	2.18501		Tb927_01	386500	387000	0.993976		Tb927_01	750500	751000	1.29343		Tb927_01	750500	751000	1.49718
								Tb927_01	654500	655000	2.4173		Tb927_01	224500	225000	0.993859		Tb927_01	751000	751500	1.58662		Tb927_01	751000	751500	1.15787
								Tb927_01	655000	655500	1.40994		Tb927_01	200500	201000	0.993846		Tb927_01	751500	752000	1.27775		Tb927_01	751500	752000	1.33853
								Tb927_01	655500	656000	0.953998		Tb927_01	71500	72000	0.99383		Tb927_01	752000	752500	2.49933		Tb927_01	752000	752500	1.51563
								Tb927_01	656000	656500	2.28232		Tb927_01	109000	109500	0.993321		Tb927_01	752500	753000	2.58021		Tb927_01	752500	753000	1.15087
								Tb927_01	656500	657000	2.34156		Tb927_01	787500	788000	0.993289		Tb927_01	753000	753500	2.04974		Tb927_01	753000	753500	1.3073
								Tb927_01	657000	657500	1.99259		Tb927_01	908000	908500	0.992954		Tb927_01	753500	754000	2.4112		Tb927_01	753500	754000	1.44838
								Tb927_01	657500	658000	2.92885		Tb927_01	350500	351000	0.99283		Tb927_01	754000	754500	2.46014		Tb927_01	754000	754500	1.40433
								Tb927_01	658000	658500	2.46272		Tb927_01	570000	570500	0.992701		Tb927_01	754500	755000	2.59322		Tb927_01	754500	755000	1.69849
								Tb927_01	658500	659000	3.52278		Tb927_01	631500	632000	0.992343		Tb927_01	755000	755500	2.3577		Tb927_01	755000	755500	1.10857
								Tb927_01	659000	659500	1.49122		Tb927_01	670000	670500	0.992322		Tb927_01	755500	756000	1.68556		Tb927_01	755500	756000	0.953029
								Tb927_01	659500	660000	1.35101		Tb927_01	872500	873000	0.992301		Tb927_01	756000	756500	2.42718		Tb927_01	756000	756500	0.998498
								Tb927_01	660000	660500	1.03396		Tb927_01	1053500	1054000	0.9918		Tb927_01	756500	757000	1.01163		Tb927_01	756500	757000	0.796852
								Tb927_01	660500	661000	0.966472		Tb927_01	434500	435000	0.991795		Tb927_01	757000	757500	0.842233		Tb927_01	757000	757500	0.891706
								Tb927_01	661000	661500	1.21348		Tb927_01	756000	756500	0.991784		Tb927_01	757500	758000	2.92351		Tb927_01	757500	758000	0.930603
								Tb927_01	661500	662000	1.2726		Tb927_01	182500	183000	0.991771		Tb927_01	758000	758500	3.33357		Tb927_01	758000	758500	1.02989
								Tb927_01	662000	662500	1.30358		Tb927_01	480500	481000	0.991254		Tb927_01	758500	759000	1.54107		Tb927_01	758500	759000	0.788102
								Tb927_01	662500	663000	1.28276		Tb927_01	239000	239500	0.99073		Tb927_01	759000	759500	1.88469		Tb927_01	759000	759500	0.868718
								Tb927_01	663000	663500	0.738765		Tb927_01	713500	714000	0.990694		Tb927_01	759500	760000	2.13354		Tb927_01	759500	760000	0.714206
								Tb927_01	663500	664000	0.541276		Tb927_01	871000	871500	0.990566		Tb927_01	760000	760500	2.45879		Tb927_01	760000	760500	0.73358
								Tb927_01	664000	664500	0.783278		Tb927_01	679500	680000	0.990463		Tb927_01	760500	761000	1.9627		Tb927_01	760500	761000	0.842952
								Tb927_01	664500	665000	1.83232		Tb927_01	738500	739000	0.989889		Tb927_01	761000	761500	2.86064		Tb927_01	761000	761500	0.722396
								Tb927_01	665000	665500	1.15114		Tb927_01	107500	108000	0.989793		Tb927_01	761500	762000	2.75511		Tb927_01	761500	762000	0.710161
								Tb927_01	665500	666000	0.80379		Tb927_01	251500	252000	0.989761		Tb927_01	762000	762500	2.82503		Tb927_01	762000	762500	0.888767
								Tb927_01	666000	666500	0.898933		Tb927_01	663000	663500	0.98963		Tb927_01	762500	763000	2.51695		Tb927_01	762500	763000	0.712221
								Tb927_01	666500	667000	0.756047		Tb927_01	826500	827000	0.989467		Tb927_01	763000	763500	2.38396		Tb927_01	763000	763500	0.582499
								Tb927_01	667000	667500	0.538022		Tb927_01	604000	604500	0.989011		Tb927_01	763500	764000	2.22426		Tb927_01	763500	764000	0.631911
								Tb927_01	667500	668000	0.749804		Tb927_01	718500	719000	0.988907		Tb927_01	764000	764500	1.33459		Tb927_01	764000	764500	0.569139
								Tb927_01	668000	668500	1.0228		Tb927_01	432000	432500	0.988794		Tb927_01	764500	765000	1.17005		Tb927_01	764500	765000	0.5136
								Tb927_01	668500	669000	0.474029		Tb927_01	406500	407000	0.988764		Tb927_01	765000	765500	1.25339		Tb927_01	765000	765500	0.548924
								Tb927_01	669000	669500	0.497269		Tb927_01	126000	126500	0.988696		Tb927_01	765500	766000	2.9351		Tb927_01	765500	766000	0.554672
								Tb927_01	669500	670000	0.786533		Tb927_01	262500	263000	0.988594		Tb927_01	766000	766500	2.47633		Tb927_01	766000	766500	0.696693
								Tb927_01	670000	670500	0.472531		Tb927_01	1057000	1057500	0.98804		Tb927_01	766500	767000	2.77673		Tb927_01	766500	767000	0.665063
								Tb927_01	670500	671000	0.92974		Tb927_01	51500	52000	0.987655		Tb927_01	767000	767500	2.57843		Tb927_01	767000	767500	0.678341
								Tb927_01	671000	671500	1.04217		Tb927_01	820500	821000	0.987583		Tb927_01	767500	768000	3.38206		Tb927_01	767500	768000	0.750871
								Tb927_01	671500	672000	0.563455		Tb927_01	914000	914500	0.987583		Tb927_01	768000	768500	1.93396		Tb927_01	768000	768500	1.18425
								Tb927_01	672000	672500	0.461894		Tb927_01	587000	587500	0.987579		Tb927_01	768500	769000	1.88389		Tb927_01	768500	769000	1.11379
								Tb927_01	672500	673000	0.575477		Tb927_01	128500	129000	0.987488		Tb927_01	769000	769500	2.41148		Tb927_01	769000	769500	0.898325
								Tb927_01	673000	673500	0.418851		Tb927_01	254500	255000	0.987488		Tb927_01	769500	770000	2.96674		Tb927_01	769500	770000	0.82626
								Tb927_01	673500	674000	1.25023		Tb927_01	438500	439000	0.987109		Tb927_01	770000	770500	1.59324		Tb927_01	770000	770500	0.874099
								Tb927_01	674000	674500	0.406199		Tb927_01	332500	333000	0.986797		Tb927_01	770500	771000	1.16902		Tb927_01	770500	771000	0.850501
								Tb927_01	674500	675000	0.894395		Tb927_01	857500	858000	0.985916		Tb927_01	771000	771500	0.543443		Tb927_01	771000	771500	0.880162
								Tb927_01	675000	675500	0.727916		Tb927_01	71000	71500	0.985892		Tb927_01	771500	772000	0.317099		Tb927_01	771500	772000	0.978511
								Tb927_01	675500	676000	0.367909		Tb927_01	982000	982500	0.985596		Tb927_01	772000	772500	0.346623		Tb927_01	772000	772500	1.85678
								Tb927_01	676000	676500	0.387902		Tb927_01	969000	969500	0.985423		Tb927_01	772500	773000	1.45746		Tb927_01	772500	773000	1
								Tb927_01	676500	677000	1.63953		Tb927_01	853000	853500	0.985192		Tb927_01	773000	773500	0.896966		Tb927_01	773000	773500	0.838782
								Tb927_01	677000	677500	1.68448		Tb927_01	534500	535000	0.984701		Tb927_01	773500	774000	1.16667		Tb927_01	773500	774000	0.757909
								Tb927_01	677500	678000	1.01471		Tb927_01	714500	715000	0.984701		Tb927_01	774000	774500	1		Tb927_01	774000	774500	2
								Tb927_01	678000	678500	0.510584		Tb927_01	932000	932500	0.984545		Tb927_01	774500	775000	1		Tb927_01	774500	775000	0.646713
								Tb927_01	678500	679000	1.78853		Tb927_01	192000	192500	0.984498		Tb927_01	775000	775500	1		Tb927_01	775000	775500	1
								Tb927_01	679000	679500	0.818631		Tb927_01	101500	102000	0.984379		Tb927_01	775500	776000	0.711087		Tb927_01	775500	776000	1.5698
								Tb927_01	679500	680000	0.630299		Tb927_01	94500	95000	0.984173		Tb927_01	776000	776500	0.599359		Tb927_01	776000	776500	1.29343
								Tb927_01	680000	680500	0.335336		Tb927_01	229000	229500	0.983911		Tb927_01	776500	777500	1		Tb927_01	776500	777500	1
								Tb927_01	680500	681000	0.326313		Tb927_01	918500	919000	0.983704		Tb927_01	777500	778000	2.28921		Tb927_01	777500	778000	0.658001
								Tb927_01	681000	681500	0.3616		Tb927_01	316500	317000	0.983607		Tb927_01	778000	778500	1.58502		Tb927_01	778000	778500	0.611982
								Tb927_01	681500	682000	0.650495		Tb927_01	1024000	1024500	0.982486		Tb927_01	778500	779000	3.02985		Tb927_01	778500	779000	0.861198
								Tb927_01	682000	682500	0.486015		Tb927_01	267500	268000	0.982202		Tb927_01	779000	779500	0.882134		Tb927_01	779000	779500	0.727277
								Tb927_01	682500	683000	0.588283		Tb927_01	501500	502000	0.982202		Tb927_01	779500	780000	1.21537		Tb927_01	779500	780000	0.888031
								Tb927_01	683000	683500	1.15018		Tb927_01	328500	329000	0.982059		Tb927_01	780000	780500	1.09683		Tb927_01	780000	780500	0.925078
								Tb927_01	683500	684000	0.673968		Tb927_01	309000	309500	0.981798		Tb927_01	780500	781000	0.737638		Tb927_01	780500	781000	1
								Tb927_01	684000	684500	0.28451		Tb927_01	399500	400000	0.981798		Tb927_01	781000	781500	1		Tb927_01	781000	781500	1
								Tb927_01	684500	685000	0.784854		Tb927_01	983500	984000	0.981557		Tb927_01	781500	782000	0.599359		Tb927_01	781500	782000	1.29343
								Tb927_01	685000	685500	2.97056		Tb927_01	96000	96500	0.98111		Tb927_01	782000	782500	1		Tb927_01	782000	782500	1
								Tb927_01	685500	686000	1.34909		Tb927_01	437500	438000	0.980724		Tb927_01	782500	783000	0.274679		Tb927_01	782500	783000	2
								Tb927_01	686000	686500	1.75784		Tb927_01	730500	731000	0.980724		Tb927_01	783000	783500	0.82809		Tb927_01	783000	783500	0.646713
								Tb927_01	686500	687000	1.84654		Tb927_01	222500	223000	0.980646		Tb927_01	783500	784500	1		Tb927_01	783500	784500	1
								Tb927_01	687000	687500	2.18621		Tb927_01	489000	489500	0.980508		Tb927_01	784500	785000	0.801211		Tb927_01	784500	785000	1.85474
								Tb927_01	687500	688000	0.504159		Tb927_01	93000	93500	0.980451		Tb927_01	785000	785500	1.15962		Tb927_01	785000	785500	0.604214
								Tb927_01	688000	688500	0.728338		Tb927_01	1047500	1048000	0.98032		Tb927_01	785500	786000	0.841552		Tb927_01	785500	786000	0.709251
								Tb927_01	688500	689000	0.8111		Tb927_01	201000	201500	0.980208		Tb927_01	786000	786500	0.531686		Tb927_01	786000	786500	0.994443
								Tb927_01	689000	689500	0.411718		Tb927_01	1054500	1055000	0.980133		Tb927_01	786500	787000	0.483958		Tb927_01	786500	787000	1.12931
								Tb927_01	689500	690000	1.85929		Tb927_01	557000	557500	0.979592		Tb927_01	787000	787500	0.310215		Tb927_01	787000	787500	0.347916
								Tb927_01	690000	690500	0.614903		Tb927_01	1018000	1018500	0.979592		Tb927_01	787500	788000	0.321407		Tb927_01	787500	788000	0.955767
								Tb927_01	690500	691000	0.500903		Tb927_01	390000	390500	0.979285		Tb927_01	788000	788500	0.472699		Tb927_01	788000	788500	1.20879
								Tb927_01	691000	691500	2.57443		Tb927_01	985500	986000	0.978474		Tb927_01	788500	789000	0.309159		Tb927_01	788500	789000	0.715252
								Tb927_01	691500	692000	1.36756		Tb927_01	733000	733500	0.978229		Tb927_01	789000	789500	1		Tb927_01	789000	789500	1
								Tb927_01	692000	692500	1.5648		Tb927_01	247500	248000	0.978194		Tb927_01	789500	790000	0.582027		Tb927_01	789500	790000	1.03116
								Tb927_01	692500	693000	1.90183		Tb927_01	168500	169000	0.977914		Tb927_01	790000	790500	0.639769		Tb927_01	790000	790500	0.919866
								Tb927_01	693000	693500	1.67015		Tb927_01	141500	142000	0.977833		Tb927_01	790500	791000	0.870208		Tb927_01	790500	791000	1.03399
								Tb927_01	693500	694000	3.50456		Tb927_01	911000	911500	0.977778		Tb927_01	791000	791500	1.69748		Tb927_01	791000	791500	0.718774
								Tb927_01	694000	694500	1.2867		Tb927_01	624500	625000	0.977663		Tb927_01	791500	792000	2.19868		Tb927_01	791500	792000	0.707707
								Tb927_01	694500	695000	0.571703		Tb927_01	437000	437500	0.977597		Tb927_01	792000	792500	1.54679		Tb927_01	792000	792500	0.707788
								Tb927_01	695000	695500	0.37781		Tb927_01	267000	267500	0.977259		Tb927_01	792500	793000	1.47167		Tb927_01	792500	793000	0.788478
								Tb927_01	695500	696000	0.311448		Tb927_01	397000	397500	0.977259		Tb927_01	793000	793500	1.73418		Tb927_01	793000	793500	0.646713
								Tb927_01	696000	696500	0.361167		Tb927_01	465500	466000	0.977141		Tb927_01	793500	794000	1.5		Tb927_01	793500	794000	0.646713
								Tb927_01	696500	697000	0.753322		Tb927_01	969500	970000	0.977058		Tb927_01	794000	794500	2.79846		Tb927_01	794000	794500	0.320722
								Tb927_01	697000	697500	1.61575		Tb927_01	625000	625500	0.976261		Tb927_01	794500	796500	1		Tb927_01	794500	796500	1
								Tb927_01	697500	698000	0.493633		Tb927_01	643500	644000	0.976229		Tb927_01	796500	797000	3.71015		Tb927_01	796500	797000	1.05667
								Tb927_01	698000	698500	0.546108		Tb927_01	191500	192000	0.975866		Tb927_01	797000	797500	2.70509		Tb927_01	797000	797500	1.50936
								Tb927_01	698500	699000	0.50549		Tb927_01	311000	311500	0.975764		Tb927_01	797500	800000	1		Tb927_01	797500	800000	1
								Tb927_01	699000	699500	0.406311		Tb927_01	917000	917500	0.975464		Tb927_01	800000	800500	1.45746		Tb927_01	800000	800500	0.646713
								Tb927_01	699500	700000	0.539026		Tb927_01	666500	667000	0.975131		Tb927_01	800500	801000	0.75		Tb927_01	800500	801000	1
								Tb927_01	700000	700500	1.33622		Tb927_01	831000	831500	0.974853		Tb927_01	801000	801500	1		Tb927_01	801000	801500	1
								Tb927_01	700500	701000	0.778825		Tb927_01	243000	243500	0.974602		Tb927_01	801500	802000	1.46121		Tb927_01	801500	802000	0.460427
								Tb927_01	701000	701500	0.508857		Tb927_01	863000	863500	0.974496		Tb927_01	802000	802500	1.1321		Tb927_01	802000	802500	0.679014
								Tb927_01	701500	702000	0.398884		Tb927_01	960000	960500	0.973889		Tb927_01	802500	803000	1.07672		Tb927_01	802500	803000	0.425209
								Tb927_01	702000	702500	0.626356		Tb927_01	163500	164000	0.973501		Tb927_01	803000	803500	1.5		Tb927_01	803000	803500	0.646713
								Tb927_01	702500	703000	2.41576		Tb927_01	499000	499500	0.973104		Tb927_01	803500	804000	2.72104		Tb927_01	803500	804000	0.978878
								Tb927_01	703000	703500	0.579424		Tb927_01	965500	966000	0.973102		Tb927_01	804000	805000	1		Tb927_01	804000	805000	1
								Tb927_01	703500	704000	0.511386		Tb927_01	436500	437000	0.97254		Tb927_01	805000	805500	2.45056		Tb927_01	805000	805500	1.23785
								Tb927_01	704000	704500	0.572521		Tb927_01	434000	434500	0.972223		Tb927_01	805500	806500	1		Tb927_01	805500	806500	1
								Tb927_01	704500	705000	0.375704		Tb927_01	320500	321000	0.972144		Tb927_01	806500	807000	1.81915		Tb927_01	806500	807000	1.94014
								Tb927_01	705000	705500	0.384896		Tb927_01	108000	108500	0.971611		Tb927_01	807000	809000	1		Tb927_01	807000	809000	1
								Tb927_01	705500	706000	0.448584		Tb927_01	557500	558000	0.971045		Tb927_01	809000	809500	1.36007		Tb927_01	809000	809500	1.34649
								Tb927_01	706000	706500	0.326551		Tb927_01	264000	264500	0.970808		Tb927_01	809500	810000	1.48249		Tb927_01	809500	810000	0.670103
								Tb927_01	706500	707000	0.345153		Tb927_01	648500	649000	0.970808		Tb927_01	810000	810500	1.6933		Tb927_01	810000	810500	0.687675
								Tb927_01	707000	707500	0.465192		Tb927_01	401000	401500	0.970678		Tb927_01	810500	811000	1.61534		Tb927_01	810500	811000	0.617868
								Tb927_01	707500	708000	0.534195		Tb927_01	268000	268500	0.970351		Tb927_01	811000	811500	0.83217		Tb927_01	811000	811500	0.576547
								Tb927_01	708000	708500	0.471755		Tb927_01	260000	260500	0.970257		Tb927_01	811500	812000	0.483271		Tb927_01	811500	812000	0.531232
								Tb927_01	708500	709000	0.664679		Tb927_01	990000	990500	0.9699		Tb927_01	812000	812500	0.633466		Tb927_01	812000	812500	0.542455
								Tb927_01	709000	709500	2.482		Tb927_01	775000	775500	0.969572		Tb927_01	812500	813000	0.547336		Tb927_01	812500	813000	0.522565
								Tb927_01	709500	710000	0.406637		Tb927_01	706000	706500	0.96949		Tb927_01	813000	813500	0.528011		Tb927_01	813000	813500	0.437589
								Tb927_01	710000	710500	0.595746		Tb927_01	822500	823000	0.96948		Tb927_01	813500	814000	0.874256		Tb927_01	813500	814000	0.630158
								Tb927_01	710500	711000	0.969707		Tb927_01	824500	825000	0.96948		Tb927_01	814000	814500	1.9827		Tb927_01	814000	814500	0.611868
								Tb927_01	711000	711500	0.726587		Tb927_01	303500	304000	0.969456		Tb927_01	814500	815000	0.922395		Tb927_01	814500	815000	0.724624
								Tb927_01	711500	712000	0.345664		Tb927_01	113500	114000	0.969255		Tb927_01	815000	815500	0.924177		Tb927_01	815000	815500	0.698998
								Tb927_01	712000	712500	0.664071		Tb927_01	146000	146500	0.96907		Tb927_01	815500	816000	1.53941		Tb927_01	815500	816000	0.526704
								Tb927_01	712500	713000	2.5738		Tb927_01	131000	131500	0.968581		Tb927_01	816000	816500	1.95588		Tb927_01	816000	816500	0.626136
								Tb927_01	713000	713500	0.571557		Tb927_01	201500	202000	0.968092		Tb927_01	816500	817000	1.54743		Tb927_01	816500	817000	0.817663
								Tb927_01	713500	714000	1.35032		Tb927_01	632500	633000	0.967841		Tb927_01	817000	817500	0.727398		Tb927_01	817000	817500	0.81005
								Tb927_01	714000	714500	1.66701		Tb927_01	553500	554000	0.967448		Tb927_01	817500	818000	2.31074		Tb927_01	817500	818000	0.80322
								Tb927_01	714500	715000	0.68378		Tb927_01	506000	506500	0.967329		Tb927_01	818000	818500	2.56942		Tb927_01	818000	818500	0.783326
								Tb927_01	715000	715500	0.458572		Tb927_01	685500	686000	0.967197		Tb927_01	818500	819000	0.884663		Tb927_01	818500	819000	0.895168
								Tb927_01	715500	716000	0.378414		Tb927_01	245500	246000	0.967185		Tb927_01	819000	819500	0.528762		Tb927_01	819000	819500	0.73724
								Tb927_01	716000	716500	0.680365		Tb927_01	835500	836000	0.96706		Tb927_01	819500	820000	0.861206		Tb927_01	819500	820000	0.799852
								Tb927_01	716500	717000	0.661446		Tb927_01	303000	303500	0.966921		Tb927_01	820000	820500	0.585237		Tb927_01	820000	820500	0.95262
								Tb927_01	717000	717500	0.854366		Tb927_01	837500	838000	0.966921		Tb927_01	820500	821000	1.49564		Tb927_01	820500	821000	0.994269
								Tb927_01	717500	718000	1.19306		Tb927_01	128000	128500	0.96682		Tb927_01	821000	821500	1.72715		Tb927_01	821000	821500	0.840066
								Tb927_01	718000	718500	0.49423		Tb927_01	127000	127500	0.966303		Tb927_01	821500	822000	1.13846		Tb927_01	821500	822000	0.965995
								Tb927_01	718500	719000	0.401645		Tb927_01	488000	488500	0.965928		Tb927_01	822000	822500	1.30825		Tb927_01	822000	822500	1.00244
								Tb927_01	719000	719500	0.616532		Tb927_01	835000	835500	0.965402		Tb927_01	822500	823000	0.518965		Tb927_01	822500	823000	0.979265
								Tb927_01	719500	720000	0.872599		Tb927_01	385500	386000	0.964695		Tb927_01	823000	823500	0.668452		Tb927_01	823000	823500	0.969306
								Tb927_01	720000	720500	2.06275		Tb927_01	789000	789500	0.964211		Tb927_01	823500	824000	0.814489		Tb927_01	823500	824000	0.842049
								Tb927_01	720500	721000	2.43858		Tb927_01	982500	983000	0.963856		Tb927_01	824000	824500	0.396979		Tb927_01	824000	824500	0.935903
								Tb927_01	721000	721500	2.31631		Tb927_01	114500	115000	0.963401		Tb927_01	824500	825000	0.41943		Tb927_01	824500	825000	0.979265
								Tb927_01	721500	722000	1.87458		Tb927_01	146500	147000	0.962963		Tb927_01	825000	825500	0.469741		Tb927_01	825000	825500	1.03924
								Tb927_01	722000	722500	0.550307		Tb927_01	496000	496500	0.962816		Tb927_01	825500	826000	0.635803		Tb927_01	825500	826000	1.12714
								Tb927_01	722500	723000	0.930454		Tb927_01	839000	839500	0.962801		Tb927_01	826000	826500	0.588582		Tb927_01	826000	826500	1.0771
								Tb927_01	723000	723500	2.24996		Tb927_01	823000	823500	0.962788		Tb927_01	826500	827000	0.979376		Tb927_01	826500	827000	1.03033
								Tb927_01	723500	724000	1.86271		Tb927_01	694000	694500	0.962145		Tb927_01	827000	827500	0.435821		Tb927_01	827000	827500	1.04574
								Tb927_01	724000	724500	2.42103		Tb927_01	270000	270500	0.962099		Tb927_01	827500	828000	0.352627		Tb927_01	827500	828000	0.897946
								Tb927_01	724500	725000	3.50398		Tb927_01	429500	430000	0.962099		Tb927_01	828000	828500	0.306463		Tb927_01	828000	828500	0.927066
								Tb927_01	725000	725500	4.6871		Tb927_01	489500	490000	0.962073		Tb927_01	828500	829000	0.538271		Tb927_01	828500	829000	0.909909
								Tb927_01	725500	726000	1.07805		Tb927_01	921500	922000	0.961363		Tb927_01	829000	829500	1.54029		Tb927_01	829000	829500	0.963022
								Tb927_01	726000	726500	0.441175		Tb927_01	977500	978000	0.961291		Tb927_01	829500	830000	1.12408		Tb927_01	829500	830000	1.17348
								Tb927_01	726500	727000	0.524077		Tb927_01	172000	172500	0.961282		Tb927_01	830000	830500	0.764178		Tb927_01	830000	830500	1.0952
								Tb927_01	727000	727500	3.19827		Tb927_01	674000	674500	0.961099		Tb927_01	830500	831000	0.541895		Tb927_01	830500	831000	1.02203
								Tb927_01	727500	728000	1.7493		Tb927_01	306500	307000	0.961016		Tb927_01	831000	831500	0.429805		Tb927_01	831000	831500	0.98145
								Tb927_01	728000	728500	4.13256		Tb927_01	729500	730000	0.960334		Tb927_01	831500	832000	0.568823		Tb927_01	831500	832000	0.931115
								Tb927_01	728500	729000	1.92429		Tb927_01	995000	995500	0.959083		Tb927_01	832000	832500	0.703222		Tb927_01	832000	832500	0.769619
								Tb927_01	729000	729500	1.57294		Tb927_01	634000	634500	0.958949		Tb927_01	832500	833000	0.782555		Tb927_01	832500	833000	1.01352
								Tb927_01	729500	730000	1.94175		Tb927_01	724500	725000	0.95882		Tb927_01	833000	833500	1.79375		Tb927_01	833000	833500	0.931222
								Tb927_01	730000	730500	2.84248		Tb927_01	302000	302500	0.958374		Tb927_01	833500	834000	0.479067		Tb927_01	833500	834000	1.19581
								Tb927_01	730500	731000	1.71484		Tb927_01	160500	161000	0.958235		Tb927_01	834000	834500	0.35405		Tb927_01	834000	834500	1.059
								Tb927_01	731000	731500	2.18125		Tb927_01	877000	877500	0.958157		Tb927_01	834500	835000	0.342865		Tb927_01	834500	835000	1.02394
								Tb927_01	731500	732000	1.24708		Tb927_01	347000	347500	0.958084		Tb927_01	835000	835500	0.652341		Tb927_01	835000	835500	0.974931
								Tb927_01	732000	732500	1.1241		Tb927_01	406000	406500	0.957771		Tb927_01	835500	836000	0.513778		Tb927_01	835500	836000	0.983412
								Tb927_01	732500	733000	1.72189		Tb927_01	218000	218500	0.957549		Tb927_01	836000	836500	0.590164		Tb927_01	836000	836500	0.950441
								Tb927_01	733000	733500	0.554805		Tb927_01	515000	515500	0.957549		Tb927_01	836500	837000	1.18644		Tb927_01	836500	837000	0.927959
								Tb927_01	733500	734000	1.14432		Tb927_01	204500	205000	0.957532		Tb927_01	837000	837500	1.51964		Tb927_01	837000	837500	0.866934
								Tb927_01	734000	734500	2.48087		Tb927_01	926000	926500	0.957511		Tb927_01	837500	838000	0.564066		Tb927_01	837500	838000	0.973464
								Tb927_01	734500	735000	2.03914		Tb927_01	878000	878500	0.956878		Tb927_01	838000	838500	0.308989		Tb927_01	838000	838500	0.862314
								Tb927_01	735000	735500	2.95056		Tb927_01	1028500	1029000	0.956869		Tb927_01	838500	839000	0.2455		Tb927_01	838500	839000	0.760262
								Tb927_01	735500	736000	2.61929		Tb927_01	297000	297500	0.956826		Tb927_01	839000	839500	0.389389		Tb927_01	839000	839500	0.969316
								Tb927_01	736000	736500	2.30606		Tb927_01	588000	588500	0.95631		Tb927_01	839500	840000	0.308692		Tb927_01	839500	840000	1.26707
								Tb927_01	736500	737000	3.02793		Tb927_01	95500	96000	0.956227		Tb927_01	840000	840500	0.573407		Tb927_01	840000	840500	1.03971
								Tb927_01	737000	737500	2.53734		Tb927_01	821500	822000	0.956225		Tb927_01	840500	841000	0.822458		Tb927_01	840500	841000	1.11719
								Tb927_01	737500	738000	1.89057		Tb927_01	33000	33500	0.956176		Tb927_01	841000	841500	0.393078		Tb927_01	841000	841500	1.23849
								Tb927_01	738000	738500	1.83413		Tb927_01	351500	352000	0.956123		Tb927_01	841500	842000	0.422353		Tb927_01	841500	842000	1.07955
								Tb927_01	738500	739000	0.646092		Tb927_01	493500	494000	0.955834		Tb927_01	842000	842500	0.436682		Tb927_01	842000	842500	1.06126
								Tb927_01	739000	739500	1.03353		Tb927_01	910500	911000	0.955498		Tb927_01	842500	843000	1.02023		Tb927_01	842500	843000	0.9579
								Tb927_01	739500	740000	1.37378		Tb927_01	693000	693500	0.955279		Tb927_01	843000	843500	2.22932		Tb927_01	843000	843500	1.23455
								Tb927_01	740000	740500	2.06283		Tb927_01	348000	348500	0.955254		Tb927_01	843500	844000	2.21577		Tb927_01	843500	844000	1.3378
								Tb927_01	740500	741000	2.41596		Tb927_01	538000	538500	0.955166		Tb927_01	844000	844500	2.05251		Tb927_01	844000	844500	1.16619
								Tb927_01	741000	741500	2.09586		Tb927_01	867500	868000	0.955037		Tb927_01	844500	845000	1.02615		Tb927_01	844500	845000	1.1982
								Tb927_01	741500	742000	2.52534		Tb927_01	157000	157500	0.954908		Tb927_01	845000	845500	0.344012		Tb927_01	845000	845500	0.931663
								Tb927_01	742000	742500	2.72684		Tb927_01	989500	990000	0.954713		Tb927_01	845500	846000	0.274846		Tb927_01	845500	846000	0.950108
								Tb927_01	742500	743000	2.03834		Tb927_01	847500	848000	0.954241		Tb927_01	846000	846500	0.282012		Tb927_01	846000	846500	0.952753
								Tb927_01	743000	743500	1.93202		Tb927_01	313500	314000	0.953631		Tb927_01	846500	847000	0.289134		Tb927_01	846500	847000	0.853944
								Tb927_01	743500	744000	2.24168		Tb927_01	829000	829500	0.953271		Tb927_01	847000	847500	0.542563		Tb927_01	847000	847500	0.915776
								Tb927_01	744000	744500	2.78307		Tb927_01	1041500	1042000	0.953192		Tb927_01	847500	848000	0.909377		Tb927_01	847500	848000	0.963661
								Tb927_01	744500	745000	2.79007		Tb927_01	501000	501500	0.953016		Tb927_01	848000	848500	0.95029		Tb927_01	848000	848500	0.954842
								Tb927_01	745000	745500	1.93378		Tb927_01	412000	412500	0.952963		Tb927_01	848500	849000	0.91587		Tb927_01	848500	849000	1.15575
								Tb927_01	745500	746000	2.31321		Tb927_01	24500	25000	0.952381		Tb927_01	849000	849500	2.11553		Tb927_01	849000	849500	1.37422
								Tb927_01	746000	746500	2.17401		Tb927_01	30000	30500	0.952381		Tb927_01	849500	850000	2.47419		Tb927_01	849500	850000	1.12241
								Tb927_01	746500	747000	2.3623		Tb927_01	506500	507000	0.952071		Tb927_01	850000	850500	1.36604		Tb927_01	850000	850500	0.958297
								Tb927_01	747000	747500	3.15912		Tb927_01	809000	809500	0.951937		Tb927_01	850500	851000	2.42756		Tb927_01	850500	851000	1.53211
								Tb927_01	747500	748000	2.06371		Tb927_01	429000	429500	0.950872		Tb927_01	851000	851500	2.36407		Tb927_01	851000	851500	1.60363
								Tb927_01	748000	748500	1.97686		Tb927_01	536500	537000	0.950583		Tb927_01	851500	852000	2.20653		Tb927_01	851500	852000	1.7776
								Tb927_01	748500	749000	1.93467		Tb927_01	774000	774500	0.95053		Tb927_01	852000	852500	2.21391		Tb927_01	852000	852500	1.56134
								Tb927_01	749000	749500	2.04068		Tb927_01	630500	631000	0.950447		Tb927_01	852500	853000	2.2108		Tb927_01	852500	853000	1.1135
								Tb927_01	749500	750000	1.78967		Tb927_01	241000	241500	0.950438		Tb927_01	853000	853500	1.27257		Tb927_01	853000	853500	1.00523
								Tb927_01	750000	750500	2.37075		Tb927_01	428000	428500	0.949738		Tb927_01	853500	854000	0.787879		Tb927_01	853500	854000	1.03941
								Tb927_01	750500	751000	1.28666		Tb927_01	710500	711000	0.948664		Tb927_01	854000	854500	0.571861		Tb927_01	854000	854500	1.13581
								Tb927_01	751000	751500	1.55305		Tb927_01	848000	848500	0.94842		Tb927_01	854500	855000	2.73665		Tb927_01	854500	855000	1.09766
								Tb927_01	751500	752000	1.29537		Tb927_01	220500	221000	0.947646		Tb927_01	855000	855500	2.6306		Tb927_01	855000	855500	1.13483
								Tb927_01	752000	752500	2.47877		Tb927_01	136500	137000	0.947432		Tb927_01	855500	856000	2.35094		Tb927_01	855500	856000	1.44389
								Tb927_01	752500	753000	2.56216		Tb927_01	697500	698000	0.947399		Tb927_01	856000	856500	3.30517		Tb927_01	856000	856500	1.19524
								Tb927_01	753000	753500	1.99408		Tb927_01	228000	228500	0.947369		Tb927_01	856500	857000	0.870477		Tb927_01	856500	857000	1.17983
								Tb927_01	753500	754000	2.51041		Tb927_01	700500	701000	0.947255		Tb927_01	857000	857500	0.661078		Tb927_01	857000	857500	0.930804
								Tb927_01	754000	754500	2.51284		Tb927_01	171500	172000	0.947137		Tb927_01	857500	858000	0.431148		Tb927_01	857500	858000	0.99259
								Tb927_01	754500	755000	2.63584		Tb927_01	217500	218000	0.946906		Tb927_01	858000	858500	0.455144		Tb927_01	858000	858500	1.14398
								Tb927_01	755000	755500	2.33649		Tb927_01	307500	308000	0.946602		Tb927_01	858500	859000	0.525559		Tb927_01	858500	859000	1.01825
								Tb927_01	755500	756000	1.74124		Tb927_01	846000	846500	0.946352		Tb927_01	859000	859500	1.16965		Tb927_01	859000	859500	1.07277
								Tb927_01	756000	756500	2.46114		Tb927_01	346000	346500	0.946276		Tb927_01	859500	860000	1.80517		Tb927_01	859500	860000	1.24195
								Tb927_01	756500	757000	1.03463		Tb927_01	361000	361500	0.946276		Tb927_01	860000	860500	2.25157		Tb927_01	860000	860500	1.14204
								Tb927_01	757000	757500	0.86007		Tb927_01	535500	536000	0.945849		Tb927_01	860500	861000	1.69308		Tb927_01	860500	861000	1.20726
								Tb927_01	757500	758000	2.97554		Tb927_01	850000	850500	0.945603		Tb927_01	861000	861500	2.7314		Tb927_01	861000	861500	1.08748
								Tb927_01	758000	758500	3.3532		Tb927_01	716500	717000	0.945068		Tb927_01	861500	862000	0.766251		Tb927_01	861500	862000	1.35237
								Tb927_01	758500	759000	1.53801		Tb927_01	523500	524000	0.944882		Tb927_01	862000	862500	0.31979		Tb927_01	862000	862500	1.08225
								Tb927_01	759000	759500	1.93009		Tb927_01	719000	719500	0.944177		Tb927_01	862500	863000	0.764609		Tb927_01	862500	863000	1.05321
								Tb927_01	759500	760000	2.17558		Tb927_01	836000	836500	0.944047		Tb927_01	863000	863500	2.42607		Tb927_01	863000	863500	0.985206
								Tb927_01	760000	760500	2.48354		Tb927_01	842500	843000	0.944045		Tb927_01	863500	864000	3.42224		Tb927_01	863500	864000	0.972798
								Tb927_01	760500	761000	1.96681		Tb927_01	845500	846000	0.943718		Tb927_01	864000	864500	1		Tb927_01	864000	864500	1
								Tb927_01	761000	761500	2.84521		Tb927_01	705500	706000	0.943571		Tb927_01	864500	865000	1.7538		Tb927_01	864500	865000	0.637813
								Tb927_01	761500	762000	2.7929		Tb927_01	680500	681000	0.943397		Tb927_01	865000	865500	1		Tb927_01	865000	865500	1
								Tb927_01	762000	762500	2.82279		Tb927_01	1027500	1028000	0.943307		Tb927_01	865500	866000	0.75		Tb927_01	865500	866000	1
								Tb927_01	762500	763000	2.4777		Tb927_01	667000	667500	0.943291		Tb927_01	866000	866500	1.70006		Tb927_01	866000	866500	1.11528
								Tb927_01	763000	763500	2.39797		Tb927_01	820000	820500	0.943291		Tb927_01	866500	867000	1.42017		Tb927_01	866500	867000	0.912772
								Tb927_01	763500	764000	2.25372		Tb927_01	868000	868500	0.94266		Tb927_01	867000	867500	0.543855		Tb927_01	867000	867500	1.20767
								Tb927_01	764000	764500	1.35953		Tb927_01	433000	433500	0.942409		Tb927_01	867500	868000	1.5593		Tb927_01	867500	868000	0.965195
								Tb927_01	764500	765000	1.19948		Tb927_01	227000	227500	0.942223		Tb927_01	868000	868500	1.43468		Tb927_01	868000	868500	0.949041
								Tb927_01	765000	765500	1.29011		Tb927_01	125500	126000	0.94212		Tb927_01	868500	869000	0.375975		Tb927_01	868500	869000	1.06841
								Tb927_01	765500	766000	3.00704		Tb927_01	258000	258500	0.942075		Tb927_01	869000	869500	0.54249		Tb927_01	869000	869500	0.921904
								Tb927_01	766000	766500	2.4941		Tb927_01	105000	105500	0.941774		Tb927_01	869500	870000	1.02106		Tb927_01	869500	870000	1.18026
								Tb927_01	766500	767000	2.84269		Tb927_01	976500	977000	0.941029		Tb927_01	870000	870500	1.00575		Tb927_01	870000	870500	1.14484
								Tb927_01	767000	767500	2.60994		Tb927_01	339500	340000	0.940746		Tb927_01	870500	871000	2.25109		Tb927_01	870500	871000	0.902288
								Tb927_01	767500	768000	3.16727		Tb927_01	497500	498000	0.940611		Tb927_01	871000	871500	2.28719		Tb927_01	871000	871500	1.00098
								Tb927_01	768000	768500	2.3821		Tb927_01	915500	916000	0.940357		Tb927_01	871500	872000	1.35539		Tb927_01	871500	872000	1.00198
								Tb927_01	768500	769000	1.54096		Tb927_01	194500	195000	0.940198		Tb927_01	872000	872500	0.621966		Tb927_01	872000	872500	1.04037
								Tb927_01	769000	769500	1.15815		Tb927_01	164500	165000	0.939939		Tb927_01	872500	873000	0.732866		Tb927_01	872500	873000	0.99902
								Tb927_01	769500	770000	3.0094		Tb927_01	122000	122500	0.939634		Tb927_01	873000	873500	1.19622		Tb927_01	873000	873500	1.03841
								Tb927_01	770000	770500	1.63207		Tb927_01	181500	182000	0.939571		Tb927_01	873500	874000	0.861127		Tb927_01	873500	874000	1.15616
								Tb927_01	770500	771000	1.19042		Tb927_01	924000	924500	0.939452		Tb927_01	874000	874500	1.02472		Tb927_01	874000	874500	1.11623
								Tb927_01	771000	771500	0.483627		Tb927_01	922500	923000	0.939245		Tb927_01	874500	875000	1.59732		Tb927_01	874500	875000	1.06067
								Tb927_01	771500	772000	0.457986		Tb927_01	649500	650000	0.939029		Tb927_01	875000	875500	2.233		Tb927_01	875000	875500	1.06732
								Tb927_01	772000	772500	0.472799		Tb927_01	553000	553500	0.938865		Tb927_01	875500	876000	1.25535		Tb927_01	875500	876000	1.06902
								Tb927_01	772500	773000	0.468313		Tb927_01	788500	789000	0.938401		Tb927_01	876000	876500	2.30866		Tb927_01	876000	876500	1.15018
								Tb927_01	773000	773500	0.596097		Tb927_01	102500	103000	0.93824		Tb927_01	876500	877000	2.25266		Tb927_01	876500	877000	1.10029
								Tb927_01	773500	774000	0.426419		Tb927_01	891000	891500	0.938215		Tb927_01	877000	877500	1.67412		Tb927_01	877000	877500	0.964642
								Tb927_01	774000	774500	0.489194		Tb927_01	426500	427000	0.938033		Tb927_01	877500	878000	0.464103		Tb927_01	877500	878000	0.785671
								Tb927_01	774500	775000	0.570143		Tb927_01	1029500	1030000	0.937941		Tb927_01	878000	878500	0.765101		Tb927_01	878000	878500	0.932011
								Tb927_01	775000	775500	0.462624		Tb927_01	25000	25500	0.9375		Tb927_01	878500	879000	0.72733		Tb927_01	878500	879000	1.0879
								Tb927_01	775500	776000	0.553096		Tb927_01	28500	29000	0.9375		Tb927_01	879000	879500	2.38499		Tb927_01	879000	879500	1.17781
								Tb927_01	776000	776500	0.760424		Tb927_01	667500	668000	0.937421		Tb927_01	879500	880000	3.1155		Tb927_01	879500	880000	1.36237
								Tb927_01	776500	777000	1.84401		Tb927_01	505000	505500	0.937025		Tb927_01	880000	880500	2.84538		Tb927_01	880000	880500	1.54473
								Tb927_01	777000	777500	2.89864		Tb927_01	906500	907000	0.937025		Tb927_01	880500	881000	1.70639		Tb927_01	880500	881000	0.926705
								Tb927_01	777500	778000	2.24692		Tb927_01	586500	587000	0.936844		Tb927_01	881000	881500	1.1178		Tb927_01	881000	881500	1.30848
								Tb927_01	778000	778500	1.60712		Tb927_01	893500	894000	0.936839		Tb927_01	881500	882000	0.400622		Tb927_01	881500	882000	1.06043
								Tb927_01	778500	779000	3.06501		Tb927_01	442000	442500	0.936664		Tb927_01	882000	882500	0.344058		Tb927_01	882000	882500	1.08034
								Tb927_01	779000	779500	0.909747		Tb927_01	533500	534000	0.936656		Tb927_01	882500	883000	0.941746		Tb927_01	882500	883000	1.06349
								Tb927_01	779500	780000	1.36336		Tb927_01	1031500	1032000	0.936455		Tb927_01	883000	883500	1.83483		Tb927_01	883000	883500	1.26435
								Tb927_01	780000	780500	1.31444		Tb927_01	647500	648000	0.936255		Tb927_01	883500	884000	3.60475		Tb927_01	883500	884000	1.08212
								Tb927_01	780500	781000	0.642338		Tb927_01	711500	712000	0.935947		Tb927_01	884000	884500	2.14475		Tb927_01	884000	884500	1.35739
								Tb927_01	781000	781500	0.283997		Tb927_01	864000	864500	0.935898		Tb927_01	884500	885000	2.30502		Tb927_01	884500	885000	1.31133
								Tb927_01	781500	782000	0.554785		Tb927_01	12000	12500	0.935673		Tb927_01	885000	885500	2.5884		Tb927_01	885000	885500	1.16339
								Tb927_01	782000	782500	0.421616		Tb927_01	302500	303000	0.935673		Tb927_01	885500	886000	1.75012		Tb927_01	885500	886000	1.16891
								Tb927_01	782500	783000	0.528035		Tb927_01	485500	486000	0.935605		Tb927_01	886000	886500	0.911134		Tb927_01	886000	886500	1.20509
								Tb927_01	783000	783500	0.502954		Tb927_01	272500	273000	0.935484		Tb927_01	886500	887000	0.396815		Tb927_01	886500	887000	1.15211
								Tb927_01	783500	784000	0.3953		Tb927_01	129000	129500	0.934934		Tb927_01	887000	887500	1.36749		Tb927_01	887000	887500	1.09484
								Tb927_01	784000	784500	0.40772		Tb927_01	237000	237500	0.934934		Tb927_01	887500	888000	1.21435		Tb927_01	887500	888000	1.09002
								Tb927_01	784500	785000	0.749088		Tb927_01	638000	638500	0.934818		Tb927_01	888000	888500	3.63345		Tb927_01	888000	888500	1.3765
								Tb927_01	785000	785500	0.831699		Tb927_01	319000	319500	0.934657		Tb927_01	888500	889000	2.32701		Tb927_01	888500	889000	1.2157
								Tb927_01	785500	786000	0.597627		Tb927_01	755500	756000	0.93458		Tb927_01	889000	889500	2.24291		Tb927_01	889000	889500	1.11818
								Tb927_01	786000	786500	0.489748		Tb927_01	671000	671500	0.934476		Tb927_01	889500	890000	2.59098		Tb927_01	889500	890000	1.03687
								Tb927_01	786500	787000	0.463976		Tb927_01	422500	423000	0.934307		Tb927_01	890000	890500	2.58465		Tb927_01	890000	890500	1.22659
								Tb927_01	787000	787500	0.42321		Tb927_01	780500	781000	0.934183		Tb927_01	890500	891000	1.79429		Tb927_01	890500	891000	1.1771
								Tb927_01	787500	788000	0.534014		Tb927_01	488500	489000	0.933933		Tb927_01	891000	891500	0.448931		Tb927_01	891000	891500	0.947549
								Tb927_01	788000	788500	0.454414		Tb927_01	160000	160500	0.933021		Tb927_01	891500	892000	0.319136		Tb927_01	891500	892000	0.912755
								Tb927_01	788500	789000	0.476946		Tb927_01	389500	390000	0.932879		Tb927_01	892000	892500	0.274587		Tb927_01	892000	892500	0.876668
								Tb927_01	789000	789500	0.6294		Tb927_01	236500	237000	0.932677		Tb927_01	892500	893000	0.274832		Tb927_01	892500	893000	0.854746
								Tb927_01	789500	790000	0.413103		Tb927_01	299500	300000	0.932585		Tb927_01	893000	893500	0.277052		Tb927_01	893000	893500	1.03873
								Tb927_01	790000	790500	0.613278		Tb927_01	608500	609000	0.932176		Tb927_01	893500	894000	0.499561		Tb927_01	893500	894000	0.94318
								Tb927_01	790500	791000	0.735725		Tb927_01	210500	211000	0.931388		Tb927_01	894000	894500	0.270228		Tb927_01	894000	894500	1.04824
								Tb927_01	791000	791500	1.6918		Tb927_01	112000	112500	0.93115		Tb927_01	894500	895000	0.286245		Tb927_01	894500	895000	1.04223
								Tb927_01	791500	792000	2.08784		Tb927_01	470000	470500	0.931088		Tb927_01	895000	895500	0.648525		Tb927_01	895000	895500	1.23396
								Tb927_01	792000	792500	1.68002		Tb927_01	695500	696000	0.931088		Tb927_01	895500	896000	2.93075		Tb927_01	895500	896000	1.05256
								Tb927_01	792500	793000	2.45798		Tb927_01	1056000	1056500	0.93087		Tb927_01	896000	896500	2.45569		Tb927_01	896000	896500	1.20459
								Tb927_01	793000	793500	2.2735		Tb927_01	198000	198500	0.930729		Tb927_01	896500	897000	1.93535		Tb927_01	896500	897000	0.936503
								Tb927_01	793500	794000	2.2944		Tb927_01	650000	650500	0.930424		Tb927_01	897000	897500	2.59041		Tb927_01	897000	897500	1.53709
								Tb927_01	794000	794500	2.24909		Tb927_01	26000	26500	0.930233		Tb927_01	897500	898000	1.69969		Tb927_01	897500	898000	1.38616
								Tb927_01	794500	795000	1.04188		Tb927_01	673500	674000	0.930233		Tb927_01	898000	898500	3.04053		Tb927_01	898000	898500	1.74356
								Tb927_01	795000	795500	1.17792		Tb927_01	695000	695500	0.930233		Tb927_01	898500	899000	2.54595		Tb927_01	898500	899000	1.4757
								Tb927_01	795500	796000	1.19205		Tb927_01	494500	495000	0.930097		Tb927_01	899000	899500	1.70755		Tb927_01	899000	899500	1.50842
								Tb927_01	796000	796500	1.23453		Tb927_01	180000	180500	0.930095		Tb927_01	899500	900000	1.88814		Tb927_01	899500	900000	1.29261
								Tb927_01	796500	797000	3.9091		Tb927_01	604500	605000	0.92983		Tb927_01	900000	900500	0.558827		Tb927_01	900000	900500	1.12897
								Tb927_01	797000	797500	3.20474		Tb927_01	824000	824500	0.929615		Tb927_01	900500	901000	0.752776		Tb927_01	900500	901000	1.08015
								Tb927_01	797500	798000	2.57224		Tb927_01	124000	124500	0.927741		Tb927_01	901000	901500	0.973075		Tb927_01	901000	901500	1.17243
								Tb927_01	798000	798500	1.08092		Tb927_01	787000	787500	0.927685		Tb927_01	901500	902000	3.07859		Tb927_01	901500	902000	1.16038
								Tb927_01	798500	799000	1.55364		Tb927_01	507000	507500	0.92723		Tb927_01	902000	902500	2.92464		Tb927_01	902000	902500	1.62146
								Tb927_01	799000	799500	1.15459		Tb927_01	646000	646500	0.92688		Tb927_01	902500	903000	2.2631		Tb927_01	902500	903000	1.1186
								Tb927_01	799500	800000	0.847033		Tb927_01	912000	912500	0.92688		Tb927_01	903000	903500	1.73456		Tb927_01	903000	903500	1.18491
								Tb927_01	800000	800500	1.25849		Tb927_01	411000	411500	0.926641		Tb927_01	903500	904000	1.21654		Tb927_01	903500	904000	1.14106
								Tb927_01	800500	801000	0.956305		Tb927_01	774500	775000	0.926559		Tb927_01	904000	904500	1.94945		Tb927_01	904000	904500	1.00523
								Tb927_01	801000	801500	1.18829		Tb927_01	269000	269500	0.926109		Tb927_01	904500	905000	0.778856		Tb927_01	904500	905000	1.00617
								Tb927_01	801500	802000	1.50333		Tb927_01	504000	504500	0.925987		Tb927_01	905000	905500	2.14016		Tb927_01	905000	905500	1.09233
								Tb927_01	802000	802500	1.11054		Tb927_01	18500	19000	0.925926		Tb927_01	905500	906000	1.13837		Tb927_01	905500	906000	1.3765
								Tb927_01	802500	803000	1.90915		Tb927_01	845000	845500	0.925402		Tb927_01	906000	906500	1.19569		Tb927_01	906000	906500	1.09536
								Tb927_01	803000	803500	2.98457		Tb927_01	644500	645000	0.92535		Tb927_01	906500	907000	2.51104		Tb927_01	906500	907000	0.943556
								Tb927_01	803500	804000	1.94971		Tb927_01	492000	492500	0.92507		Tb927_01	907000	907500	0.882908		Tb927_01	907000	907500	1.09246
								Tb927_01	804000	804500	2.40689		Tb927_01	833000	833500	0.924962		Tb927_01	907500	908000	1.29429		Tb927_01	907500	908000	1.08981
								Tb927_01	804500	805000	2.21453		Tb927_01	912500	913000	0.924962		Tb927_01	908000	908500	0.65044		Tb927_01	908000	908500	1.01467
								Tb927_01	805000	805500	2.39832		Tb927_01	994500	995000	0.924943		Tb927_01	908500	909000	1.50387		Tb927_01	908500	909000	1.04138
								Tb927_01	805500	806000	2.09791		Tb927_01	417500	418000	0.924913		Tb927_01	909000	909500	1.86572		Tb927_01	909000	909500	1.04362
								Tb927_01	806000	806500	1.34285		Tb927_01	831500	832000	0.924856		Tb927_01	909500	910000	0.692765		Tb927_01	909500	910000	0.828942
								Tb927_01	806500	807000	0.719474		Tb927_01	857000	857500	0.924546		Tb927_01	910000	910500	0.63318		Tb927_01	910000	910500	1.02373
								Tb927_01	807000	807500	0.945202		Tb927_01	645500	646000	0.924411		Tb927_01	910500	911000	0.777766		Tb927_01	910500	911000	0.965436
								Tb927_01	807500	808000	1.83386		Tb927_01	161000	161500	0.922769		Tb927_01	911000	911500	0.564495		Tb927_01	911000	911500	0.987616
								Tb927_01	808000	808500	1.66755		Tb927_01	676500	677000	0.92231		Tb927_01	911500	912000	0.542065		Tb927_01	911500	912000	0.883994
								Tb927_01	808500	809000	1.88668		Tb927_01	226000	226500	0.9223		Tb927_01	912000	912500	1.29036		Tb927_01	912000	912500	0.933148
								Tb927_01	809000	809500	1.16582		Tb927_01	132000	132500	0.921844		Tb927_01	912500	913000	0.29704		Tb927_01	912500	913000	0.925055
								Tb927_01	809500	810000	1.37919		Tb927_01	407500	408000	0.921659		Tb927_01	913000	913500	0.422135		Tb927_01	913000	913500	1.15434
								Tb927_01	810000	810500	1.6923		Tb927_01	206000	206500	0.921604		Tb927_01	913500	914000	0.66785		Tb927_01	913500	914000	1.0409
								Tb927_01	810500	811000	1.10756		Tb927_01	222000	222500	0.921604		Tb927_01	914000	914500	0.792903		Tb927_01	914000	914500	0.994269
								Tb927_01	811000	811500	0.845351		Tb927_01	757500	758000	0.921362		Tb927_01	914500	915000	0.522586		Tb927_01	914500	915000	1.14081
								Tb927_01	811500	812000	0.495295		Tb927_01	554000	554500	0.921129		Tb927_01	915000	915500	1.26259		Tb927_01	915000	915500	1.06686
								Tb927_01	812000	812500	0.6486		Tb927_01	401500	402000	0.921053		Tb927_01	915500	916000	2.31662		Tb927_01	915500	916000	0.916058
								Tb927_01	812500	813000	0.564492		Tb927_01	400000	400500	0.920246		Tb927_01	916000	916500	2.18909		Tb927_01	916000	916500	1.19368
								Tb927_01	813000	813500	0.589431		Tb927_01	349000	349500	0.920122		Tb927_01	916500	917000	0.645769		Tb927_01	916500	917000	1.12618
								Tb927_01	813500	814000	0.891645		Tb927_01	166500	167000	0.919772		Tb927_01	917000	917500	1.83913		Tb927_01	917000	917500	0.982067
								Tb927_01	814000	814500	2.00555		Tb927_01	880500	881000	0.919765		Tb927_01	917500	918000	0.826977		Tb927_01	917500	918000	1.06793
								Tb927_01	814500	815000	0.940487		Tb927_01	253000	253500	0.919106		Tb927_01	918000	918500	0.759706		Tb927_01	918000	918500	0.887667
								Tb927_01	815000	815500	0.951071		Tb927_01	388000	388500	0.918164		Tb927_01	918500	919000	0.489437		Tb927_01	918500	919000	0.990363
								Tb927_01	815500	816000	1.56672		Tb927_01	828000	828500	0.917996		Tb927_01	919000	919500	1.03246		Tb927_01	919000	919500	1.13056
								Tb927_01	816000	816500	1.98954		Tb927_01	836500	837000	0.917722		Tb927_01	919500	920000	0.76349		Tb927_01	919500	920000	1.03999
								Tb927_01	816500	817000	1.58352		Tb927_01	644000	644500	0.91661		Tb927_01	920000	920500	1.24496		Tb927_01	920000	920500	1.07712
								Tb927_01	817000	817500	0.744922		Tb927_01	668500	669000	0.915935		Tb927_01	920500	921000	2.36876		Tb927_01	920500	921000	1.13145
								Tb927_01	817500	818000	2.28334		Tb927_01	246000	246500	0.915842		Tb927_01	921000	921500	1.24352		Tb927_01	921000	921500	1.17809
								Tb927_01	818000	818500	2.58472		Tb927_01	684500	685000	0.915751		Tb927_01	921500	922000	0.338054		Tb927_01	921500	922000	0.96787
								Tb927_01	818500	819000	0.899004		Tb927_01	769000	769500	0.915167		Tb927_01	922000	922500	0.295191		Tb927_01	922000	922500	1.12727
								Tb927_01	819000	819500	0.542453		Tb927_01	205000	205500	0.914928		Tb927_01	922500	923000	0.463939		Tb927_01	922500	923000	0.949027
								Tb927_01	819500	820000	0.885628		Tb927_01	252500	253000	0.91455		Tb927_01	923000	923500	2.29656		Tb927_01	923000	923500	1.02102
								Tb927_01	820000	820500	0.598899		Tb927_01	734000	734500	0.914093		Tb927_01	923500	924000	0.490497		Tb927_01	923500	924000	1.18817
								Tb927_01	820500	821000	1.52506		Tb927_01	428500	429000	0.913409		Tb927_01	924000	924500	0.561628		Tb927_01	924000	924500	0.945814
								Tb927_01	821000	821500	1.75215		Tb927_01	515500	516000	0.913148		Tb927_01	924500	925000	0.656767		Tb927_01	924500	925000	0.912594
								Tb927_01	821500	822000	1.15272		Tb927_01	712000	712500	0.91276		Tb927_01	925000	925500	0.564709		Tb927_01	925000	925500	1.16756
								Tb927_01	822000	822500	1.3378		Tb927_01	869000	869500	0.912663		Tb927_01	925500	926000	0.552942		Tb927_01	925500	926000	1.11298
								Tb927_01	822500	823000	0.532008		Tb927_01	714000	714500	0.912639		Tb927_01	926000	926500	1.39275		Tb927_01	926000	926500	0.963992
								Tb927_01	823000	823500	0.684717		Tb927_01	1034000	1034500	0.912548		Tb927_01	926500	927000	0.522378		Tb927_01	926500	927000	1.08981
								Tb927_01	823500	824000	0.832998		Tb927_01	221000	221500	0.912461		Tb927_01	927000	927500	0.439821		Tb927_01	927000	927500	1.16502
								Tb927_01	824000	824500	0.405533		Tb927_01	675000	675500	0.912419		Tb927_01	927500	928000	0.706296		Tb927_01	927500	928000	1.1456
								Tb927_01	824500	825000	0.43043		Tb927_01	184500	185000	0.911115		Tb927_01	928000	928500	1.26171		Tb927_01	928000	928500	1.11735
								Tb927_01	825000	825500	0.481762		Tb927_01	400500	401000	0.910076		Tb927_01	928500	929000	0.839379		Tb927_01	928500	929000	1.17498
								Tb927_01	825500	826000	0.64956		Tb927_01	896500	897000	0.909962		Tb927_01	929000	929500	1.37359		Tb927_01	929000	929500	1.19688
								Tb927_01	826000	826500	0.603139		Tb927_01	292000	292500	0.909918		Tb927_01	929500	930000	2.05825		Tb927_01	929500	930000	1.20649
								Tb927_01	826500	827000	0.918554		Tb927_01	306000	306500	0.909902		Tb927_01	930000	930500	2.04386		Tb927_01	930000	930500	1.14141
								Tb927_01	827000	827500	0.447103		Tb927_01	807500	808000	0.90978		Tb927_01	930500	931000	2.22423		Tb927_01	930500	931000	1.28295
								Tb927_01	827500	828000	0.360233		Tb927_01	768500	769000	0.909742		Tb927_01	931000	931500	2.26289		Tb927_01	931000	931500	1.50685
								Tb927_01	828000	828500	0.313423		Tb927_01	495500	496000	0.909674		Tb927_01	931500	932000	1.83718		Tb927_01	931500	932000	1.19863
								Tb927_01	828500	829000	0.550094		Tb927_01	733500	734000	0.909674		Tb927_01	932000	932500	2.13063		Tb927_01	932000	932500	0.963239
								Tb927_01	829000	829500	1.58024		Tb927_01	440500	441000	0.909666		Tb927_01	932500	933000	1.80337		Tb927_01	932500	933000	1.34856
								Tb927_01	829500	830000	1.1529		Tb927_01	241500	242000	0.909639		Tb927_01	933000	933500	2.08941		Tb927_01	933000	933500	1.17317
								Tb927_01	830000	830500	0.779887		Tb927_01	1024500	1025000	0.909639		Tb927_01	933500	934000	2.48155		Tb927_01	933500	934000	1.13232
								Tb927_01	830500	831000	0.553656		Tb927_01	665000	665500	0.909625		Tb927_01	934000	934500	1.8899		Tb927_01	934000	934500	1.11397
								Tb927_01	831000	831500	0.441611		Tb927_01	707500	708000	0.906713		Tb927_01	934500	935000	0.527275		Tb927_01	934500	935000	1.2876
								Tb927_01	831500	832000	0.583011		Tb927_01	866500	867000	0.906635		Tb927_01	935000	935500	0.612113		Tb927_01	935000	935500	1.11898
								Tb927_01	832000	832500	0.72191		Tb927_01	176500	177000	0.906498		Tb927_01	935500	936000	0.468465		Tb927_01	935500	936000	1.27015
								Tb927_01	832500	833000	0.797974		Tb927_01	924500	925000	0.906461		Tb927_01	936000	936500	0.819241		Tb927_01	936000	936500	0.888415
								Tb927_01	833000	833500	1.7893		Tb927_01	1061500	1062000	0.905234		Tb927_01	936500	937000	0.65483		Tb927_01	936500	937000	1.43922
								Tb927_01	833500	834000	0.48651		Tb927_01	415500	416000	0.904737		Tb927_01	937000	937500	1.59122		Tb927_01	937000	937500	0.883314
								Tb927_01	834000	834500	0.362123		Tb927_01	342000	342500	0.903955		Tb927_01	937500	938000	3.46932		Tb927_01	937500	938000	1.44164
								Tb927_01	834500	835000	0.351111		Tb927_01	847000	847500	0.903858		Tb927_01	938000	938500	3.71633		Tb927_01	938000	938500	1.31388
								Tb927_01	835000	835500	0.665393		Tb927_01	533000	533500	0.903504		Tb927_01	938500	939000	2.75976		Tb927_01	938500	939000	1.05377
								Tb927_01	835500	836000	0.526136		Tb927_01	1044000	1044500	0.901752		Tb927_01	939000	939500	2.22663		Tb927_01	939000	939500	0.921286
								Tb927_01	836000	836500	0.60529		Tb927_01	664500	665000	0.90153		Tb927_01	939500	940500	1		Tb927_01	939500	940500	1
								Tb927_01	836500	837000	1.206		Tb927_01	828500	829000	0.900901		Tb927_01	940500	941000	0.758907		Tb927_01	940500	941000	1
								Tb927_01	837000	837500	1.47056		Tb927_01	397500	398000	0.900401		Tb927_01	941000	941500	2.09942		Tb927_01	941000	941500	1.68379
								Tb927_01	837500	838000	0.578008		Tb927_01	1050000	1050500	0.900322		Tb927_01	941500	943000	1		Tb927_01	941500	943000	1
								Tb927_01	838000	838500	0.316272		Tb927_01	274500	275000	0.900291		Tb927_01	943000	943500	0.805408		Tb927_01	943000	943500	1.30419
								Tb927_01	838500	839000	0.251592		Tb927_01	559000	559500	0.899796		Tb927_01	943500	946500	1		Tb927_01	943500	946500	1
								Tb927_01	839000	839500	0.398578		Tb927_01	341000	341500	0.89969		Tb927_01	946500	947000	1.45746		Tb927_01	946500	947000	1
								Tb927_01	839500	840000	0.31692		Tb927_01	256000	256500	0.899631		Tb927_01	947000	947500	1		Tb927_01	947000	947500	1
								Tb927_01	840000	840500	0.585464		Tb927_01	1063500	1064000	0.899551		Tb927_01	947500	948000	1		Tb927_01	947500	948000	0.646713
								Tb927_01	840500	841000	0.837835		Tb927_01	587500	588000	0.899375		Tb927_01	948000	949000	1		Tb927_01	948000	949000	1
								Tb927_01	841000	841500	0.401853		Tb927_01	808000	808500	0.899037		Tb927_01	949000	949500	0.840549		Tb927_01	949000	949500	1.47821
								Tb927_01	841500	842000	0.431804		Tb927_01	708000	708500	0.898693		Tb927_01	949500	954500	1		Tb927_01	949500	954500	1
								Tb927_01	842000	842500	0.445639		Tb927_01	978000	978500	0.897888		Tb927_01	954500	955000	1.8573		Tb927_01	954500	955000	1.34793
								Tb927_01	842500	843000	1.02483		Tb927_01	611000	611500	0.897815		Tb927_01	955000	955500	1.33226		Tb927_01	955000	955500	1.0267
								Tb927_01	843000	843500	2.16452		Tb927_01	891500	892000	0.897815		Tb927_01	955500	956000	0.774726		Tb927_01	955500	956000	1.40582
								Tb927_01	843500	844000	2.17496		Tb927_01	605500	606000	0.897278		Tb927_01	956000	956500	3.02289		Tb927_01	956000	956500	1.22115
								Tb927_01	844000	844500	1.98744		Tb927_01	640500	641000	0.897053		Tb927_01	956500	957000	2.11225		Tb927_01	956500	957000	1.05793
								Tb927_01	844500	845000	1.0438		Tb927_01	514000	514500	0.897031		Tb927_01	957000	957500	2.85704		Tb927_01	957000	957500	1.53508
								Tb927_01	845000	845500	0.352114		Tb927_01	208500	209000	0.896686		Tb927_01	957500	958000	2.87505		Tb927_01	957500	958000	1.39669
								Tb927_01	845500	846000	0.281402		Tb927_01	524000	524500	0.896686		Tb927_01	958000	958500	1.90744		Tb927_01	958000	958500	1.20954
								Tb927_01	846000	846500	0.288525		Tb927_01	532000	532500	0.896227		Tb927_01	958500	959000	1.76544		Tb927_01	958500	959000	1.62332
								Tb927_01	846500	847000	0.29639		Tb927_01	870500	871000	0.896227		Tb927_01	959000	959500	1.2097		Tb927_01	959000	959500	1.13673
								Tb927_01	847000	847500	0.552667		Tb927_01	185000	185500	0.896163		Tb927_01	959500	960000	1.91204		Tb927_01	959500	960000	1.28828
								Tb927_01	847500	848000	0.930823		Tb927_01	639000	639500	0.896092		Tb927_01	960000	960500	2.01945		Tb927_01	960000	960500	0.940112
								Tb927_01	848000	848500	0.974851		Tb927_01	666000	666500	0.895851		Tb927_01	960500	961000	2.45164		Tb927_01	960500	961000	1.51089
								Tb927_01	848500	849000	0.957197		Tb927_01	674500	675000	0.895851		Tb927_01	961000	961500	2.25695		Tb927_01	961000	961500	1.66016
								Tb927_01	849000	849500	1.99079		Tb927_01	1045000	1045500	0.895777		Tb927_01	961500	962000	2.49079		Tb927_01	961500	962000	1.45313
								Tb927_01	849500	850000	2.37419		Tb927_01	2500	3000	0.895523		Tb927_01	962000	962500	2.43099		Tb927_01	962000	962500	1.28432
								Tb927_01	850000	850500	1.37899		Tb927_01	259500	260000	0.895229		Tb927_01	962500	963000	1.13483		Tb927_01	962500	963000	1.21564
								Tb927_01	850500	851000	2.33415		Tb927_01	480000	480500	0.895178		Tb927_01	963000	963500	0.80641		Tb927_01	963000	963500	1.1612
								Tb927_01	851000	851500	2.30831		Tb927_01	607000	607500	0.894971		Tb927_01	963500	964000	1.32414		Tb927_01	963500	964000	1.20292
								Tb927_01	851500	852000	2.19823		Tb927_01	762000	762500	0.894908		Tb927_01	964000	964500	2.04739		Tb927_01	964000	964500	1.14743
								Tb927_01	852000	852500	2.15926		Tb927_01	346500	347000	0.894721		Tb927_01	964500	965000	2.86055		Tb927_01	964500	965000	1.1533
								Tb927_01	852500	853000	2.1633		Tb927_01	800500	801000	0.894617		Tb927_01	965000	965500	1.89421		Tb927_01	965000	965500	1.21188
								Tb927_01	853000	853500	1.30272		Tb927_01	781500	782000	0.894455		Tb927_01	965500	966000	1.76286		Tb927_01	965500	966000	0.964171
								Tb927_01	853500	854000	0.815608		Tb927_01	491000	491500	0.894234		Tb927_01	966000	966500	0.977791		Tb927_01	966000	966500	1.08471
								Tb927_01	854000	854500	0.586505		Tb927_01	683500	684000	0.893925		Tb927_01	966500	967000	0.982173		Tb927_01	966500	967000	1.08297
								Tb927_01	854500	855000	2.74985		Tb927_01	773500	774000	0.892957		Tb927_01	967000	967500	2.43272		Tb927_01	967000	967500	1.24188
								Tb927_01	855000	855500	2.42893		Tb927_01	124500	125000	0.891854		Tb927_01	967500	968000	2.19691		Tb927_01	967500	968000	0.933469
								Tb927_01	855500	856000	2.37175		Tb927_01	227500	228000	0.89145		Tb927_01	968000	968500	1.89413		Tb927_01	968000	968500	1.05757
								Tb927_01	856000	856500	3.20226		Tb927_01	642500	643000	0.890966		Tb927_01	968500	969000	1.53013		Tb927_01	968500	969000	1.1866
								Tb927_01	856500	857000	0.892887		Tb927_01	503000	503500	0.890586		Tb927_01	969000	969500	1.35018		Tb927_01	969000	969500	0.995286
								Tb927_01	857000	857500	0.676812		Tb927_01	717500	718000	0.889915		Tb927_01	969500	970000	0.696365		Tb927_01	969500	970000	0.983676
								Tb927_01	857500	858000	0.441327		Tb927_01	149000	149500	0.889672		Tb927_01	970000	970500	1.2363		Tb927_01	970000	970500	0.842722
								Tb927_01	858000	858500	0.4669		Tb927_01	693500	694000	0.889277		Tb927_01	970500	971000	1.44369		Tb927_01	970500	971000	1.0783
								Tb927_01	858500	859000	0.539686		Tb927_01	651500	652000	0.889193		Tb927_01	971000	971500	0.739846		Tb927_01	971000	971500	1.11091
								Tb927_01	859000	859500	1.19933		Tb927_01	818500	819000	0.889149		Tb927_01	971500	972000	0.909788		Tb927_01	971500	972000	1.13811
								Tb927_01	859500	860000	1.76613		Tb927_01	345000	345500	0.888889		Tb927_01	972000	972500	1.13479		Tb927_01	972000	972500	1.10933
								Tb927_01	860000	860500	2.22959		Tb927_01	1026000	1026500	0.888651		Tb927_01	972500	973000	0.840539		Tb927_01	972500	973000	1.10279
								Tb927_01	860500	861000	1.62573		Tb927_01	650500	651000	0.888348		Tb927_01	973000	973500	1.96138		Tb927_01	973000	973500	1.1247
								Tb927_01	861000	861500	2.6764		Tb927_01	1054000	1054500	0.888176		Tb927_01	973500	974000	1.4102		Tb927_01	973500	974000	1.17299
								Tb927_01	861500	862000	0.784239		Tb927_01	395000	395500	0.887175		Tb927_01	974000	974500	0.774731		Tb927_01	974000	974500	1.11971
								Tb927_01	862000	862500	0.327547		Tb927_01	1008000	1008500	0.886151		Tb927_01	974500	975000	2.50616		Tb927_01	974500	975000	1.14715
								Tb927_01	862500	863000	0.777624		Tb927_01	662000	662500	0.884711		Tb927_01	975000	975500	2.27339		Tb927_01	975000	975500	1.03195
								Tb927_01	863000	863500	2.43494		Tb927_01	651000	651500	0.884224		Tb927_01	975500	976000	2.56444		Tb927_01	975500	976000	0.866599
								Tb927_01	863500	864000	3.43621		Tb927_01	717000	717500	0.884049		Tb927_01	976000	976500	1.51817		Tb927_01	976000	976500	1.21467
								Tb927_01	864000	864500	2.4451		Tb927_01	984500	985000	0.884036		Tb927_01	976500	977000	0.591376		Tb927_01	976500	977000	0.947397
								Tb927_01	864500	865000	1.32343		Tb927_01	984000	984500	0.883905		Tb927_01	977000	977500	0.681504		Tb927_01	977000	977500	1.0508
								Tb927_01	865000	865500	0.683782		Tb927_01	996000	996500	0.883871		Tb927_01	977500	978000	1.29424		Tb927_01	977500	978000	0.974711
								Tb927_01	865500	866000	0.428595		Tb927_01	1012000	1012500	0.883691		Tb927_01	978000	978500	1.32909		Tb927_01	978000	978500	0.898058
								Tb927_01	866000	866500	1.4562		Tb927_01	796500	797000	0.883393		Tb927_01	978500	979000	0.668301		Tb927_01	978500	979000	0.885471
								Tb927_01	866500	867000	1.45474		Tb927_01	326500	327000	0.883323		Tb927_01	979000	979500	3.18963		Tb927_01	979000	979500	1.0426
								Tb927_01	867000	867500	0.555736		Tb927_01	827500	828000	0.8833		Tb927_01	979500	980000	1.01717		Tb927_01	979500	980000	1.11234
								Tb927_01	867500	868000	1.60199		Tb927_01	757000	757500	0.883131		Tb927_01	980000	980500	0.682663		Tb927_01	980000	980500	1.01951
								Tb927_01	868000	868500	1.4742		Tb927_01	936000	936500	0.882442		Tb927_01	980500	981000	1.27259		Tb927_01	980500	981000	1.22333
								Tb927_01	868500	869000	0.385506		Tb927_01	918000	918500	0.881697		Tb927_01	981000	981500	0.552485		Tb927_01	981000	981500	1.0201
								Tb927_01	869000	869500	0.553608		Tb927_01	31000	31500	0.881356		Tb927_01	981500	982000	1.56374		Tb927_01	981500	982000	0.843017
								Tb927_01	869500	870000	1.04106		Tb927_01	266500	267000	0.881308		Tb927_01	982000	982500	2.41513		Tb927_01	982000	982500	1.00206
								Tb927_01	870000	870500	1.02257		Tb927_01	785500	786000	0.881		Tb927_01	982500	983000	1.05781		Tb927_01	982500	983000	0.973605
								Tb927_01	870500	871000	2.27334		Tb927_01	202500	203000	0.880726		Tb927_01	983000	983500	0.378559		Tb927_01	983000	983500	1.05905
								Tb927_01	871000	871500	2.31768		Tb927_01	694500	695000	0.879718		Tb927_01	983500	984000	0.657251		Tb927_01	983500	984000	0.996162
								Tb927_01	871500	872000	1.37816		Tb927_01	978500	979000	0.879518		Tb927_01	984000	984500	1.50825		Tb927_01	984000	984500	1.18396
								Tb927_01	872000	872500	0.635556		Tb927_01	1025500	1026000	0.879408		Tb927_01	984500	985000	1.50832		Tb927_01	984500	985000	1.09009
								Tb927_01	872500	873000	0.752458		Tb927_01	521500	522000	0.878886		Tb927_01	985000	985500	1.77483		Tb927_01	985000	985500	1.10368
								Tb927_01	873000	873500	1.21494		Tb927_01	208000	208500	0.878294		Tb927_01	985500	986000	1.24057		Tb927_01	985500	986000	0.975578
								Tb927_01	873500	874000	0.871931		Tb927_01	641500	642000	0.877852		Tb927_01	986000	986500	2.56783		Tb927_01	986000	986500	1.3073
								Tb927_01	874000	874500	1.04976		Tb927_01	1058000	1058500	0.877631		Tb927_01	986500	987000	2.80032		Tb927_01	986500	987000	1.14881
								Tb927_01	874500	875000	1.64112		Tb927_01	272000	272500	0.877245		Tb927_01	987000	987500	1.9113		Tb927_01	987000	987500	1.1866
								Tb927_01	875000	875500	2.2742		Tb927_01	529000	529500	0.876873		Tb927_01	987500	988000	2.24254		Tb927_01	987500	988000	1.06148
								Tb927_01	875500	876000	1.28733		Tb927_01	370000	370500	0.876586		Tb927_01	988000	988500	2.85464		Tb927_01	988000	988500	1.13546
								Tb927_01	876000	876500	2.33677		Tb927_01	11500	12000	0.876494		Tb927_01	988500	989000	2.6485		Tb927_01	988500	989000	1.11911
								Tb927_01	876500	877000	2.28186		Tb927_01	892000	892500	0.876318		Tb927_01	989000	989500	2.12555		Tb927_01	989000	989500	1.14285
								Tb927_01	877000	877500	1.70002		Tb927_01	911500	912000	0.875286		Tb927_01	989500	990000	3.1838		Tb927_01	989500	990000	0.923979
								Tb927_01	877500	878000	0.474495		Tb927_01	610500	611000	0.875259		Tb927_01	990000	990500	4.19487		Tb927_01	990000	990500	1.05113
								Tb927_01	878000	878500	0.806154		Tb927_01	802000	802500	0.87524		Tb927_01	990500	991000	3.73867		Tb927_01	990500	991000	1.03475
								Tb927_01	878500	879000	0.744663		Tb927_01	994000	994500	0.874939		Tb927_01	991000	991500	3.11466		Tb927_01	991000	991500	1.04016
								Tb927_01	879000	879500	2.27466		Tb927_01	207500	208000	0.874561		Tb927_01	991500	992000	3.1335		Tb927_01	991500	992000	1.20777
								Tb927_01	879500	880000	2.8524		Tb927_01	937000	937500	0.873926		Tb927_01	992000	992500	3.78191		Tb927_01	992000	992500	0.894294
								Tb927_01	880000	880500	2.82978		Tb927_01	798000	798500	0.873874		Tb927_01	992500	993000	2.92925		Tb927_01	992500	993000	1.00989
								Tb927_01	880500	881000	1.73632		Tb927_01	806000	806500	0.873587		Tb927_01	993000	993500	2.72948		Tb927_01	993000	993500	0.989622
								Tb927_01	881000	881500	1.14162		Tb927_01	9000	9500	0.873363		Tb927_01	993500	994000	2.08541		Tb927_01	993500	994000	1.03091
								Tb927_01	881500	882000	0.410396		Tb927_01	159500	160000	0.873363		Tb927_01	994000	994500	2.32938		Tb927_01	994000	994500	0.866248
								Tb927_01	882000	882500	0.352654		Tb927_01	992000	992500	0.873225		Tb927_01	994500	995000	2.66559		Tb927_01	994500	995000	0.771451
								Tb927_01	882500	883000	0.961982		Tb927_01	782500	783000	0.87137		Tb927_01	995000	995500	3.92586		Tb927_01	995000	995500	1.07158
								Tb927_01	883000	883500	1.91156		Tb927_01	1007000	1007500	0.870862		Tb927_01	995500	996000	3.51706		Tb927_01	995500	996000	0.842374
								Tb927_01	883500	884000	3.59164		Tb927_01	315000	315500	0.869566		Tb927_01	996000	996500	0.938122		Tb927_01	996000	996500	0.877566
								Tb927_01	884000	884500	1.96452		Tb927_01	271000	271500	0.869296		Tb927_01	996500	997000	1.45026		Tb927_01	996500	997000	0.722343
								Tb927_01	884500	885000	2.33041		Tb927_01	634500	635000	0.869062		Tb927_01	997000	997500	2.51758		Tb927_01	997000	997500	0.775598
								Tb927_01	885000	885500	2.57499		Tb927_01	323000	323500	0.86877		Tb927_01	997500	998000	3.29969		Tb927_01	997500	998000	0.60558
								Tb927_01	885500	886000	1.74644		Tb927_01	180500	181000	0.868673		Tb927_01	998000	998500	4.85409		Tb927_01	998000	998500	0.597923
								Tb927_01	886000	886500	0.938772		Tb927_01	770000	770500	0.868217		Tb927_01	998500	999000	3.22992		Tb927_01	998500	999000	0.705418
								Tb927_01	886500	887000	0.406058		Tb927_01	273500	274000	0.867744		Tb927_01	999000	999500	3.25678		Tb927_01	999000	999500	0.714839
								Tb927_01	887000	887500	1.37986		Tb927_01	1023500	1024000	0.867419		Tb927_01	999500	1000000	2.56286		Tb927_01	999500	1000000	0.68536
								Tb927_01	887500	888000	1.25047		Tb927_01	133500	134000	0.86741		Tb927_01	1000000	1000500	3.1532		Tb927_01	1000000	1000500	0.489741
								Tb927_01	888000	888500	3.59386		Tb927_01	837000	837500	0.867297		Tb927_01	1000500	1001000	1.63345		Tb927_01	1000500	1001000	0.44398
								Tb927_01	888500	889000	2.31298		Tb927_01	246500	247000	0.867093		Tb927_01	1001000	1001500	1.29928		Tb927_01	1001000	1001500	0.300845
								Tb927_01	889000	889500	2.1854		Tb927_01	123500	124000	0.867062		Tb927_01	1001500	1002000	1.16538		Tb927_01	1001500	1002000	0.47568
								Tb927_01	889500	890000	2.66245		Tb927_01	1044500	1045000	0.865963		Tb927_01	1002000	1002500	0.908859		Tb927_01	1002000	1002500	0.563137
								Tb927_01	890000	890500	2.60015		Tb927_01	802500	803000	0.865725		Tb927_01	1002500	1003000	2.41267		Tb927_01	1002500	1003000	0.530924
								Tb927_01	890500	891000	1.83394		Tb927_01	243500	244000	0.865491		Tb927_01	1003000	1003500	2.37741		Tb927_01	1003000	1003500	0.603329
								Tb927_01	891000	891500	0.45944		Tb927_01	789500	790000	0.864957		Tb927_01	1003500	1004000	2.59702		Tb927_01	1003500	1004000	0.650695
								Tb927_01	891500	892000	0.324624		Tb927_01	414000	414500	0.864756		Tb927_01	1004000	1004500	1.07311		Tb927_01	1004000	1004500	0.645775
								Tb927_01	892000	892500	0.280842		Tb927_01	230000	230500	0.864413		Tb927_01	1004500	1005000	0.761223		Tb927_01	1004500	1005000	0.671016
								Tb927_01	892500	893000	0.28162		Tb927_01	294000	294500	0.864056		Tb927_01	1005000	1005500	1.56667		Tb927_01	1005000	1005500	0.49951
								Tb927_01	893000	893500	0.284012		Tb927_01	759000	759500	0.862875		Tb927_01	1005500	1006000	2.74144		Tb927_01	1005500	1006000	0.830742
								Tb927_01	893500	894000	0.512718		Tb927_01	1056500	1057000	0.862342		Tb927_01	1006000	1006500	2.14916		Tb927_01	1006000	1006500	0.849082
								Tb927_01	894000	894500	0.276899		Tb927_01	537500	538000	0.861978		Tb927_01	1006500	1007000	2.22471		Tb927_01	1006500	1007000	0.656168
								Tb927_01	894500	895000	0.293294		Tb927_01	398000	398500	0.86146		Tb927_01	1007000	1007500	1.33381		Tb927_01	1007000	1007500	0.868608
								Tb927_01	895000	895500	0.664583		Tb927_01	508500	509000	0.86146		Tb927_01	1007500	1008000	1.26953		Tb927_01	1007500	1008000	1.00836
								Tb927_01	895500	896000	2.98326		Tb927_01	204000	204500	0.861164		Tb927_01	1008000	1008500	1.28859		Tb927_01	1008000	1008500	0.895038
								Tb927_01	896000	896500	2.43955		Tb927_01	425000	425500	0.858979		Tb927_01	1008500	1009000	2.41404		Tb927_01	1008500	1009000	0.836132
								Tb927_01	896500	897000	1.95602		Tb927_01	700000	700500	0.858601		Tb927_01	1009000	1009500	2.30675		Tb927_01	1009000	1009500	1.04938
								Tb927_01	897000	897500	2.50406		Tb927_01	516500	517000	0.858065		Tb927_01	1009500	1010000	1.69117		Tb927_01	1009500	1010000	1.11534
								Tb927_01	897500	898000	1.65419		Tb927_01	205500	206000	0.857997		Tb927_01	1010000	1010500	3.00088		Tb927_01	1010000	1010500	1.0799
								Tb927_01	898000	898500	2.9608		Tb927_01	528000	528500	0.857006		Tb927_01	1010500	1011000	2.56016		Tb927_01	1010500	1011000	1.19099
								Tb927_01	898500	899000	2.47546		Tb927_01	838000	838500	0.856518		Tb927_01	1011000	1011500	2.42535		Tb927_01	1011000	1011500	1.18379
								Tb927_01	899000	899500	1.64083		Tb927_01	807000	807500	0.856379		Tb927_01	1011500	1012000	3.39034		Tb927_01	1011500	1012000	0.974277
								Tb927_01	899500	900000	1.90776		Tb927_01	275500	276000	0.854846		Tb927_01	1012000	1012500	3.31292		Tb927_01	1012000	1012500	0.889669
								Tb927_01	900000	900500	0.572932		Tb927_01	262000	262500	0.854512		Tb927_01	1012500	1013000	3.97216		Tb927_01	1012500	1013000	1.23945
								Tb927_01	900500	901000	0.764687		Tb927_01	672000	672500	0.854205		Tb927_01	1013000	1013500	3.43507		Tb927_01	1013000	1013500	1.05232
								Tb927_01	901000	901500	0.99383		Tb927_01	591500	592000	0.853453		Tb927_01	1013500	1014000	2.64737		Tb927_01	1013500	1014000	1.08944
								Tb927_01	901500	902000	3.11255		Tb927_01	640000	640500	0.852418		Tb927_01	1014000	1014500	2.46666		Tb927_01	1014000	1014500	1.27935
								Tb927_01	902000	902500	2.69294		Tb927_01	669500	670000	0.85168		Tb927_01	1014500	1015000	2.72183		Tb927_01	1014500	1015000	1.21352
								Tb927_01	902500	903000	2.2549		Tb927_01	724000	724500	0.851202		Tb927_01	1015000	1015500	1.49124		Tb927_01	1015000	1015500	1.29572
								Tb927_01	903000	903500	1.6435		Tb927_01	1039500	1040000	0.851064		Tb927_01	1015500	1016000	0.629954		Tb927_01	1015500	1016000	1.21352
								Tb927_01	903500	904000	1.23748		Tb927_01	337000	337500	0.850547		Tb927_01	1016000	1016500	0.697403		Tb927_01	1016000	1016500	1.07598
								Tb927_01	904000	904500	2.00073		Tb927_01	776500	777000	0.849421		Tb927_01	1016500	1017000	3.56879		Tb927_01	1016500	1017000	1.06171
								Tb927_01	904500	905000	0.800925		Tb927_01	892500	893000	0.849		Tb927_01	1017000	1017500	3.53323		Tb927_01	1017000	1017500	1.05027
								Tb927_01	905000	905500	2.23947		Tb927_01	975500	976000	0.848602		Tb927_01	1017500	1018000	3.57242		Tb927_01	1017500	1018000	0.917225
								Tb927_01	905500	906000	1.16267		Tb927_01	662500	663000	0.848215		Tb927_01	1018000	1018500	2.88048		Tb927_01	1018000	1018500	0.973738
								Tb927_01	906000	906500	1.22027		Tb927_01	846500	847000	0.848202		Tb927_01	1018500	1019000	3.43445		Tb927_01	1018500	1019000	1.0306
								Tb927_01	906500	907000	2.53746		Tb927_01	229500	230000	0.848171		Tb927_01	1019000	1019500	3.59944		Tb927_01	1019000	1019500	1.19942
								Tb927_01	907000	907500	0.903481		Tb927_01	1042000	1042500	0.846838		Tb927_01	1019500	1020000	2.25157		Tb927_01	1019500	1020000	1.12464
								Tb927_01	907500	908000	1.31652		Tb927_01	779500	780000	0.846382		Tb927_01	1020000	1020500	2.49241		Tb927_01	1020000	1020500	1.57906
								Tb927_01	908000	908500	0.676685		Tb927_01	330000	330500	0.846154		Tb927_01	1020500	1021000	2.00382		Tb927_01	1020500	1021000	1.09735
								Tb927_01	908500	909000	1.52637		Tb927_01	134000	134500	0.845143		Tb927_01	1021000	1021500	2.86486		Tb927_01	1021000	1021500	1.17968
								Tb927_01	909000	909500	1.9271		Tb927_01	1045500	1046000	0.844828		Tb927_01	1021500	1022000	2.7071		Tb927_01	1021500	1022000	1.05347
								Tb927_01	909500	910000	0.707312		Tb927_01	1006000	1006500	0.843374		Tb927_01	1022000	1022500	1.39039		Tb927_01	1022000	1022500	1.07977
								Tb927_01	910000	910500	0.64737		Tb927_01	648000	648500	0.843106		Tb927_01	1022500	1023000	2.09169		Tb927_01	1022500	1023000	1.14314
								Tb927_01	910500	911000	0.7856		Tb927_01	770500	771000	0.842378		Tb927_01	1023000	1023500	0.645966		Tb927_01	1023000	1023500	1.11086
								Tb927_01	911000	911500	0.575927		Tb927_01	504500	505000	0.841038		Tb927_01	1023500	1024000	1.2495		Tb927_01	1023500	1024000	0.79452
								Tb927_01	911500	912000	0.551493		Tb927_01	497000	497500	0.840133		Tb927_01	1024000	1024500	3.61381		Tb927_01	1024000	1024500	1.02413
								Tb927_01	912000	912500	1.31441		Tb927_01	102000	102500	0.840056		Tb927_01	1024500	1025000	1.76941		Tb927_01	1024500	1025000	0.903109
								Tb927_01	912500	913000	0.304265		Tb927_01	1025000	1025500	0.839244		Tb927_01	1025000	1025500	2.07445		Tb927_01	1025000	1025500	0.980248
								Tb927_01	913000	913500	0.431658		Tb927_01	537000	537500	0.83878		Tb927_01	1025500	1026000	2.13675		Tb927_01	1025500	1026000	0.890906
								Tb927_01	913500	914000	0.683881		Tb927_01	439500	440000	0.83871		Tb927_01	1026000	1026500	3.51549		Tb927_01	1026000	1026500	0.905299
								Tb927_01	914000	914500	0.811785		Tb927_01	413000	413500	0.838537		Tb927_01	1026500	1027000	3.30992		Tb927_01	1026500	1027000	1.09024
								Tb927_01	914500	915000	0.532488		Tb927_01	447500	448000	0.838245		Tb927_01	1027000	1027500	2.30579		Tb927_01	1027000	1027500	1.12684
								Tb927_01	915000	915500	1.28856		Tb927_01	728000	728500	0.837493		Tb927_01	1027500	1028000	1.23912		Tb927_01	1027500	1028000	0.951059
								Tb927_01	915500	916000	2.30393		Tb927_01	317500	318000	0.837379		Tb927_01	1028000	1028500	2.50778		Tb927_01	1028000	1028500	1.00094
								Tb927_01	916000	916500	2.27888		Tb927_01	177500	178000	0.83734		Tb927_01	1028500	1029000	3.44172		Tb927_01	1028500	1029000	0.998502
								Tb927_01	916500	917000	0.661992		Tb927_01	970000	970500	0.837054		Tb927_01	1029000	1029500	3.95066		Tb927_01	1029000	1029500	1.29333
								Tb927_01	917000	917500	1.85476		Tb927_01	295000	295500	0.836631		Tb927_01	1029500	1030000	2.86477		Tb927_01	1029500	1030000	0.971992
								Tb927_01	917500	918000	0.848476		Tb927_01	823500	824000	0.836383		Tb927_01	1030000	1030500	2.29734		Tb927_01	1030000	1030500	0.791914
								Tb927_01	918000	918500	0.77778		Tb927_01	760500	761000	0.83499		Tb927_01	1030500	1031000	3.56914		Tb927_01	1030500	1031000	1.16846
								Tb927_01	918500	919000	0.503964		Tb927_01	981500	982000	0.834585		Tb927_01	1031000	1031500	3.95798		Tb927_01	1031000	1031500	1.25954
								Tb927_01	919000	919500	1.05485		Tb927_01	821000	821500	0.834413		Tb927_01	1031500	1032000	4.37533		Tb927_01	1031500	1032000	0.919324
								Tb927_01	919500	920000	0.775744		Tb927_01	522000	522500	0.833823		Tb927_01	1032000	1032500	2.97801		Tb927_01	1032000	1032500	1.07712
								Tb927_01	920000	920500	1.22788		Tb927_01	995500	996000	0.833552		Tb927_01	1032500	1033000	2.30275		Tb927_01	1032500	1033000	0.82944
								Tb927_01	920500	921000	2.357		Tb927_01	782000	782500	0.833334		Tb927_01	1033000	1033500	3.40696		Tb927_01	1033000	1033500	1.17131
								Tb927_01	921000	921500	1.25656		Tb927_01	375500	376000	0.831703		Tb927_01	1033500	1034000	1.5		Tb927_01	1033500	1034000	1.51582
								Tb927_01	921500	922000	0.346093		Tb927_01	727000	727500	0.83151		Tb927_01	1034000	1034500	1.39241		Tb927_01	1034000	1034500	0.870114
								Tb927_01	922000	922500	0.301829		Tb927_01	532500	533000	0.831326		Tb927_01	1034500	1035000	1.61944		Tb927_01	1034500	1035000	0.92839
								Tb927_01	922500	923000	0.476294		Tb927_01	1008500	1009000	0.830509		Tb927_01	1035000	1035500	2.16724		Tb927_01	1035000	1035500	1.10772
								Tb927_01	923000	923500	2.27427		Tb927_01	660500	661000	0.829899		Tb927_01	1035500	1038500	1		Tb927_01	1035500	1038500	1
								Tb927_01	923500	924000	0.504088		Tb927_01	1032500	1033000	0.829016		Tb927_01	1038500	1039000	1.85122		Tb927_01	1038500	1039000	1.17395
								Tb927_01	924000	924500	0.576785		Tb927_01	1057500	1058000	0.828747		Tb927_01	1039000	1039500	2.31837		Tb927_01	1039000	1039500	1.14138
								Tb927_01	924500	925000	0.672495		Tb927_01	299000	299500	0.828626		Tb927_01	1039500	1040000	3.204		Tb927_01	1039500	1040000	1.11727
								Tb927_01	925000	925500	0.576244		Tb927_01	531500	532000	0.827634		Tb927_01	1040000	1040500	3.1886		Tb927_01	1040000	1040500	1.32817
								Tb927_01	925500	926000	0.566825		Tb927_01	399000	399500	0.826993		Tb927_01	1040500	1041000	4.58559		Tb927_01	1040500	1041000	1.85299
								Tb927_01	926000	926500	1.41993		Tb927_01	465000	465500	0.826378		Tb927_01	1041000	1041500	1		Tb927_01	1041000	1041500	1
								Tb927_01	926500	927000	0.534779		Tb927_01	635500	636000	0.825414		Tb927_01	1041500	1042000	0.644981		Tb927_01	1041500	1042000	1.06302
								Tb927_01	927000	927500	0.449626		Tb927_01	1005500	1006000	0.825161		Tb927_01	1042000	1042500	0.758907		Tb927_01	1042000	1042500	1
								Tb927_01	927500	928000	0.721599		Tb927_01	278000	278500	0.823903		Tb927_01	1042500	1043000	0.405406		Tb927_01	1042500	1043000	0.92179
								Tb927_01	928000	928500	1.27935		Tb927_01	909500	910000	0.823366		Tb927_01	1043000	1043500	0.41798		Tb927_01	1043000	1043500	0.971543
								Tb927_01	928500	929000	0.856542		Tb927_01	516000	516500	0.821453		Tb927_01	1043500	1044000	0.219598		Tb927_01	1043500	1044000	0.918394
								Tb927_01	929000	929500	1.39402		Tb927_01	738000	738500	0.818489		Tb927_01	1044000	1044500	0.572626		Tb927_01	1044000	1044500	1.10249
								Tb927_01	929500	930000	2.02751		Tb927_01	769500	770000	0.818348		Tb927_01	1044500	1045000	0.378654		Tb927_01	1044500	1045000	0.886969
								Tb927_01	930000	930500	1.88697		Tb927_01	1062500	1063000	0.818043		Tb927_01	1045000	1045500	0.332386		Tb927_01	1045000	1045500	1.21117
								Tb927_01	930500	931000	2.0258		Tb927_01	642000	642500	0.817578		Tb927_01	1045500	1046000	0.635023		Tb927_01	1045500	1046000	0.916252
								Tb927_01	931000	931500	2.29298		Tb927_01	179500	180000	0.816975		Tb927_01	1046000	1046500	0.598877		Tb927_01	1046000	1046500	1.10595
								Tb927_01	931500	932000	1.92759		Tb927_01	643000	643500	0.815402		Tb927_01	1046500	1047000	0.324827		Tb927_01	1046500	1047000	1.23197
								Tb927_01	932000	932500	2.17019		Tb927_01	103000	103500	0.814824		Tb927_01	1047000	1047500	0.583435		Tb927_01	1047000	1047500	1.20957
								Tb927_01	932500	933000	1.77527		Tb927_01	353000	353500	0.81402		Tb927_01	1047500	1048000	1.27472		Tb927_01	1047500	1048000	0.971021
								Tb927_01	933000	933500	2.1284		Tb927_01	226500	227000	0.812754		Tb927_01	1048000	1048500	2.9624		Tb927_01	1048000	1048500	1.11908
								Tb927_01	933500	934000	2.41518		Tb927_01	773000	773500	0.812126		Tb927_01	1048500	1049000	1.56448		Tb927_01	1048500	1049000	1.14194
								Tb927_01	934000	934500	1.93004		Tb927_01	636000	636500	0.811745		Tb927_01	1049000	1049500	3.51609		Tb927_01	1049000	1049500	1.14161
								Tb927_01	934500	935000	0.555811		Tb927_01	509000	509500	0.811214		Tb927_01	1049500	1050000	1.89299		Tb927_01	1049500	1050000	1.18884
								Tb927_01	935000	935500	0.624741		Tb927_01	209000	209500	0.810568		Tb927_01	1050000	1050500	1.05348		Tb927_01	1050000	1050500	1.00624
								Tb927_01	935500	936000	0.478863		Tb927_01	726500	727000	0.810568		Tb927_01	1050500	1053000	1		Tb927_01	1050500	1053000	1
								Tb927_01	936000	936500	0.834537		Tb927_01	816500	817000	0.810043		Tb927_01	1053000	1053500	1.06565		Tb927_01	1053000	1053500	0.541671
								Tb927_01	936500	937000	0.669797		Tb927_01	793000	793500	0.809506		Tb927_01	1053500	1054000	1.36545		Tb927_01	1053500	1054000	1.00807
								Tb927_01	937000	937500	1.62238		Tb927_01	778500	779000	0.808562		Tb927_01	1054000	1054500	0.511358		Tb927_01	1054000	1054500	0.864113
								Tb927_01	937500	938000	3.57117		Tb927_01	514500	515000	0.808535		Tb927_01	1054500	1055000	1.02812		Tb927_01	1054500	1055000	0.983661
								Tb927_01	938000	938500	3.41647		Tb927_01	344500	345000	0.807919		Tb927_01	1055000	1055500	1.95106		Tb927_01	1055000	1055500	0.780034
								Tb927_01	938500	939000	2.59891		Tb927_01	817000	817500	0.807376		Tb927_01	1055500	1056000	2.51626		Tb927_01	1055500	1056000	1.04902
								Tb927_01	939000	939500	1.7021		Tb927_01	336500	337000	0.805604		Tb927_01	1056000	1056500	1.01209		Tb927_01	1056000	1056500	0.945136
								Tb927_01	939500	940000	0.807103		Tb927_01	318000	318500	0.805134		Tb927_01	1056500	1057000	0.666118		Tb927_01	1056500	1057000	0.886252
								Tb927_01	940000	940500	0.39783		Tb927_01	768000	768500	0.805032		Tb927_01	1057000	1057500	0.236486		Tb927_01	1057000	1057500	1.0132
								Tb927_01	940500	941000	0.409774		Tb927_01	293500	294000	0.803453		Tb927_01	1057500	1058000	0.475818		Tb927_01	1057500	1058000	0.839601
								Tb927_01	941000	941500	1.45016		Tb927_01	799000	799500	0.803296		Tb927_01	1058000	1058500	1.71337		Tb927_01	1058000	1058500	0.859719
								Tb927_01	941500	942000	1.68487		Tb927_01	1030000	1030500	0.801087		Tb927_01	1058500	1059000	1.47873		Tb927_01	1058500	1059000	1.1002
								Tb927_01	942000	942500	2.00011		Tb927_01	683000	683500	0.799791		Tb927_01	1059000	1059500	1.65648		Tb927_01	1059000	1059500	0.970735
								Tb927_01	942500	943000	0.876033		Tb927_01	806500	807000	0.79923		Tb927_01	1059500	1060000	2.61625		Tb927_01	1059500	1060000	0.843
								Tb927_01	943000	943500	0.57987		Tb927_01	197000	197500	0.798763		Tb927_01	1060000	1060500	0.448164		Tb927_01	1060000	1060500	0.637297
								Tb927_01	943500	944000	0.35367		Tb927_01	817500	818000	0.797812		Tb927_01	1060500	1061000	0.595137		Tb927_01	1060500	1061000	0.687502
								Tb927_01	944000	944500	0.856348		Tb927_01	179000	179500	0.797644		Tb927_01	1061000	1061500	0.678311		Tb927_01	1061000	1061500	0.758103
								Tb927_01	944500	945000	2.33056		Tb927_01	277500	278000	0.796985		Tb927_01	1061500	1062000	0.947731		Tb927_01	1061500	1062000	1.00538
								Tb927_01	945000	945500	1.969		Tb927_01	808500	809000	0.794872		Tb927_01	1062000	1062500	0.790274		Tb927_01	1062000	1062500	1.17782
								Tb927_01	945500	946000	0.842509		Tb927_01	293000	293500	0.794746		Tb927_01	1062500	1063000	0.978885		Tb927_01	1062500	1063000	0.796876
								Tb927_01	946000	946500	0.599497		Tb927_01	795000	795500	0.792752		Tb927_01	1063000	1063500	0.936711		Tb927_01	1063000	1063500	1.16399
								Tb927_01	946500	947000	0.365216		Tb927_01	819500	820000	0.791966		Tb927_01	1063500	1064000	1.07985		Tb927_01	1063500	1064000	0.837805
								Tb927_01	947000	947500	0.642984		Tb927_01	148500	149000	0.791706		Tb927_01	1064000	1064500	1.16015		Tb927_01	1064000	1064500	0.941097
								Tb927_01	947500	948000	1.8717		Tb927_01	728500	729000	0.790931		Tb927_01	1064500	1064672	1		Tb927_01	1064500	1064672	1
								Tb927_01	948000	948500	1.69048		Tb927_01	296000	296500	0.790853		Tb927_02	0	500	1.62471		Tb927_02	0	500	1.3634
								Tb927_01	948500	949000	0.916417		Tb927_01	800000	800500	0.790449		Tb927_02	500	1000	1.45154		Tb927_02	500	1000	1.0794
								Tb927_01	949000	949500	0.730881		Tb927_01	276500	277000	0.790441		Tb927_02	1000	1500	1.4362		Tb927_02	1000	1500	0.944344
								Tb927_01	949500	950000	0.399602		Tb927_01	1059500	1060000	0.790341		Tb927_02	1500	2000	1.1919		Tb927_02	1500	2000	1.00661
								Tb927_01	950000	950500	0.539285		Tb927_01	652000	652500	0.790173		Tb927_02	2000	2500	1		Tb927_02	2000	2500	1
								Tb927_01	950500	951000	1.95827		Tb927_01	758500	759000	0.789544		Tb927_02	2500	3000	1.46044		Tb927_02	2500	3000	1.29662
								Tb927_01	951000	951500	1.44133		Tb927_01	725000	725500	0.789157		Tb927_02	3000	3500	1.22416		Tb927_02	3000	3500	1.25392
								Tb927_01	951500	952000	1.48354		Tb927_01	756500	757000	0.788932		Tb927_02	3500	4000	1.3193		Tb927_02	3500	4000	1.35607
								Tb927_01	952000	952500	0.714274		Tb927_01	727500	728000	0.788357		Tb927_02	4000	4500	0.975127		Tb927_02	4000	4500	1.41125
								Tb927_01	952500	953000	0.4044		Tb927_01	729000	729500	0.786385		Tb927_02	4500	5000	1		Tb927_02	4500	5000	1
								Tb927_01	953000	953500	0.428974		Tb927_01	1055000	1055500	0.784314		Tb927_02	5000	5500	0.824196		Tb927_02	5000	5500	1.52043
								Tb927_01	953500	954000	1.62708		Tb927_01	798500	799000	0.782998		Tb927_02	5500	6000	0.911281		Tb927_02	5500	6000	1.41697
								Tb927_01	954000	954500	1.885		Tb927_01	797000	797500	0.780413		Tb927_02	6000	6500	0.94347		Tb927_02	6000	6500	0.945445
								Tb927_01	954500	955000	1.82988		Tb927_01	877500	878000	0.780385		Tb927_02	6500	7000	0.791391		Tb927_02	6500	7000	1.19741
								Tb927_01	955000	955500	1.27539		Tb927_01	646500	647000	0.778748		Tb927_02	7000	7500	1.11128		Tb927_02	7000	7500	0.877916
								Tb927_01	955500	956000	0.755665		Tb927_01	3000	3500	0.778319		Tb927_02	7500	8000	1.6358		Tb927_02	7500	8000	0.883071
								Tb927_01	956000	956500	3.10224		Tb927_01	818000	818500	0.778058		Tb927_02	8000	8500	1.27199		Tb927_02	8000	8500	1.11203
								Tb927_01	956500	957000	2.06508		Tb927_01	524500	525000	0.777569		Tb927_02	8500	9000	1.46193		Tb927_02	8500	9000	0.746858
								Tb927_01	957000	957500	2.85841		Tb927_01	492500	493000	0.776951		Tb927_02	9000	9500	1.45853		Tb927_02	9000	9500	0.986194
								Tb927_01	957500	958000	2.7965		Tb927_01	396500	397000	0.776541		Tb927_02	9500	10000	1.46515		Tb927_02	9500	10000	1.05806
								Tb927_01	958000	958500	1.85306		Tb927_01	555000	555500	0.776362		Tb927_02	10000	10500	1.32694		Tb927_02	10000	10500	1.13157
								Tb927_01	958500	959000	1.72962		Tb927_01	12500	13000	0.775474		Tb927_02	10500	11000	1.20756		Tb927_02	10500	11000	0.900795
								Tb927_01	959000	959500	1.14459		Tb927_01	794500	795000	0.774924		Tb927_02	11000	11500	1.49239		Tb927_02	11000	11500	1.07085
								Tb927_01	959500	960000	1.81206		Tb927_01	521000	521500	0.773607		Tb927_02	11500	12000	1.21568		Tb927_02	11500	12000	1.10915
								Tb927_01	960000	960500	2.0084		Tb927_01	796000	796500	0.77322		Tb927_02	12000	12500	1.14891		Tb927_02	12000	12500	1.19081
								Tb927_01	960500	961000	2.50114		Tb927_01	660000	660500	0.770975		Tb927_02	12500	13000	1.07892		Tb927_02	12500	13000	1.35956
								Tb927_01	961000	961500	2.12983		Tb927_01	668000	668500	0.770812		Tb927_02	13000	13500	1.53295		Tb927_02	13000	13500	1.0387
								Tb927_01	961500	962000	2.31516		Tb927_01	997000	997500	0.767939		Tb927_02	13500	14000	1.5166		Tb927_02	13500	14000	0.857168
								Tb927_01	962000	962500	2.49842		Tb927_01	801000	801500	0.766818		Tb927_02	14000	14500	1.48864		Tb927_02	14000	14500	0.976865
								Tb927_01	962500	963000	1.18277		Tb927_01	295500	296000	0.765851		Tb927_02	14500	15000	1		Tb927_02	14500	15000	1
								Tb927_01	963000	963500	0.829196		Tb927_01	104000	104500	0.765631		Tb927_02	15000	15500	1.5906		Tb927_02	15000	15500	1.35215
								Tb927_01	963500	964000	1.41555		Tb927_01	832000	832500	0.764445		Tb927_02	15500	17000	1		Tb927_02	15500	17000	1
								Tb927_01	964000	964500	2.10163		Tb927_01	518500	519000	0.764186		Tb927_02	17000	17500	1.75508		Tb927_02	17000	17500	1.51622
								Tb927_01	964500	965000	2.89102		Tb927_01	147000	147500	0.761905		Tb927_02	17500	18000	1.42759		Tb927_02	17500	18000	1.4479
								Tb927_01	965000	965500	1.9308		Tb927_01	647000	647500	0.757527		Tb927_02	18000	18500	1.65272		Tb927_02	18000	18500	1.04014
								Tb927_01	965500	966000	1.73785		Tb927_01	653500	654000	0.757098		Tb927_02	18500	19000	1.27308		Tb927_02	18500	19000	1.15941
								Tb927_01	966000	966500	0.992367		Tb927_01	672500	673000	0.757062		Tb927_02	19000	19500	1.57916		Tb927_02	19000	19500	1.31242
								Tb927_01	966500	967000	1.01296		Tb927_01	518000	518500	0.75657		Tb927_02	19500	20000	1.47416		Tb927_02	19500	20000	1.54909
								Tb927_01	967000	967500	2.38787		Tb927_01	103500	104000	0.756501		Tb927_02	20000	20500	1.86914		Tb927_02	20000	20500	1.56172
								Tb927_01	967500	968000	2.25266		Tb927_01	838500	839000	0.755149		Tb927_02	20500	21000	1.50198		Tb927_02	20500	21000	1.46317
								Tb927_01	968000	968500	1.93924		Tb927_01	259000	259500	0.754912		Tb927_02	21000	21500	1.45095		Tb927_02	21000	21500	1.44871
								Tb927_01	968500	969000	1.54975		Tb927_01	32500	33000	0.754717		Tb927_02	21500	22000	1		Tb927_02	21500	22000	1
								Tb927_01	969000	969500	1.384		Tb927_01	726000	726500	0.75404		Tb927_02	22000	22500	1.03063		Tb927_02	22000	22500	1.16718
								Tb927_01	969500	970000	0.714132		Tb927_01	312000	312500	0.752415		Tb927_02	22500	23000	0.817928		Tb927_02	22500	23000	1.01076
								Tb927_01	970000	970500	1.26102		Tb927_01	197500	198000	0.749085		Tb927_02	23000	23500	0.654037		Tb927_02	23000	23500	0.860915
								Tb927_01	970500	971000	1.45669		Tb927_01	291500	292000	0.746422		Tb927_02	23500	24000	0.758064		Tb927_02	23500	24000	1.11366
								Tb927_01	971000	971500	0.756942		Tb927_01	809500	810000	0.745491		Tb927_02	24000	24500	1.66901		Tb927_02	24000	24500	1.1456
								Tb927_01	971500	972000	0.950757		Tb927_01	352500	353000	0.744681		Tb927_02	24500	25000	1.93182		Tb927_02	24500	25000	0.589287
								Tb927_01	972000	972500	1.15242		Tb927_01	996500	997000	0.744473		Tb927_02	25000	25500	1		Tb927_02	25000	25500	1
								Tb927_01	972500	973000	0.856252		Tb927_01	785000	785500	0.744093		Tb927_02	25500	26000	1.92245		Tb927_02	25500	26000	1.16213
								Tb927_01	973000	973500	2.0002		Tb927_01	803500	804000	0.743618		Tb927_02	26000	26500	1.21458		Tb927_02	26000	26500	1.10928
								Tb927_01	973500	974000	1.44405		Tb927_01	792500	793000	0.74242		Tb927_02	26500	27000	1.32624		Tb927_02	26500	27000	1.38266
								Tb927_01	974000	974500	0.792169		Tb927_01	783500	784000	0.740741		Tb927_02	27000	27500	1.46347		Tb927_02	27000	27500	1.22247
								Tb927_01	974500	975000	2.5346		Tb927_01	517000	517500	0.740525		Tb927_02	27500	28000	1.50959		Tb927_02	27500	28000	0.997096
								Tb927_01	975000	975500	2.2657		Tb927_01	148000	148500	0.740415		Tb927_02	28000	28500	1.49128		Tb927_02	28000	28500	1.33798
								Tb927_01	975500	976000	2.58695		Tb927_01	274000	274500	0.738517		Tb927_02	28500	29000	1.0327		Tb927_02	28500	29000	0.414597
								Tb927_01	976000	976500	1.55252		Tb927_01	659500	660000	0.736167		Tb927_02	29000	29500	1		Tb927_02	29000	29500	1
								Tb927_01	976500	977000	0.605784		Tb927_01	797500	798000	0.734879		Tb927_02	29500	30000	1.4815		Tb927_02	29500	30000	1.43365
								Tb927_01	977000	977500	0.692907		Tb927_01	534000	534500	0.734354		Tb927_02	30000	30500	1.40274		Tb927_02	30000	30500	0.92839
								Tb927_01	977500	978000	1.3281		Tb927_01	810000	810500	0.734121		Tb927_02	30500	31000	1.15694		Tb927_02	30500	31000	1.24712
								Tb927_01	978000	978500	1.34383		Tb927_01	636500	637000	0.733278		Tb927_02	31000	31500	1.14118		Tb927_02	31000	31500	1.51461
								Tb927_01	978500	979000	0.68177		Tb927_01	819000	819500	0.732276		Tb927_02	31500	32000	1.08287		Tb927_02	31500	32000	1.66991
								Tb927_01	979000	979500	3.17568		Tb927_01	292500	293000	0.731825		Tb927_02	32000	32500	1.05682		Tb927_02	32000	32500	0.646713
								Tb927_01	979500	980000	1.03195		Tb927_01	104500	105000	0.731429		Tb927_02	32500	33000	1.04356		Tb927_02	32500	33000	1.26609
								Tb927_01	980000	980500	0.698395		Tb927_01	528500	529000	0.731293		Tb927_02	33000	33500	1.19006		Tb927_02	33000	33500	1.2447
								Tb927_01	980500	981000	1.25493		Tb927_01	291000	291500	0.730531		Tb927_02	33500	34500	1		Tb927_02	33500	34500	1
								Tb927_01	981000	981500	0.563807		Tb927_01	791000	791500	0.728979		Tb927_02	34500	35000	0.888658		Tb927_02	34500	35000	0.898325
								Tb927_01	981500	982000	1.59543		Tb927_01	803000	803500	0.728598		Tb927_02	35000	35500	1.70548		Tb927_02	35000	35500	0.92839
								Tb927_01	982000	982500	2.48506		Tb927_01	760000	760500	0.726635		Tb927_02	35500	36000	2.86384		Tb927_02	35500	36000	0.586973
								Tb927_01	982500	983000	1.08342		Tb927_01	653000	653500	0.725359		Tb927_02	36000	36500	1.44002		Tb927_02	36000	36500	1.02211
								Tb927_01	983000	983500	0.38714		Tb927_01	998500	999000	0.724169		Tb927_02	36500	37500	1		Tb927_02	36500	37500	1
								Tb927_01	983500	984000	0.682148		Tb927_01	129500	130000	0.720243		Tb927_02	37500	38000	1.67027		Tb927_02	37500	38000	1.06455
								Tb927_01	984000	984500	1.93658		Tb927_01	814500	815000	0.719751		Tb927_02	38000	38500	1.01781		Tb927_02	38000	38500	1
								Tb927_01	984500	985000	2.86281		Tb927_01	761000	761500	0.71964		Tb927_02	38500	39500	1		Tb927_02	38500	39500	1
								Tb927_01	985000	985500	2.17387		Tb927_01	520500	521000	0.719603		Tb927_02	39500	40500	0.843194		Tb927_02	39500	40500	1.29343
								Tb927_01	985500	986000	1.33797		Tb927_01	657500	658000	0.719577		Tb927_02	40500	41000	1		Tb927_02	40500	41000	1
								Tb927_01	986000	986500	2.53063		Tb927_01	766000	766500	0.716153		Tb927_02	41000	41500	1.15989		Tb927_02	41000	41500	1.22905
								Tb927_01	986500	987000	2.8257		Tb927_01	519000	519500	0.715292		Tb927_02	41500	42000	1		Tb927_02	41500	42000	1
								Tb927_01	987000	987500	1.96826		Tb927_01	637000	637500	0.715292		Tb927_02	42000	42500	1.27793		Tb927_02	42000	42500	1.94038
								Tb927_01	987500	988000	2.27813		Tb927_01	678500	679000	0.714286		Tb927_02	42500	43000	1.19463		Tb927_02	42500	43000	1.95062
								Tb927_01	988000	988500	2.73977		Tb927_01	805500	806000	0.714286		Tb927_02	43000	44000	1		Tb927_02	43000	44000	1
								Tb927_01	988500	989000	2.77076		Tb927_01	637500	638000	0.714084		Tb927_02	44000	44500	1.08045		Tb927_02	44000	44500	1.20003
								Tb927_01	989000	989500	2.16397		Tb927_01	635000	635500	0.712975		Tb927_02	44500	45000	1		Tb927_02	44500	45000	1
								Tb927_01	989500	990000	2.84706		Tb927_01	657000	657500	0.712631		Tb927_02	45000	45500	1.33676		Tb927_02	45000	45500	1.4843
								Tb927_01	990000	990500	3.22691		Tb927_01	517500	518000	0.712205		Tb927_02	45500	46000	1.19769		Tb927_02	45500	46000	1.45136
								Tb927_01	990500	991000	3.73767		Tb927_01	779000	779500	0.712058		Tb927_02	46000	46500	1.09641		Tb927_02	46000	46500	1.57355
								Tb927_01	991000	991500	3.43886		Tb927_01	801500	802000	0.711297		Tb927_02	46500	47000	1		Tb927_02	46500	47000	1
								Tb927_01	991500	992000	2.9127		Tb927_01	999000	999500	0.710029		Tb927_02	47000	47500	1.36304		Tb927_02	47000	47500	1.35756
								Tb927_01	992000	992500	3.46774		Tb927_01	759500	760000	0.7094		Tb927_02	47500	48000	1.3256		Tb927_02	47500	48000	1.42356
								Tb927_01	992500	993000	3.15252		Tb927_01	761500	762000	0.709147		Tb927_02	48000	48500	1.31924		Tb927_02	48000	48500	1.38607
								Tb927_01	993000	993500	2.53613		Tb927_01	530000	530500	0.708203		Tb927_02	48500	49000	1.26553		Tb927_02	48500	49000	1.54619
								Tb927_01	993500	994000	2.11526		Tb927_01	762500	763000	0.707428		Tb927_02	49000	49500	1.37048		Tb927_02	49000	49500	1.52133
								Tb927_01	994000	994500	2.26489		Tb927_01	530500	531000	0.705446		Tb927_02	49500	50000	0.937941		Tb927_02	49500	50000	1.54701
								Tb927_01	994500	995000	3.08367		Tb927_01	794000	794500	0.704728		Tb927_02	50000	50500	1		Tb927_02	50000	50500	1
								Tb927_01	995000	995500	3.54449		Tb927_01	294500	295000	0.700637		Tb927_02	50500	51000	1.10509		Tb927_02	50500	51000	1.30083
								Tb927_01	995500	996000	3.51001		Tb927_01	21500	22000	0.697675		Tb927_02	51000	51500	1.23287		Tb927_02	51000	51500	1.15621
								Tb927_01	996000	996500	0.988584		Tb927_01	652500	653000	0.697306		Tb927_02	51500	52000	1.15114		Tb927_02	51500	52000	1.5003
								Tb927_01	996500	997000	1.5368		Tb927_01	777000	777500	0.695808		Tb927_02	52000	52500	1.33371		Tb927_02	52000	52500	1.37508
								Tb927_01	997000	997500	2.55431		Tb927_01	815000	815500	0.694295		Tb927_02	52500	53000	1.54552		Tb927_02	52500	53000	1.09356
								Tb927_01	997500	998000	3.30089		Tb927_01	658500	659000	0.692012		Tb927_02	53000	53500	1.50742		Tb927_02	53000	53500	1.2213
								Tb927_01	998000	998500	4.86531		Tb927_01	767000	767500	0.691268		Tb927_02	53500	54000	1.28041		Tb927_02	53500	54000	1.43089
								Tb927_01	998500	999000	3.30086		Tb927_01	661000	661500	0.688749		Tb927_02	54000	54500	1.70495		Tb927_02	54000	54500	1.39538
								Tb927_01	999000	999500	3.28509		Tb927_01	1039000	1039500	0.687023		Tb927_02	54500	55000	1.61648		Tb927_02	54500	55000	1.37847
								Tb927_01	999500	1000000	2.57686		Tb927_01	999500	1000000	0.683616		Tb927_02	55000	55500	1.43067		Tb927_02	55000	55500	1.45361
								Tb927_01	1000000	1000500	3.20213		Tb927_01	805000	805500	0.683603		Tb927_02	55500	56000	1.1586		Tb927_02	55500	56000	1.2731
[truncated: 50,853 more rows]

## Sheet: Sheet 2
Sheet 2 – VEX2-12myc ChIP-Seq				Mapped to L427 Genome Assembly (Muller et al, 2018)
	Core Genome + VSG-ESs - Bin Size 1000 bp; MapQ>1
	Chromosomes and VSG-ESs	Start	End	ChIP/Input
				VEX2myc Clone 1	VEX2myc Clone 4	WT control
	Chr1_5A_Tb427v10	0	1000	0.91399	0.691467	0.593464
	Chr1_5A_Tb427v10	1000	2000	0.358653	1	2
	Chr1_5A_Tb427v10	2000	3000	0.543137	0.980034	1.16937
	Chr1_5A_Tb427v10	3000	4000	1.60496	1.02132	0.891064
	Chr1_5A_Tb427v10	4000	5000	0.929738	1.35871	0.985184
	Chr1_5A_Tb427v10	5000	6000	2.44412	1.28675	1.51475
	Chr1_5A_Tb427v10	6000	7000	1.77548	1.40625	0.984855
	Chr1_5A_Tb427v10	7000	8000	1.32401	0.681712	1.13258
	Chr1_5A_Tb427v10	8000	9000	1.82202	0.70952	1.92334
	Chr1_5A_Tb427v10	9000	10000	2.0714	1.6278	1.92253
	Chr1_5A_Tb427v10	10000	11000	2.33948	1.34524	1.19591
	Chr1_5A_Tb427v10	11000	12000	2.06648	0.96292	0.801271
	Chr1_5A_Tb427v10	12000	13000	1.44162	1.92187	0.663885
	Chr1_5A_Tb427v10	13000	14000	0.939241	0.763643	0.925801
	Chr1_5A_Tb427v10	14000	15000	0.758488	0.902559	0.847533
	Chr1_5A_Tb427v10	15000	16000	1.66669	1.01007	0.673391
	Chr1_5A_Tb427v10	16000	17000	1.20222	0.916252	0.560885
	Chr1_5A_Tb427v10	17000	18000	2.27086	1.49168	1.14074
	Chr1_5A_Tb427v10	18000	19000	1.1354	0.993862	1.02024
	Chr1_5A_Tb427v10	19000	20000	1.94419	0.941665	1.0029
	Chr1_5A_Tb427v10	20000	21000	0.572352	0.658128	0.806571
	Chr1_5A_Tb427v10	21000	22000	0.580544	0.889288	0.517605
	Chr1_5A_Tb427v10	22000	23000	0.574666	0.834794	0.773225
	Chr1_5A_Tb427v10	23000	24000	0.979585	1.15408	0.679703
	Chr1_5A_Tb427v10	24000	25000	1.02485	0.85729	0.895009
	Chr1_5A_Tb427v10	25000	26000	1.71924	1.60233	0.564558
	Chr1_5A_Tb427v10	26000	27000	1.69872	1.58364	0.868649
	Chr1_5A_Tb427v10	27000	28000	1.08646	1.53048	1.0596
	Chr1_5A_Tb427v10	28000	29000	1.56722	1.21538	0.877093
	Chr1_5A_Tb427v10	29000	30000	1.03107	1.10607	0.960182
	Chr1_5A_Tb427v10	30000	31000	1.05461	1.06785	0.669144
	Chr1_5A_Tb427v10	31000	32000	1.3625	1.09452	1.43073
	Chr1_5A_Tb427v10	32000	33000	0.622327	0.647391	0.919853
	Chr1_5A_Tb427v10	33000	34000	1.2979	1.26545	0.73637
	Chr1_5A_Tb427v10	34000	35000	1.47188	1.08257	0.641017
	Chr1_5A_Tb427v10	35000	36000	1.73654	0.663493	1.09012
	Chr1_5A_Tb427v10	36000	37000	1.69004	1.24008	1.66393
	Chr1_5A_Tb427v10	37000	38000	1.29289	1.31342	0.893569
	Chr1_5A_Tb427v10	38000	39000	1.11706	1.25398	0.828479
	Chr1_5A_Tb427v10	39000	40000	1.11672	1.40141	0.823705
	Chr1_5A_Tb427v10	40000	41000	3.01423	2.61673	0.876743
	Chr1_5A_Tb427v10	41000	42000	2.96948	2.21708	0.656542
	Chr1_5A_Tb427v10	42000	43000	1.81076	1.72972	0.747441
	Chr1_5A_Tb427v10	43000	44000	1.7283	1.16007	1.31421
	Chr1_5A_Tb427v10	44000	45000	1.97207	1.37922	1.4657
	Chr1_5A_Tb427v10	45000	46000	1.32401	1.58011	1.06035
	Chr1_5A_Tb427v10	46000	47000	1.50793	1.10154	1.13248
	Chr1_5A_Tb427v10	47000	48000	1.51698	1.87171	0.693626
	Chr1_5A_Tb427v10	48000	49000	1.67059	2.24238	1.69507
	Chr1_5A_Tb427v10	49000	50000	1.4554	1.16091	1.7014
	Chr1_5A_Tb427v10	50000	51000	1.25206	0.934508	1.33798
	Chr1_5A_Tb427v10	51000	52000	2.0714	1.68261	0.665492
	Chr1_5A_Tb427v10	52000	53000	2.37663	1.39533	1.07247
	Chr1_5A_Tb427v10	53000	54000	2.24905	1.77075	0.979683
	Chr1_5A_Tb427v10	54000	55000	2.26051	1.75669	1.09615
	Chr1_5A_Tb427v10	55000	56000	2.03712	1.13974	1.18038
	Chr1_5A_Tb427v10	56000	57000	1.38777	1.70165	1.4657
	Chr1_5A_Tb427v10	57000	58000	2.13889	1.254	1.03039
	Chr1_5A_Tb427v10	58000	59000	0.777494	0.844886	1.80439
	Chr1_5A_Tb427v10	59000	60000	1.30163	0.702356	1.7235
	Chr1_5A_Tb427v10	60000	61000	1.22851	0.894344	0.709145
	Chr1_5A_Tb427v10	61000	62000	2.37655	0.916252	0.61529
	Chr1_5A_Tb427v10	62000	63000	2.81348	1.58011	0.887323
	Chr1_5A_Tb427v10	63000	64000	3.32717	1.72012	0.982368
	Chr1_5A_Tb427v10	64000	65000	1.25695	0.676041	1.60817
	Chr1_5A_Tb427v10	65000	66000	1.10535	1.40625	1.17073
	Chr1_5A_Tb427v10	66000	67000	0.613284	0.964504	0.804083
	Chr1_5A_Tb427v10	67000	68000	1.10212	0.751156	1.69452
	Chr1_5A_Tb427v10	68000	69000	4.66249	1.54409	0.643267
	Chr1_5A_Tb427v10	69000	70000	0.899258	0.868446	1.17771
	Chr1_5A_Tb427v10	70000	71000	1.05591	2.42014	3
	Chr1_5A_Tb427v10	71000	72000	1.09256	0.725042	1.29563
	Chr1_5A_Tb427v10	72000	73000	1.51542	1.24008	0.55415
	Chr1_5A_Tb427v10	73000	74000	3.49619	2.6116	1.56522
	Chr1_5A_Tb427v10	74000	75000	1.11316	0.961494	0.719705
	Chr1_5A_Tb427v10	75000	76000	1.82939	1.04174	1.34369
	Chr1_5A_Tb427v10	76000	77000	0.67318	0.686396	0.959258
	Chr1_5A_Tb427v10	77000	78000	1	1	1
	Chr1_5A_Tb427v10	78000	79000	0.629057	0.655197	0.55762
	Chr1_5A_Tb427v10	79000	80000	0.990907	0.848293	0.711964
	Chr1_5A_Tb427v10	80000	81000	1.19071	0.731249	0.533559
	Chr1_5A_Tb427v10	81000	82000	1.01132	0.322241	0.704626
	Chr1_5A_Tb427v10	82000	83000	2.20266	1.73774	0.59707
	Chr1_5A_Tb427v10	83000	84000	2.8112	2.88111	0.584849
	Chr1_5A_Tb427v10	84000	85000	1.69004	2.27107	0.473066
	Chr1_5A_Tb427v10	85000	86000	1.36577	1.65951	0.653422
	Chr1_5A_Tb427v10	86000	87000	1.15287	1.4409	0.70158
	Chr1_5A_Tb427v10	87000	88000	1.61988	1.76345	0.792977
	Chr1_5A_Tb427v10	88000	89000	1.59454	2.56684	0.591549
	Chr1_5A_Tb427v10	89000	90000	1.66358	1.57465	0.9315
	Chr1_5A_Tb427v10	90000	91000	1.43461	0.980034	2.33875
	Chr1_5A_Tb427v10	91000	92000	2.35678	1.83649	1.5196
	Chr1_5A_Tb427v10	92000	93000	1.53585	2.08347	0.900642
	Chr1_5A_Tb427v10	93000	94000	1.74533	1.6886	0.738007
	Chr1_5A_Tb427v10	94000	95000	3.11643	2.35069	1.364
	Chr1_5A_Tb427v10	95000	96000	2.64023	2.47407	1.2939
	Chr1_5A_Tb427v10	96000	97000	2.1384	2.18069	1.12446
	Chr1_5A_Tb427v10	97000	98000	1.03474	0.836617	1.22493
	Chr1_5A_Tb427v10	98000	99000	0.478854	0.558814	0.779891
	Chr1_5A_Tb427v10	99000	100000	0.426499	0.349418	1.0048
	Chr1_5A_Tb427v10	100000	101000	0.657356	0.908949	1.08361
	Chr1_5A_Tb427v10	101000	102000	0.444556	0.357897	0.895544
	Chr1_5A_Tb427v10	102000	103000	0.658107	0.668066	0.927338
	Chr1_5A_Tb427v10	103000	104000	0.943246	0.93103	1.09215
	Chr1_5A_Tb427v10	104000	105000	3.47554	2.17736	1.05306
	Chr1_5A_Tb427v10	105000	106000	3.53635	2.64068	1.18158
	Chr1_5A_Tb427v10	106000	107000	2.45824	3.13888	0.90729
	Chr1_5A_Tb427v10	107000	108000	0.627289	0.662682	1.27839
	Chr1_5A_Tb427v10	108000	109000	1.41977	3.0052	0.960685
	Chr1_5A_Tb427v10	109000	110000	1.06218	1.42493	0.975798
	Chr1_5A_Tb427v10	110000	111000	0.827807	0.993862	0.704119
	Chr1_5A_Tb427v10	111000	112000	2.21811	1.92263	1.24305
	Chr1_5A_Tb427v10	112000	113000	1.28807	1.95712	0.703517
	Chr1_5A_Tb427v10	113000	114000	0.372367	0.545443	0.678425
	Chr1_5A_Tb427v10	114000	115000	2.61754	4.5703	1.30428
	Chr1_5A_Tb427v10	115000	116000	2.46917	1.92204	0.83928
	Chr1_5A_Tb427v10	116000	117000	0.762108	0.640711	0.885282
	Chr1_5A_Tb427v10	117000	118000	0.948583	4.00694	0.480203
	Chr1_5A_Tb427v10	118000	119000	0.813614	0.96273	0.693626
	Chr1_5A_Tb427v10	119000	120000	0.49349	0.376949	0.876274
	Chr1_5A_Tb427v10	120000	121000	2.37278	2.31135	0.550309
	Chr1_5A_Tb427v10	121000	122000	2.65546	1.87641	0.92647
	Chr1_5A_Tb427v10	122000	123000	1.68531	1.23509	1.75367
	Chr1_5A_Tb427v10	123000	124000	1.45716	1.0315	1.79862
	Chr1_5A_Tb427v10	124000	125000	1.64233	1.0657	1.03742
	Chr1_5A_Tb427v10	125000	126000	1.26415	1.04529	1.00166
	Chr1_5A_Tb427v10	126000	127000	2.15192	0.392014	0.773005
	Chr1_5A_Tb427v10	127000	128000	1.31107	2.25347	1.15951
	Chr1_5A_Tb427v10	128000	129000	1.75355	0.889288	1.13914
	Chr1_5A_Tb427v10	129000	130000	1.16745	0.722047	0.961525
	Chr1_5A_Tb427v10	130000	131000	1.01522	1.08507	0.899311
	Chr1_5A_Tb427v10	131000	132000	2.09073	2.05081	1.26751
	Chr1_5A_Tb427v10	132000	133000	0.557278	1.05098	1.10915
	Chr1_5A_Tb427v10	133000	134000	1.7015	2.74875	1.06035
	Chr1_5A_Tb427v10	134000	136000	1	1	1
	Chr1_5A_Tb427v10	136000	137000	1.34922	2.50416	2.17867
	Chr1_5A_Tb427v10	137000	138000	1.39118	0.741764	1.64652
	Chr1_5A_Tb427v10	138000	139000	2.70616	1.03266	0.653537
	Chr1_5A_Tb427v10	139000	140000	1.37398	2.79655	1.04687
	Chr1_5A_Tb427v10	140000	141000	1.5139	1.92321	0.960182
	Chr1_5A_Tb427v10	141000	142000	0.548394	2.42014	2
	Chr1_5A_Tb427v10	142000	144000	1	1	1
	Chr1_5A_Tb427v10	144000	145000	1.73472	1.73211	1.30749
	Chr1_5A_Tb427v10	145000	146000	1.03332	0.937064	1.08644
	Chr1_5A_Tb427v10	146000	147000	1.09297	1.04595	1.97417
	Chr1_5A_Tb427v10	147000	148000	1.71579	1.48177	1.41727
	Chr1_5A_Tb427v10	148000	149000	1.68471	1.33795	1.36664
	Chr1_5A_Tb427v10	149000	150000	1.81468	1.88013	1.15141
	Chr1_5A_Tb427v10	150000	151000	1.76216	1.26889	1.41697
	Chr1_5A_Tb427v10	151000	152000	0.804745	0.554315	0.842809
	Chr1_5A_Tb427v10	152000	153000	0.864231	0.961177	0.683058
	Chr1_5A_Tb427v10	153000	154000	1.15594	1.44121	0.908744
	Chr1_5A_Tb427v10	154000	155000	0.994399	0.584324	0.738641
	Chr1_5A_Tb427v10	155000	156000	0.892988	0.587263	0.786467
	Chr1_5A_Tb427v10	156000	157000	0.795037	0.694506	0.697443
	Chr1_5A_Tb427v10	157000	158000	1.31664	1.3357	0.809877
	Chr1_5A_Tb427v10	158000	159000	2.05924	2.7467	0.465282
	Chr1_5A_Tb427v10	159000	160000	2.72883	2.64477	0.359584
	Chr1_5A_Tb427v10	160000	161000	2.19633	1.95347	0.627942
	Chr1_5A_Tb427v10	161000	162000	1.4083	1.40009	0.878143
	Chr1_5A_Tb427v10	162000	163000	1.76855	1.15607	0.34323
	Chr1_5A_Tb427v10	163000	164000	0.994812	1.21007	0.641765
	Chr1_5A_Tb427v10	164000	165000	0.573257	2.44744	0.919853
	Chr1_5A_Tb427v10	165000	166000	1.30671	1.22553	0.640768
	Chr1_5A_Tb427v10	166000	167000	1.61322	1.8306	0.680913
	Chr1_5A_Tb427v10	167000	168000	2.15606	2.16265	0.52616
	Chr1_5A_Tb427v10	168000	169000	1.96251	1.60455	0.433895
	Chr1_5A_Tb427v10	169000	170000	2.18512	1.60677	0.692201
	Chr1_5A_Tb427v10	170000	171000	0.91399	1.96007	1.16937
	Chr1_5A_Tb427v10	171000	172000	0.522682	1.32508	0.660471
	Chr1_5A_Tb427v10	172000	173000	1.11295	1.56853	0.993879
	Chr1_5A_Tb427v10	173000	174000	1.83456	1.32771	0.776075
	Chr1_5A_Tb427v10	174000	175000	1.41977	1.44343	0.834713
	Chr1_5A_Tb427v10	175000	176000	2.33025	0.752225	0.901245
	Chr1_5A_Tb427v10	176000	177000	2.32603	1.24601	0.595301
	Chr1_5A_Tb427v10	177000	178000	1.16962	0.89695	0.60223
	Chr1_5A_Tb427v10	178000	179000	0.497966	0.448564	0.564326
	Chr1_5A_Tb427v10	179000	180000	1	1	0.657105
	Chr1_5A_Tb427v10	180000	181000	3.10757	2.72685	0.641337
	Chr1_5A_Tb427v10	181000	182000	5.1598	5.30034	1.31698
	Chr1_5A_Tb427v10	182000	183000	1	1	1
	Chr1_5A_Tb427v10	183000	184000	1.05591	3.8802	0.859701
	Chr1_5A_Tb427v10	184000	185000	0.792183	1.51438	1.18693
	Chr1_5A_Tb427v10	185000	186000	0.488066	0.574843	0.932099
	Chr1_5A_Tb427v10	186000	187000	0.426285	0.352746	0.726224
	Chr1_5A_Tb427v10	187000	188000	0.556683	0.230489	0.96321
	Chr1_5A_Tb427v10	188000	189000	2	0.5	1
	Chr1_5A_Tb427v10	189000	190000	0.235896	0.306687	0.962198
	Chr1_5A_Tb427v10	190000	191000	2.04752	1.70375	1.11334
	Chr1_5A_Tb427v10	191000	192000	2.53802	1.75598	1.09637
	Chr1_5A_Tb427v10	192000	193000	1.52101	1.53877	1.37429
	Chr1_5A_Tb427v10	193000	194000	2.18391	1.24601	1.206
	Chr1_5A_Tb427v10	194000	195000	1.72001	1.67547	1.45185
	Chr1_5A_Tb427v10	195000	196000	1.99159	1.46283	0.866226
	Chr1_5A_Tb427v10	196000	197000	1.97677	2.40217	0.755563
	Chr1_5A_Tb427v10	197000	198000	1.3376	0.986383	0.749638
	Chr1_5A_Tb427v10	198000	199000	2.07908	1.72945	0.895009
	Chr1_5A_Tb427v10	199000	200000	2.04822	1.69345	0.548183
	Chr1_5A_Tb427v10	200000	201000	2.14109	2.02829	0.603463
	Chr1_5A_Tb427v10	201000	202000	1.55246	1.74648	0.654411
	Chr1_5A_Tb427v10	202000	203000	2.57766	3.44091	0.592445
	Chr1_5A_Tb427v10	203000	204000	2.33531	2.59745	0.348806
	Chr1_5A_Tb427v10	204000	205000	0.93266	0.635906	0.684782
	Chr1_5A_Tb427v10	205000	206000	0.956638	0.430477	0.919853
	Chr1_5A_Tb427v10	206000	207000	0.943218	0.750469	0.778568
	Chr1_5A_Tb427v10	207000	208000	1.29842	1.5466	0.854287
	Chr1_5A_Tb427v10	208000	209000	1.04281	1.31342	0.750785
	Chr1_5A_Tb427v10	209000	210000	1.39216	0.887752	1.17089
	Chr1_5A_Tb427v10	210000	211000	1.35428	1.1952	0.509696
	Chr1_5A_Tb427v10	211000	212000	4.15816	2.79934	0.749638
	Chr1_5A_Tb427v10	212000	213000	2.34002	2.01814	0.823753
	Chr1_5A_Tb427v10	213000	214000	0.945076	2.35127	0.735229
	Chr1_5A_Tb427v10	214000	215000	1.04536	1.44409	1.14296
	Chr1_5A_Tb427v10	215000	216000	1.43461	2.90017	0.385419
	Chr1_5A_Tb427v10	216000	217000	1.31107	0.806712	0.579754
	Chr1_5A_Tb427v10	217000	218000	0.527954	1	1
	Chr1_5A_Tb427v10	218000	220000	1	1	1
	Chr1_5A_Tb427v10	220000	221000	0.358653	1	1
	Chr1_5A_Tb427v10	221000	222000	0.527954	1	2
	Chr1_5A_Tb427v10	222000	223324	1	1	1
	Chr1_5B_Tb427v10	0	1000	0.741444	0.322241	0.668989
	Chr1_5B_Tb427v10	1000	2000	1	1	1
	Chr1_5B_Tb427v10	2000	3000	1.31107	2.17014	0.579754
	Chr1_5B_Tb427v10	3000	8000	1	1	1
	Chr1_5B_Tb427v10	8000	9000	1.10751	2.40682	0.748726
	Chr1_5B_Tb427v10	9000	10000	1.94288	1.16429	0.734528
	Chr1_5B_Tb427v10	10000	11000	1.7428	1.47477	0.929774
	Chr1_5B_Tb427v10	11000	12000	1.82798	2.89351	1.92876
	Chr1_5B_Tb427v10	12000	13000	0.398149	0.357052	1.24245
	Chr1_5B_Tb427v10	13000	14000	1	1	1
	Chr1_5B_Tb427v10	14000	15000	0.767313	0.32335	0.361204
	Chr1_5B_Tb427v10	15000	16000	0.53346	0.471514	0.857564
	Chr1_5B_Tb427v10	16000	17000	0.33487	0.390296	0.54167
	Chr1_5B_Tb427v10	17000	18000	0.503225	0.468139	0.66777
	Chr1_5B_Tb427v10	18000	19000	1.9666	2.12014	0.877742
	Chr1_5B_Tb427v10	19000	20000	1	1	1
	Chr1_5B_Tb427v10	20000	21000	2.0404	1.20133	0.66777
	Chr1_5B_Tb427v10	21000	22000	1.79327	1.35208	1.97132
	Chr1_5B_Tb427v10	22000	23000	7.86031	2.96354	1.06795
	Chr1_5B_Tb427v10	23000	24000	1	1	1
	Chr1_5B_Tb427v10	24000	25000	1.06433	0.53485	0.830569
	Chr1_5B_Tb427v10	25000	26000	1.8804	2.20368	1.03704
	Chr1_5B_Tb427v10	26000	27000	1.76216	2.15062	0.880843
	Chr1_5B_Tb427v10	27000	28000	2.52829	1.62261	1.1361
	Chr1_5B_Tb427v10	28000	29000	2.06344	1.78362	0.977763
	Chr1_5B_Tb427v10	29000	30000	2.06503	1.53929	1.55839
	Chr1_5B_Tb427v10	30000	31000	1.95891	1.64178	1.06242
	Chr1_5B_Tb427v10	31000	32000	1.74083	1.42882	1.04661
	Chr1_5B_Tb427v10	32000	33000	2.57579	1.70165	0.914368
	Chr1_5B_Tb427v10	33000	34000	1.77732	1.96794	0.829982
	Chr1_5B_Tb427v10	34000	35000	2.22371	0.892917	0.564558
	Chr1_5B_Tb427v10	35000	36000	1.8196	0.835709	0.547996
	Chr1_5B_Tb427v10	36000	37000	1.68129	1.81688	0.505516
	Chr1_5B_Tb427v10	37000	38000	1.85842	3.14385	0.459092
	Chr1_5B_Tb427v10	38000	39000	2.31611	1.87116	0.57399
	Chr1_5B_Tb427v10	39000	40000	0.764343	0.769651	0.822931
	Chr1_5B_Tb427v10	40000	41000	0.859219	0.675294	0.732253
	Chr1_5B_Tb427v10	41000	42000	1.8531	1.15421	0.83129
	Chr1_5B_Tb427v10	42000	43000	1.6038	1.13553	0.843126
	Chr1_5B_Tb427v10	43000	44000	1.19071	1.08941	0.977796
	Chr1_5B_Tb427v10	44000	45000	1.74064	0.946536	1.21416
	Chr1_5B_Tb427v10	45000	46000	3.30004	2.18935	0.827112
	Chr1_5B_Tb427v10	46000	47000	0.704152	0.963395	1.54601
	Chr1_5B_Tb427v10	47000	48000	1.99742	3.20688	0.959999
	Chr1_5B_Tb427v10	48000	49000	2	1.96007	0.779582
	Chr1_5B_Tb427v10	49000	50000	1.52187	1.75034	0.550489
	Chr1_5B_Tb427v10	50000	51000	1	1	1
	Chr1_5B_Tb427v10	51000	52000	0.401686	0.659473	1.02491
	Chr1_5B_Tb427v10	52000	53000	1	1	1
	Chr1_5B_Tb427v10	53000	54000	0.511356	0.895516	0.677469
	Chr1_5B_Tb427v10	54000	55000	0.933411	1.02959	0.714449
	Chr1_5B_Tb427v10	55000	56000	1.68924	2.38103	0.989718
	Chr1_5B_Tb427v10	56000	57000	2.98725	1.54409	1.05329
	Chr1_5B_Tb427v10	57000	58000	0.69409	0.53678	1.39725
	Chr1_5B_Tb427v10	58000	59000	0.61152	1.8179	0.855687
	Chr1_5B_Tb427v10	59000	60000	1	0.5	1
	Chr1_5B_Tb427v10	60000	61000	0.543137	0.980034	0.657105
	Chr1_5B_Tb427v10	61000	62000	0.44701	0.553516	0.843126
	Chr1_5B_Tb427v10	62000	63000	1.37765	3.04687	1.28267
	Chr1_5B_Tb427v10	63000	64000	2.71569	1.16007	1.69452
	Chr1_5B_Tb427v10	64000	65000	2.1419	2.24164	1.31469
	Chr1_5B_Tb427v10	65000	66000	1.36214	1.40899	1.14685
	Chr1_5B_Tb427v10	66000	67000	1.39529	1.12522	1.16197
	Chr1_5B_Tb427v10	67000	68000	1.8121	1.32833	1.34332
	Chr1_5B_Tb427v10	68000	69000	1.31839	0.902559	1.09944
	Chr1_5B_Tb427v10	69000	70000	3.86103	1.17453	1.19928
	Chr1_5B_Tb427v10	70000	71000	2.1818	1.30437	1.30707
	Chr1_5B_Tb427v10	71000	72000	2.0064	1.58616	0.97012
	Chr1_5B_Tb427v10	72000	73000	2.44302	1.62233	1.07999
	Chr1_5B_Tb427v10	73000	74000	2.04895	1.03926	0.984473
	Chr1_5B_Tb427v10	74000	75000	2.39049	1.63411	0.886369
	Chr1_5B_Tb427v10	75000	76000	1.40129	1.92187	0.88897
	Chr1_5B_Tb427v10	76000	77000	1.24067	0.768586	0.844544
	Chr1_5B_Tb427v10	77000	78000	1.05284	1.08132	0.886369
	Chr1_5B_Tb427v10	78000	79000	0.812535	0.453039	0.70803
	Chr1_5B_Tb427v10	79000	80000	1.78963	1.37377	0.702629
	Chr1_5B_Tb427v10	80000	81000	1.80991	2.7185	0.44255
	Chr1_5B_Tb427v10	81000	82000	2.1996	2.55196	0.584112
	Chr1_5B_Tb427v10	82000	83000	1.59726	1.14604	0.685828
	Chr1_5B_Tb427v10	83000	84000	1.95005	0.840772	0.622849
	Chr1_5B_Tb427v10	84000	85000	1.63338	1.86263	0.781946
	Chr1_5B_Tb427v10	85000	86000	1.7904	1.74921	1.29955
	Chr1_5B_Tb427v10	86000	87000	1.61736	1.88333	1.25835
	Chr1_5B_Tb427v10	87000	88000	2.13631	1.53344	1.16763
	Chr1_5B_Tb427v10	88000	89000	2.00271	2.60732	0.882258
	Chr1_5B_Tb427v10	89000	90000	2.33489	1.14718	1.71615
	Chr1_5B_Tb427v10	90000	91000	1.5303	2.32349	1.21034
	Chr1_5B_Tb427v10	91000	92000	1.85491	2.17232	0.910744
	Chr1_5B_Tb427v10	92000	93000	3.00542	2.07627	1.27115
	Chr1_5B_Tb427v10	93000	94000	0.506226	0.582012	0.940224
	Chr1_5B_Tb427v10	94000	95000	0.37786	0.288686	1.44157
	Chr1_5B_Tb427v10	95000	97000	1	1	1
	Chr1_5B_Tb427v10	97000	98000	0.871401	0.44618	1.44735
	Chr1_5B_Tb427v10	98000	99000	0.570652	0.606128	0.781946
	Chr1_5B_Tb427v10	99000	100000	6.8634	5.13367	1.12572
	Chr1_5B_Tb427v10	100000	100458	3.26127	4.08361	0.768145
	Chr1_core_Tb427v10	0	1000	0.55204	0.419178	0.560885
	Chr1_core_Tb427v10	1000	2000	0.451974	0.527777	0.596449
	Chr1_core_Tb427v10	2000	3000	1	0.5	1
	Chr1_core_Tb427v10	3000	4000	2	1	1
	Chr1_core_Tb427v10	4000	5000	1	1	1
	Chr1_core_Tb427v10	5000	6000	0.504537	0.744566	0.480523
	Chr1_core_Tb427v10	6000	7000	3.04035	3.58691	0.818789
	Chr1_core_Tb427v10	7000	8000	9.36803	4.51631	0.822696
	Chr1_core_Tb427v10	8000	9000	6.66132	3.00716	0.689589
	Chr1_core_Tb427v10	9000	10000	4.20435	2.13792	0.641337
	Chr1_core_Tb427v10	10000	11000	3.46439	2.60185	0.743362
	Chr1_core_Tb427v10	11000	12000	1.75569	3.12272	1.04687
	Chr1_core_Tb427v10	12000	13000	1.01643	1.196	0.988661
	Chr1_core_Tb427v10	13000	14000	1.41445	1.01713	0.885038
	Chr1_core_Tb427v10	14000	15000	1.20351	1.22744	0.973667
	Chr1_core_Tb427v10	15000	16000	1.15122	1.45409	1.10851
	Chr1_core_Tb427v10	16000	17000	2.53645	2.47792	0.94779
	Chr1_core_Tb427v10	17000	18000	0.782066	0.796136	0.945785
	Chr1_core_Tb427v10	18000	19000	0.83318	0.883376	1.13986
	Chr1_core_Tb427v10	19000	20000	0.930427	0.851488	1.14336
	Chr1_core_Tb427v10	20000	21000	1.82506	2.20015	1.11836
	Chr1_core_Tb427v10	21000	22000	0.76023	0.933523	1.32855
	Chr1_core_Tb427v10	22000	23000	1.78735	1.91352	1.15701
	Chr1_core_Tb427v10	23000	24000	1.55374	1.46743	1.11472
	Chr1_core_Tb427v10	24000	25000	1.63845	2.42648	1.10861
	Chr1_core_Tb427v10	25000	26000	1.16572	1.17938	1.00988
	Chr1_core_Tb427v10	26000	27000	3.00333	2.75057	1.06327
	Chr1_core_Tb427v10	27000	28000	1.16798	1.52584	1.17009
	Chr1_core_Tb427v10	28000	29000	2.42268	2.44778	1.06723
	Chr1_core_Tb427v10	29000	30000	1.47164	1.74533	1.02114
	Chr1_core_Tb427v10	30000	31000	1.2157	1.48175	1.00733
	Chr1_core_Tb427v10	31000	32000	1.35423	1.42113	1.07607
	Chr1_core_Tb427v10	32000	33000	3.94519	3.85025	0.792986
	Chr1_core_Tb427v10	33000	34000	1.0849	1.0353	1.0874
	Chr1_core_Tb427v10	34000	35000	0.691836	0.766768	1.01427
	Chr1_core_Tb427v10	35000	36000	0.646428	0.669224	0.897983
	Chr1_core_Tb427v10	36000	37000	0.502812	0.526457	1.01008
	Chr1_core_Tb427v10	37000	38000	0.55481	0.535965	0.922297
	Chr1_core_Tb427v10	38000	39000	0.722863	0.719629	1.05648
	Chr1_core_Tb427v10	39000	40000	2.54677	2.05131	1.1475
	Chr1_core_Tb427v10	40000	41000	1.24257	1.27803	1.06573
	Chr1_core_Tb427v10	41000	42000	1.12653	0.911847	1.04988
	Chr1_core_Tb427v10	42000	43000	1.03502	1.03623	1.11938
	Chr1_core_Tb427v10	43000	44000	1.67643	1.72543	1.00378
	Chr1_core_Tb427v10	44000	45000	2.46484	2.29087	1.00258
	Chr1_core_Tb427v10	45000	46000	1.14298	1.29337	1.07765
	Chr1_core_Tb427v10	46000	47000	0.742486	0.776268	1.08109
	Chr1_core_Tb427v10	47000	48000	0.837298	0.844443	1.08285
	Chr1_core_Tb427v10	48000	49000	0.69724	0.67451	1.17426
	Chr1_core_Tb427v10	49000	50000	1.07263	1.38144	0.97153
	Chr1_core_Tb427v10	50000	51000	1.25471	1.31042	1.22853
	Chr1_core_Tb427v10	51000	52000	2.32094	2.12709	0.912841
	Chr1_core_Tb427v10	52000	53000	1.05481	0.807632	1.26698
	Chr1_core_Tb427v10	53000	54000	1.11466	1.21085	1.21417
	Chr1_core_Tb427v10	54000	55000	1.57983	1.63134	0.96389
	Chr1_core_Tb427v10	55000	56000	0.76179	0.608181	1.01027
	Chr1_core_Tb427v10	56000	57000	0.628456	0.698826	1.1065
	Chr1_core_Tb427v10	57000	58000	1.6235	1.82621	1.14034
	Chr1_core_Tb427v10	58000	59000	1.93365	1.86487	1.09209
	Chr1_core_Tb427v10	59000	60000	0.486	0.638448	1.21199
	Chr1_core_Tb427v10	60000	61000	0.669782	0.726046	1.05084
	Chr1_core_Tb427v10	61000	62000	1.07466	1.32026	0.964343
	Chr1_core_Tb427v10	62000	63000	2.07099	1.96528	1.18347
	Chr1_core_Tb427v10	63000	64000	0.634107	0.751599	1.11109
	Chr1_core_Tb427v10	64000	65000	1.76999	1.70758	0.961899
	Chr1_core_Tb427v10	65000	66000	1.04555	1.05272	1.02601
	Chr1_core_Tb427v10	66000	67000	0.800023	0.864437	1.06012
	Chr1_core_Tb427v10	67000	68000	0.818943	0.872892	0.913287
	Chr1_core_Tb427v10	68000	69000	0.873707	0.89873	1.06517
	Chr1_core_Tb427v10	69000	70000	1.206	1.14482	1.05381
	Chr1_core_Tb427v10	70000	71000	1.55804	1.52367	0.975344
	Chr1_core_Tb427v10	71000	72000	1.13408	1.53311	1.1144
	Chr1_core_Tb427v10	72000	73000	1.001	1.14397	1.11774
	Chr1_core_Tb427v10	73000	74000	1.31791	1.46396	1.1625
	Chr1_core_Tb427v10	74000	75000	0.625403	0.712331	1.11671
	Chr1_core_Tb427v10	75000	76000	0.694194	0.693733	0.954835
	Chr1_core_Tb427v10	76000	77000	0.515273	0.609073	1.03317
	Chr1_core_Tb427v10	77000	78000	0.494701	0.543239	1.16058
	Chr1_core_Tb427v10	78000	79000	0.730634	0.89275	1.07984
	Chr1_core_Tb427v10	79000	80000	1.16682	1.12624	1.02128
	Chr1_core_Tb427v10	80000	81000	1.36649	1.33014	0.969738
	Chr1_core_Tb427v10	81000	82000	0.803235	0.665705	0.983758
	Chr1_core_Tb427v10	82000	83000	0.715357	0.724426	0.948818
	Chr1_core_Tb427v10	83000	84000	1.59637	2.25297	0.857037
	Chr1_core_Tb427v10	84000	85000	1.355	1.35532	0.767819
	Chr1_core_Tb427v10	85000	86000	2.8097	2.94619	0.790071
	Chr1_core_Tb427v10	86000	87000	2.88215	2.21036	0.815136
	Chr1_core_Tb427v10	87000	88000	1.98576	1.91003	0.684887
	Chr1_core_Tb427v10	88000	89000	2.1839	2.16179	0.652111
	Chr1_core_Tb427v10	89000	90000	1.10564	1.25757	0.483411
	Chr1_core_Tb427v10	90000	91000	1.02659	1.63996	0.542375
	Chr1_core_Tb427v10	91000	92000	1.33638	1.55437	0.515999
	Chr1_core_Tb427v10	92000	93000	0.880144	1.27009	0.55098
	Chr1_core_Tb427v10	93000	94000	0.813256	1.02663	0.507792
	Chr1_core_Tb427v10	94000	95000	1.13736	1.22847	0.603487
	Chr1_core_Tb427v10	95000	96000	1.72684	1.83732	0.701687
	Chr1_core_Tb427v10	96000	97000	1.24689	1.31175	0.682313
	Chr1_core_Tb427v10	97000	98000	1.3889	1.08398	0.66069
	Chr1_core_Tb427v10	98000	99000	1.81462	1.79513	0.696676
	Chr1_core_Tb427v10	99000	100000	1.38128	1.63185	0.74518
	Chr1_core_Tb427v10	100000	101000	0.875183	1.02238	0.896515
	Chr1_core_Tb427v10	101000	102000	1.56319	1.69579	0.829124
	Chr1_core_Tb427v10	102000	103000	1.02691	1.1573	0.903664
	Chr1_core_Tb427v10	103000	104000	0.835677	0.868503	0.907342
	Chr1_core_Tb427v10	104000	105000	2.11324	2.5366	1.1324
	Chr1_core_Tb427v10	105000	106000	1.34602	1.41179	1.05275
	Chr1_core_Tb427v10	106000	107000	1.12148	0.986875	1.17616
	Chr1_core_Tb427v10	107000	108000	1.99231	2.5074	0.864619
	Chr1_core_Tb427v10	108000	109000	1.87639	2.02084	1.00788
	Chr1_core_Tb427v10	109000	110000	0.879075	0.873589	1.11368
	Chr1_core_Tb427v10	110000	111000	1.30119	1.03661	1.03557
	Chr1_core_Tb427v10	111000	112000	1.66725	2.17954	1.02125
	Chr1_core_Tb427v10	112000	113000	0.824849	0.914815	1.16316
	Chr1_core_Tb427v10	113000	114000	1.17904	1.21781	1.2447
	Chr1_core_Tb427v10	114000	115000	1.07836	1.09154	0.975009
	Chr1_core_Tb427v10	115000	116000	0.847447	0.910138	1.01428
	Chr1_core_Tb427v10	116000	117000	0.785451	0.762727	1.13694
	Chr1_core_Tb427v10	117000	118000	0.698379	0.639441	1.07238
	Chr1_core_Tb427v10	118000	119000	0.442441	0.414397	1.09977
	Chr1_core_Tb427v10	119000	120000	0.608855	0.685007	0.991245
	Chr1_core_Tb427v10	120000	121000	1.36233	1.35484	1.00187
	Chr1_core_Tb427v10	121000	122000	1.40348	1.33201	1.07172
	Chr1_core_Tb427v10	122000	123000	0.504706	0.482874	0.998523
	Chr1_core_Tb427v10	123000	124000	0.611616	0.671362	1.03557
	Chr1_core_Tb427v10	124000	125000	1.03824	1.03629	1.09619
	Chr1_core_Tb427v10	125000	126000	1.60612	2.21532	1.08222
	Chr1_core_Tb427v10	126000	127000	0.76943	0.784	1.02027
	Chr1_core_Tb427v10	127000	128000	0.674149	0.789012	0.958318
	Chr1_core_Tb427v10	128000	129000	1.00255	1.15802	1.06624
	Chr1_core_Tb427v10	129000	130000	1.1323	1.36469	1.09007
	Chr1_core_Tb427v10	130000	131000	1.2557	1.16829	1.10098
	Chr1_core_Tb427v10	131000	132000	0.844309	0.862566	0.992358
	Chr1_core_Tb427v10	132000	133000	1.1153	1.0862	1.07053
	Chr1_core_Tb427v10	133000	134000	1.11139	1.13689	1.07657
	Chr1_core_Tb427v10	134000	135000	2.03593	2.16952	1.01624
	Chr1_core_Tb427v10	135000	136000	0.871784	0.761688	1.23303
	Chr1_core_Tb427v10	136000	137000	0.785025	0.836139	1.05152
	Chr1_core_Tb427v10	137000	138000	2.04299	1.67103	1.06994
	Chr1_core_Tb427v10	138000	139000	2.27983	2.41082	1.05416
	Chr1_core_Tb427v10	139000	140000	2.1334	2.68983	1.26132
	Chr1_core_Tb427v10	140000	141000	2.41834	1.77346	1.23046
	Chr1_core_Tb427v10	141000	142000	3.19146	2.00655	1.31809
	Chr1_core_Tb427v10	142000	143000	1.9988	1.59016	1.16557
	Chr1_core_Tb427v10	143000	144000	2.40795	2.40627	1.11892
	Chr1_core_Tb427v10	144000	145000	2.37492	2.31797	1.15821
	Chr1_core_Tb427v10	145000	146000	2.13787	1.66191	1.32914
	Chr1_core_Tb427v10	146000	147000	3.22601	3.29437	1.20558
	Chr1_core_Tb427v10	147000	148000	1.29004	1.2468	1.23715
	Chr1_core_Tb427v10	148000	149000	0.895523	1.03248	1.0799
	Chr1_core_Tb427v10	149000	150000	1.84898	1.72928	1.05284
	Chr1_core_Tb427v10	150000	151000	1.4341	1.79713	1.03929
	Chr1_core_Tb427v10	151000	152000	0.796177	0.857042	1.09569
	Chr1_core_Tb427v10	152000	153000	0.599058	0.679195	0.982386
	Chr1_core_Tb427v10	153000	154000	1.05267	1.1829	1.0549
	Chr1_core_Tb427v10	154000	155000	0.935537	0.933802	0.978278
	Chr1_core_Tb427v10	155000	156000	1.06817	1.0938	1.09744
	Chr1_core_Tb427v10	156000	157000	1.30676	1.18785	1.06188
	Chr1_core_Tb427v10	157000	158000	2.31398	2.00649	1.20441
	Chr1_core_Tb427v10	158000	159000	0.876327	0.909023	1.17185
	Chr1_core_Tb427v10	159000	160000	0.645964	0.634272	1.02905
	Chr1_core_Tb427v10	160000	161000	1.6387	1.43584	1.02172
	Chr1_core_Tb427v10	161000	162000	1.0063	1.06624	1.15628
	Chr1_core_Tb427v10	162000	163000	0.604801	0.630637	1.10604
	Chr1_core_Tb427v10	163000	164000	1.83589	2.29708	1.29381
	Chr1_core_Tb427v10	164000	165000	1.88765	2.05663	1.38068
	Chr1_core_Tb427v10	165000	166000	2.92755	2.62018	1.18299
	Chr1_core_Tb427v10	166000	167000	1.81779	2.23805	1.22653
	Chr1_core_Tb427v10	167000	168000	1.73394	2.1803	1.43635
	Chr1_core_Tb427v10	168000	169000	0.859144	0.931075	1.13513
	Chr1_core_Tb427v10	169000	170000	0.573923	0.543911	1.10618
	Chr1_core_Tb427v10	170000	171000	1.20401	1.06614	1.18154
	Chr1_core_Tb427v10	171000	172000	2.92326	2.0459	1.40881
	Chr1_core_Tb427v10	172000	173000	2.739	1.93347	1.45554
	Chr1_core_Tb427v10	173000	174000	3.40537	3.06107	1.33705
	Chr1_core_Tb427v10	174000	175000	2.53952	2.71923	1.56044
	Chr1_core_Tb427v10	175000	176000	2.27664	1.56413	1.31931
	Chr1_core_Tb427v10	176000	177000	0.68316	0.738299	1.14267
	Chr1_core_Tb427v10	177000	178000	0.66359	0.595751	1.30628
	Chr1_core_Tb427v10	178000	179000	3.77857	2.28858	1.37488
	Chr1_core_Tb427v10	179000	180000	2.0131	1.52187	1.6152
	Chr1_core_Tb427v10	180000	181000	2.92943	2.04348	1.3551
	Chr1_core_Tb427v10	181000	182000	3.09291	2.42103	1.48167
	Chr1_core_Tb427v10	182000	183000	0.921266	1.08098	1.2713
	Chr1_core_Tb427v10	183000	184000	1.3266	1.36717	1.01353
	Chr1_core_Tb427v10	184000	185000	1.82068	1.59047	1.22776
	Chr1_core_Tb427v10	185000	186000	1.93615	1.5829	1.23271
	Chr1_core_Tb427v10	186000	187000	2.08234	1.70288	1.34799
	Chr1_core_Tb427v10	187000	188000	2.3918	2.14145	1.47242
	Chr1_core_Tb427v10	188000	189000	3.53617	1.91392	1.36457
	Chr1_core_Tb427v10	189000	190000	2.81308	2.54376	1.5779
	Chr1_core_Tb427v10	190000	191000	2.98265	1.84904	1.59846
	Chr1_core_Tb427v10	191000	192000	3.83701	2.29058	1.45524
	Chr1_core_Tb427v10	192000	193000	2.96089	2.17271	1.36179
	Chr1_core_Tb427v10	193000	194000	1.34595	1.63271	1.16203
	Chr1_core_Tb427v10	194000	195000	1.83789	2.2707	1.05855
	Chr1_core_Tb427v10	195000	196000	1.24085	1.14942	1.00655
	Chr1_core_Tb427v10	196000	197000	2.75731	2.86596	1.08229
	Chr1_core_Tb427v10	197000	198000	3.48411	3.79277	1.19591
	Chr1_core_Tb427v10	198000	199000	3.3427	2.1675	1.31407
	Chr1_core_Tb427v10	199000	200000	2.71619	1.6228	1.48631
	Chr1_core_Tb427v10	200000	201000	3.52332	1.92623	1.22793
	Chr1_core_Tb427v10	201000	202000	2.79012	2.16499	1.39355
	Chr1_core_Tb427v10	202000	203000	0.727416	0.750722	1.04772
	Chr1_core_Tb427v10	203000	204000	0.621949	0.575786	1.09765
	Chr1_core_Tb427v10	204000	205000	1.04064	1.25104	0.912522
	Chr1_core_Tb427v10	205000	206000	1.41321	1.66021	0.965064
	Chr1_core_Tb427v10	206000	207000	1.72229	2.10324	0.990506
	Chr1_core_Tb427v10	207000	208000	2.25937	2.81808	1.03128
	Chr1_core_Tb427v10	208000	209000	1.69048	1.79449	0.989933
	Chr1_core_Tb427v10	209000	210000	2.82229	3.17464	1.2384
	Chr1_core_Tb427v10	210000	211000	3.31788	3.44585	1.26437
	Chr1_core_Tb427v10	211000	212000	1.77041	1.9963	1.27255
	Chr1_core_Tb427v10	212000	213000	1.26261	1.45521	1.23252
	Chr1_core_Tb427v10	213000	214000	0.940141	1.16752	1.01842
	Chr1_core_Tb427v10	214000	215000	1.27875	1.45124	1.02626
	Chr1_core_Tb427v10	215000	216000	1.87538	1.97405	1.11742
	Chr1_core_Tb427v10	216000	217000	1.03549	1.27686	1.09986
	Chr1_core_Tb427v10	217000	218000	1.14169	1.11299	1.10812
	Chr1_core_Tb427v10	218000	219000	1.44672	1.70443	1.0094
	Chr1_core_Tb427v10	219000	220000	1.3984	1.72403	1.04239
	Chr1_core_Tb427v10	220000	221000	0.950798	0.846181	1.03873
	Chr1_core_Tb427v10	221000	222000	0.707392	0.816254	1.08598
	Chr1_core_Tb427v10	222000	223000	1.23232	1.1358	1.04026
	Chr1_core_Tb427v10	223000	224000	1.21377	1.21815	1.02055
	Chr1_core_Tb427v10	224000	225000	1.20569	1.34864	1.12946
	Chr1_core_Tb427v10	225000	226000	3.12064	3.04804	0.996534
	Chr1_core_Tb427v10	226000	227000	0.751244	0.713097	1.21693
	Chr1_core_Tb427v10	227000	228000	0.621046	0.509292	1.09418
	Chr1_core_Tb427v10	228000	229000	2.56639	2.89681	1.05463
	Chr1_core_Tb427v10	229000	230000	0.92639	1.06109	0.987779
	Chr1_core_Tb427v10	230000	231000	1.06689	0.98789	1.13442
	Chr1_core_Tb427v10	231000	232000	1.78858	2.04246	1.13191
	Chr1_core_Tb427v10	232000	233000	1.23819	1.18399	1.00516
	Chr1_core_Tb427v10	233000	234000	0.813788	0.810301	1.1359
	Chr1_core_Tb427v10	234000	235000	0.886311	0.945942	1.04753
	Chr1_core_Tb427v10	235000	236000	3.22384	2.72762	0.921795
	Chr1_core_Tb427v10	236000	237000	0.852155	0.968581	1.01509
	Chr1_core_Tb427v10	237000	238000	1.00313	0.965782	1.04821
	Chr1_core_Tb427v10	238000	239000	0.812008	1.09812	1.0464
	Chr1_core_Tb427v10	239000	240000	0.446547	0.464818	1.11278
	Chr1_core_Tb427v10	240000	241000	0.860113	0.999256	1.01185
	Chr1_core_Tb427v10	241000	242000	0.814044	0.802935	1.03645
	Chr1_core_Tb427v10	242000	243000	0.70145	0.897627	1.06711
	Chr1_core_Tb427v10	243000	244000	1.15786	1.31282	1.04758
	Chr1_core_Tb427v10	244000	245000	0.669033	0.697271	1.03177
	Chr1_core_Tb427v10	245000	246000	0.761759	0.66821	1.11399
	Chr1_core_Tb427v10	246000	247000	0.424534	0.479458	1.06397
	Chr1_core_Tb427v10	247000	248000	0.501136	0.611444	1.04232
	Chr1_core_Tb427v10	248000	249000	1.7793	1.82273	1.14357
	Chr1_core_Tb427v10	249000	250000	1.57171	1.42734	1.0291
	Chr1_core_Tb427v10	250000	256000	1	1	1
	Chr1_core_Tb427v10	256000	258000	1	1.96007	1
	Chr1_core_Tb427v10	258000	268000	1	1	1
	Chr1_core_Tb427v10	268000	269000	2.36575	1.72104	0.960617
	Chr1_core_Tb427v10	269000	270000	1.00041	1.03131	1.09026
	Chr1_core_Tb427v10	270000	271000	0.578786	0.604929	1.09045
	Chr1_core_Tb427v10	271000	272000	2.90572	2.2755	1.05643
	Chr1_core_Tb427v10	272000	273000	3.98992	2.34551	1.21363
	Chr1_core_Tb427v10	273000	274000	2.39882	1.9265	1.30102
	Chr1_core_Tb427v10	274000	275000	4.1874	3.69295	1.22883
	Chr1_core_Tb427v10	275000	276000	3.46025	3.17822	1.07553
	Chr1_core_Tb427v10	276000	277000	2.5398	2.69235	1.1348
	Chr1_core_Tb427v10	277000	278000	3.78216	3.12265	1.2295
	Chr1_core_Tb427v10	278000	279000	3.96337	2.70601	1.50744
	Chr1_core_Tb427v10	279000	280000	2.538	2.65193	1.29964
	Chr1_core_Tb427v10	280000	281000	1.04042	0.991529	1.10805
	Chr1_core_Tb427v10	281000	282000	1.91776	2.55379	1.24799
	Chr1_core_Tb427v10	282000	283000	2.77828	1.78023	1.47821
	Chr1_core_Tb427v10	283000	284000	2.09803	2.13859	1.39259
	Chr1_core_Tb427v10	284000	285000	2.3572	1.7548	1.17489
	Chr1_core_Tb427v10	285000	286000	1.06974	0.875454	1.06267
	Chr1_core_Tb427v10	286000	287000	1.55834	1.58408	1.05364
	Chr1_core_Tb427v10	287000	288000	2.55751	2.10119	1.21719
	Chr1_core_Tb427v10	288000	289000	3.4675	3.24912	1.35425
	Chr1_core_Tb427v10	289000	290000	1.92771	2.06867	1.26064
	Chr1_core_Tb427v10	290000	291000	0.725055	0.745935	1.12602
	Chr1_core_Tb427v10	291000	292000	0.863054	1.14233	1.10536
	Chr1_core_Tb427v10	292000	293000	0.63212	0.710896	1.14357
	Chr1_core_Tb427v10	293000	294000	2.49428	2.0924	1.16887
	Chr1_core_Tb427v10	294000	295000	1.35184	1.41501	1.04709
	Chr1_core_Tb427v10	295000	296000	0.521859	0.590379	1.02943
	Chr1_core_Tb427v10	296000	297000	0.723657	0.786082	1.05589
	Chr1_core_Tb427v10	297000	298000	0.496366	0.526411	1.07519
	Chr1_core_Tb427v10	298000	299000	1.02112	1.09455	0.90304
	Chr1_core_Tb427v10	299000	300000	1.57777	2.04291	1.03916
	Chr1_core_Tb427v10	300000	301000	0.634766	0.618051	1.04484
	Chr1_core_Tb427v10	301000	302000	0.483054	0.489154	1.00876
	Chr1_core_Tb427v10	302000	303000	0.685023	0.869781	1.13592
	Chr1_core_Tb427v10	303000	304000	1.33679	1.54544	1.04645
	Chr1_core_Tb427v10	304000	305000	1.04605	1.07001	1.14574
	Chr1_core_Tb427v10	305000	306000	2.83734	2.94914	1.11304
	Chr1_core_Tb427v10	306000	307000	3.62031	2.60954	1.28583
	Chr1_core_Tb427v10	307000	308000	0.64898	0.740304	1.00651
	Chr1_core_Tb427v10	308000	309000	0.618418	0.708162	1.03729
	Chr1_core_Tb427v10	309000	310000	0.671355	0.907002	1.07076
	Chr1_core_Tb427v10	310000	311000	0.582144	0.63638	0.939392
	Chr1_core_Tb427v10	311000	312000	0.586216	0.647837	1.07167
	Chr1_core_Tb427v10	312000	313000	0.650257	0.679206	0.970494
	Chr1_core_Tb427v10	313000	314000	0.547073	0.619522	1.13516
	Chr1_core_Tb427v10	314000	315000	0.602122	0.615063	1.03729
	Chr1_core_Tb427v10	315000	316000	0.74819	0.798198	1.00133
	Chr1_core_Tb427v10	316000	317000	1.63454	1.55777	1.26901
	Chr1_core_Tb427v10	317000	318000	2.42151	1.90831	1.31002
	Chr1_core_Tb427v10	318000	319000	1.99126	1.51193	1.20603
	Chr1_core_Tb427v10	319000	320000	1.84545	1.66878	1.20352
	Chr1_core_Tb427v10	320000	321000	0.551426	0.586498	0.86852
	Chr1_core_Tb427v10	321000	322000	0.472568	0.578694	1.05002
	Chr1_core_Tb427v10	322000	323000	1.11126	1.31708	0.830893
	Chr1_core_Tb427v10	323000	324000	0.877753	0.990153	0.803744
	Chr1_core_Tb427v10	324000	325000	1.31086	1.38685	0.78463
	Chr1_core_Tb427v10	325000	326000	1.15835	1.18155	0.717577
	Chr1_core_Tb427v10	326000	327000	5.40672	3.34787	0.74297
	Chr1_core_Tb427v10	327000	328000	4.01556	2.7898	0.865965
	Chr1_core_Tb427v10	328000	329000	3.19406	2.83445	0.744313
	Chr1_core_Tb427v10	329000	330000	3.27085	2.34003	0.857588
	Chr1_core_Tb427v10	330000	331000	3.30599	2.74431	0.779774
	Chr1_core_Tb427v10	331000	332000	1.83762	2.2326	0.534219
	Chr1_core_Tb427v10	332000	333000	1.414	1.58825	0.526508
	Chr1_core_Tb427v10	333000	334000	2.56437	2.48549	0.619988
	Chr1_core_Tb427v10	334000	335000	2.98536	2.30443	0.833516
	Chr1_core_Tb427v10	335000	336000	3.62203	2.46809	0.756283
	Chr1_core_Tb427v10	336000	337000	2.95506	1.99466	0.696069
	Chr1_core_Tb427v10	337000	338000	0.993794	1.12023	0.728823
	Chr1_core_Tb427v10	338000	339000	0.55197	0.529353	0.904272
	Chr1_core_Tb427v10	339000	340000	0.996491	1.09364	0.953364
	Chr1_core_Tb427v10	340000	341000	0.667	0.727958	0.94553
	Chr1_core_Tb427v10	341000	342000	1.83222	1.76116	1.03907
	Chr1_core_Tb427v10	342000	343000	0.987344	1.01264	1.01713
	Chr1_core_Tb427v10	343000	344000	0.754228	0.813821	0.907704
	Chr1_core_Tb427v10	344000	345000	1.46965	1.38086	1.16186
	Chr1_core_Tb427v10	345000	346000	3.13568	2.50418	1.38514
	Chr1_core_Tb427v10	346000	347000	2.21271	2.50908	1.26999
	Chr1_core_Tb427v10	347000	348000	1.69397	1.69359	1.03002
	Chr1_core_Tb427v10	348000	349000	1.41	1.37318	1.20517
	Chr1_core_Tb427v10	349000	350000	2.16824	1.91482	1.25155
	Chr1_core_Tb427v10	350000	351000	3.44085	2.27875	1.51645
	Chr1_core_Tb427v10	351000	352000	2.69368	2.16815	1.36459
	Chr1_core_Tb427v10	352000	353000	3.32287	2.53484	1.31692
	Chr1_core_Tb427v10	353000	354000	2.30465	1.77037	1.27589
	Chr1_core_Tb427v10	354000	355000	2.51014	2.45305	1.31541
	Chr1_core_Tb427v10	355000	356000	2.2911	1.67886	1.27304
	Chr1_core_Tb427v10	356000	357000	2.34369	2.50114	1.4327
	Chr1_core_Tb427v10	357000	358000	1.74847	2.06104	1.63901
	Chr1_core_Tb427v10	358000	359000	1.3677	1.41565	1.25213
	Chr1_core_Tb427v10	359000	360000	0.607487	0.520509	1.01726
	Chr1_core_Tb427v10	360000	361000	0.444171	0.443644	0.912371
	Chr1_core_Tb427v10	361000	362000	0.595853	0.657254	1.05275
	Chr1_core_Tb427v10	362000	363000	0.398059	0.407314	1.0473
	Chr1_core_Tb427v10	363000	364000	0.506441	0.532965	1.10928
	Chr1_core_Tb427v10	364000	365000	1.40127	1.3236	1.19091
	Chr1_core_Tb427v10	365000	366000	2.75664	2.13741	1.13778
	Chr1_core_Tb427v10	366000	367000	1.18697	1.33539	1.24315
	Chr1_core_Tb427v10	367000	368000	2.35576	2.13099	1.43636
	Chr1_core_Tb427v10	368000	369000	2.89255	2.6114	1.4949
	Chr1_core_Tb427v10	369000	370000	2.29321	1.77691	1.29744
	Chr1_core_Tb427v10	370000	371000	3.17453	2.38654	1.60553
	Chr1_core_Tb427v10	371000	372000	2.88033	1.73325	1.35034
	Chr1_core_Tb427v10	372000	373000	2.8083	2.53139	1.27176
	Chr1_core_Tb427v10	373000	374000	1.79535	1.26617	1.36367
	Chr1_core_Tb427v10	374000	375000	1.14278	1.14531	1.21653
	Chr1_core_Tb427v10	375000	376000	2.89648	1.7817	1.2266
	Chr1_core_Tb427v10	376000	377000	1	1	1
	Chr1_core_Tb427v10	377000	378000	3.32502	2.35416	0.834206
	Chr1_core_Tb427v10	378000	382000	1	1	1
	Chr1_core_Tb427v10	382000	383000	1.10212	1.73611	0.74183
	Chr1_core_Tb427v10	383000	395000	1	1	1
	Chr1_core_Tb427v10	395000	396000	1.82243	1.89307	1.43271
	Chr1_core_Tb427v10	396000	402000	1	1	1
	Chr1_core_Tb427v10	402000	403000	0.791318	0.709318	0.960943
	Chr1_core_Tb427v10	403000	404000	2.9457	2.43166	0.792385
	Chr1_core_Tb427v10	404000	405000	2.36336	2.14857	0.823307
	Chr1_core_Tb427v10	405000	406000	1.52238	1.62534	0.958629
	Chr1_core_Tb427v10	406000	407000	0.911436	0.952335	1.00237
	Chr1_core_Tb427v10	407000	408000	0.648058	0.7328	1.02355
	Chr1_core_Tb427v10	408000	409000	1.95765	1.91137	0.913075
	Chr1_core_Tb427v10	409000	410000	1.34551	0.48157	0.769113
	Chr1_core_Tb427v10	410000	411000	0.832665	1.3912	0.855687
	Chr1_core_Tb427v10	411000	412000	0.527954	1	1
	Chr1_core_Tb427v10	412000	413000	1.19604	0.72116	1.0428
	Chr1_core_Tb427v10	413000	414000	1	1	1
	Chr1_core_Tb427v10	414000	415000	1	1.96007	1
	Chr1_core_Tb427v10	415000	416000	0.527954	1	0.48932
	Chr1_core_Tb427v10	416000	417000	1	1	1
	Chr1_core_Tb427v10	417000	418000	1.07054	0.481282	0.922935
	Chr1_core_Tb427v10	418000	419000	0.640892	0.75529	0.872726
	Chr1_core_Tb427v10	419000	420000	0.442139	0.44618	0.48245
	Chr1_core_Tb427v10	420000	422000	1	1	1
	Chr1_core_Tb427v10	422000	423000	1.17286	0.652901	1.07676
	Chr1_core_Tb427v10	423000	424000	1	1	0.657105
	Chr1_core_Tb427v10	424000	425000	0.442615	0.480747	1.58206
	Chr1_core_Tb427v10	425000	426000	1.49974	0.791818	1.16437
	Chr1_core_Tb427v10	426000	427000	2.37011	2.28144	1.07318
	Chr1_core_Tb427v10	427000	428000	0.995075	1.22234	1.05007
	Chr1_core_Tb427v10	428000	429000	0.887061	1.01649	1.01844
	Chr1_core_Tb427v10	429000	430000	1.25442	1.20027	1.11112
	Chr1_core_Tb427v10	430000	431000	0.463305	0.424794	1.12459
	Chr1_core_Tb427v10	431000	432000	0.772334	0.654584	0.984408
	Chr1_core_Tb427v10	432000	433000	1.0935	0.893007	1.08808
	Chr1_core_Tb427v10	433000	434000	0.423815	0.445276	0.930839
	Chr1_core_Tb427v10	434000	435000	0.559137	0.53661	1.22934
	Chr1_core_Tb427v10	435000	436000	1.91376	1.87438	1.49908
	Chr1_core_Tb427v10	436000	437000	2.11608	1.51945	1.48602
	Chr1_core_Tb427v10	437000	438000	3.13417	1.95521	1.48795
	Chr1_core_Tb427v10	438000	439000	3.02888	2.25297	1.44932
	Chr1_core_Tb427v10	439000	440000	1.48685	1.43823	1.43277
	Chr1_core_Tb427v10	440000	441000	2.71069	2.35245	1.39815
	Chr1_core_Tb427v10	441000	442000	1.3571	1.16877	1.29699
	Chr1_core_Tb427v10	442000	443000	0.801372	0.836068	1.17185
	Chr1_core_Tb427v10	443000	444000	1.88044	1.77188	1.34443
	Chr1_core_Tb427v10	444000	445000	2.52148	2.176	1.2029
	Chr1_core_Tb427v10	445000	446000	1.39661	1.85722	1.20041
	Chr1_core_Tb427v10	446000	447000	1.33854	1.36157	1.13121
	Chr1_core_Tb427v10	447000	448000	0.687581	0.854172	1.00875
	Chr1_core_Tb427v10	448000	449000	0.764271	0.811626	1.16329
	Chr1_core_Tb427v10	449000	450000	1.68834	2.02638	1.20553
	Chr1_core_Tb427v10	450000	451000	2.37044	1.83434	1.39041
	Chr1_core_Tb427v10	451000	452000	1.38303	1.42395	1.20586
	Chr1_core_Tb427v10	452000	453000	1.88161	1.81253	1.33801
	Chr1_core_Tb427v10	453000	454000	1.1531	1.2459	1.10901
	Chr1_core_Tb427v10	454000	455000	0.44229	0.507041	1.08829
	Chr1_core_Tb427v10	455000	456000	0.543794	0.662772	1.0918
	Chr1_core_Tb427v10	456000	457000	0.61117	0.600115	1.13462
	Chr1_core_Tb427v10	457000	458000	0.745465	0.821304	0.793075
	Chr1_core_Tb427v10	458000	459000	0.504178	0.556816	0.862623
	Chr1_core_Tb427v10	459000	460000	0.927901	1.38884	0.724371
	Chr1_core_Tb427v10	460000	461000	1.49238	1.79772	0.713527
	Chr1_core_Tb427v10	461000	462000	1.09537	1.17316	0.79612
	Chr1_core_Tb427v10	462000	463000	0.952856	0.880537	0.994689
	Chr1_core_Tb427v10	463000	470000	1	1	1
	Chr1_core_Tb427v10	470000	471000	0.527954	0.333333	1
	Chr1_core_Tb427v10	471000	472000	1.18148	1.12433	1.05666
	Chr1_core_Tb427v10	472000	473000	1.28329	1.54899	0.841739
	Chr1_core_Tb427v10	473000	474000	1	1	1
	Chr1_core_Tb427v10	474000	475000	2.94802	2.51613	0.809292
	Chr1_core_Tb427v10	475000	476000	1.18704	1.25831	0.749722
	Chr1_core_Tb427v10	476000	477000	2.04636	1.90526	0.751597
	Chr1_core_Tb427v10	477000	478000	1.45879	1.7477	0.560409
	Chr1_core_Tb427v10	478000	479000	1.2231	1.29588	0.568819
	Chr1_core_Tb427v10	479000	480000	2.0597	2.26739	0.672835
	Chr1_core_Tb427v10	480000	481000	2.6418	2.67236	0.738048
	Chr1_core_Tb427v10	481000	482000	1.95267	1.95516	0.735401
	Chr1_core_Tb427v10	482000	483000	1.07543	1.18707	0.80128
	Chr1_core_Tb427v10	483000	484000	1.0872	1.11514	0.787324
	Chr1_core_Tb427v10	484000	485000	1.20914	1.48695	0.985782
	Chr1_core_Tb427v10	485000	486000	0.942585	0.999779	0.989622
	Chr1_core_Tb427v10	486000	487000	0.619144	0.690557	1.09998
	Chr1_core_Tb427v10	487000	488000	1.26189	1.48496	0.973912
	Chr1_core_Tb427v10	488000	489000	0.837548	0.927669	1.09209
	Chr1_core_Tb427v10	489000	490000	0.646751	0.621191	0.99638
	Chr1_core_Tb427v10	490000	491000	0.816821	0.886821	0.913756
	Chr1_core_Tb427v10	491000	492000	0.505984	0.524857	1.03735
	Chr1_core_Tb427v10	492000	493000	0.5805	0.608228	0.966445
	Chr1_core_Tb427v10	493000	494000	1.04488	1.09318	1.00568
	Chr1_core_Tb427v10	494000	495000	0.528928	0.521708	1.02928
	Chr1_core_Tb427v10	495000	496000	0.478869	0.54523	1.04484
	Chr1_core_Tb427v10	496000	497000	0.618882	0.559832	0.974279
	Chr1_core_Tb427v10	497000	498000	0.791068	0.81419	0.92917
	Chr1_core_Tb427v10	498000	499000	0.397762	0.373747	1.21571
	Chr1_core_Tb427v10	499000	500000	1.71828	1.79843	1.07073
	Chr1_core_Tb427v10	500000	501000	0.692485	0.767408	1.09855
	Chr1_core_Tb427v10	501000	502000	1.00413	1.13697	0.941108
	Chr1_core_Tb427v10	502000	503000	0.459811	0.465346	0.996009
	Chr1_core_Tb427v10	503000	504000	0.370358	0.385854	1.09132
	Chr1_core_Tb427v10	504000	505000	0.564468	0.605548	1.14451
	Chr1_core_Tb427v10	505000	506000	0.762335	0.824974	0.920967
	Chr1_core_Tb427v10	506000	507000	0.423432	0.385924	1.03996
	Chr1_core_Tb427v10	507000	508000	1.47369	1.28535	1.14043
	Chr1_core_Tb427v10	508000	509000	1.29718	1.55973	1.11561
	Chr1_core_Tb427v10	509000	510000	1.95251	2.17521	1.12193
	Chr1_core_Tb427v10	510000	511000	0.664771	0.607423	1.12723
	Chr1_core_Tb427v10	511000	512000	0.588928	0.584638	1.17547
	Chr1_core_Tb427v10	512000	513000	0.856846	0.765952	1.22551
	Chr1_core_Tb427v10	513000	514000	1.01647	0.977178	1.07595
	Chr1_core_Tb427v10	514000	515000	1.34583	1.54496	1.19877
	Chr1_core_Tb427v10	515000	516000	1.69546	1.85063	1.04302
	Chr1_core_Tb427v10	516000	517000	1.78009	1.64602	0.982874
	Chr1_core_Tb427v10	517000	518000	0.447071	0.448162	0.96301
	Chr1_core_Tb427v10	518000	519000	0.347588	0.342729	1.15944
	Chr1_core_Tb427v10	519000	520000	0.972397	1.16405	1.03203
	Chr1_core_Tb427v10	520000	521000	0.554043	0.527878	1.02929
	Chr1_core_Tb427v10	521000	522000	0.436891	0.445839	1.16403
	Chr1_core_Tb427v10	522000	523000	0.857781	0.868738	0.959937
	Chr1_core_Tb427v10	523000	524000	0.6339	0.650385	1.02653
	Chr1_core_Tb427v10	524000	525000	0.549706	0.48864	1.15198
	Chr1_core_Tb427v10	525000	526000	0.860858	0.833955	1.07876
	Chr1_core_Tb427v10	526000	527000	0.570299	0.530625	1.10139
	Chr1_core_Tb427v10	527000	528000	0.404943	0.380155	1.06829
	Chr1_core_Tb427v10	528000	529000	0.388379	0.367636	1.00363
	Chr1_core_Tb427v10	529000	530000	0.427892	0.406017	1.06554
	Chr1_core_Tb427v10	530000	531000	0.469548	0.562618	0.967794
	Chr1_core_Tb427v10	531000	532000	1.00831	1.03887	1.08909
	Chr1_core_Tb427v10	532000	533000	0.510385	0.483199	1.15337
	Chr1_core_Tb427v10	533000	534000	0.748813	0.839873	1.15337
	Chr1_core_Tb427v10	534000	535000	0.504514	0.485193	0.919719
	Chr1_core_Tb427v10	535000	536000	0.958423	0.832444	1.08213
	Chr1_core_Tb427v10	536000	537000	1.40566	1.73679	1.01064
	Chr1_core_Tb427v10	537000	538000	0.524932	0.595275	1.0429
	Chr1_core_Tb427v10	538000	539000	0.452701	0.517612	1.09004
	Chr1_core_Tb427v10	539000	540000	0.790299	0.826395	0.946607
	Chr1_core_Tb427v10	540000	541000	0.713982	0.680048	1.04959
	Chr1_core_Tb427v10	541000	542000	0.525794	0.477049	1.01721
	Chr1_core_Tb427v10	542000	543000	1.14572	1.47627	1.20399
	Chr1_core_Tb427v10	543000	544000	2.51458	1.84041	1.32913
	Chr1_core_Tb427v10	544000	545000	0.83674	0.780603	1.1434
	Chr1_core_Tb427v10	545000	546000	1.44864	1.42151	1.16488
	Chr1_core_Tb427v10	546000	547000	2.6879	1.90409	1.10835
	Chr1_core_Tb427v10	547000	548000	4.29333	4.33196	0.919713
	Chr1_core_Tb427v10	548000	549000	0.660099	0.590105	0.945402
	Chr1_core_Tb427v10	549000	550000	0.974797	1.04086	0.847786
	Chr1_core_Tb427v10	550000	551000	2.32346	2.19903	0.86898
	Chr1_core_Tb427v10	551000	552000	1.75701	1.95644	0.832647
	Chr1_core_Tb427v10	552000	553000	2.07132	2.43999	1.06856
	Chr1_core_Tb427v10	553000	554000	1.99577	1.76119	1.09582
	Chr1_core_Tb427v10	554000	555000	1.21325	1.42478	1.15418
	Chr1_core_Tb427v10	555000	556000	0.929338	0.942253	1.04605
	Chr1_core_Tb427v10	556000	557000	1.26577	1.49852	0.972846
	Chr1_core_Tb427v10	557000	558000	2.41036	2.59062	1.29058
	Chr1_core_Tb427v10	558000	559000	2.26535	2.46905	1.28057
	Chr1_core_Tb427v10	559000	560000	2.86459	2.29523	1.56072
	Chr1_core_Tb427v10	560000	561000	1.67058	2.09068	1.18737
	Chr1_core_Tb427v10	561000	562000	0.905025	0.869184	1.02571
	Chr1_core_Tb427v10	562000	563000	1.65968	1.47982	1.07857
	Chr1_core_Tb427v10	563000	564000	2.6961	2.05669	1.50138
	Chr1_core_Tb427v10	564000	565000	2.81522	2.397	1.44214
	Chr1_core_Tb427v10	565000	566000	2.07201	1.80581	1.22338
	Chr1_core_Tb427v10	566000	567000	2.76	2.47482	1.36357
	Chr1_core_Tb427v10	567000	568000	2.52291	1.92563	1.45567
	Chr1_core_Tb427v10	568000	569000	2.45627	2.03026	1.44843
	Chr1_core_Tb427v10	569000	570000	3.16199	2.68696	1.50696
	Chr1_core_Tb427v10	570000	571000	2.12902	1.89854	1.67883
	Chr1_core_Tb427v10	571000	572000	2.62076	1.63897	1.76349
	Chr1_core_Tb427v10	572000	573000	2.27188	1.68036	1.49267
	Chr1_core_Tb427v10	573000	574000	1.39735	1.2965	1.23275
	Chr1_core_Tb427v10	574000	575000	1.7473	1.72925	1.55542
	Chr1_core_Tb427v10	575000	576000	2.9294	1.96239	1.33066
	Chr1_core_Tb427v10	576000	577000	3.20013	2.15246	1.45442
	Chr1_core_Tb427v10	577000	578000	2.43919	2.54656	1.41184
	Chr1_core_Tb427v10	578000	579000	1.93218	2.16038	1.00224
	Chr1_core_Tb427v10	579000	580000	0.987829	0.908606	0.921326
	Chr1_core_Tb427v10	580000	581000	3.66463	2.58693	1.02641
	Chr1_core_Tb427v10	581000	582000	1.90577	1.40629	0.897943
	Chr1_core_Tb427v10	582000	583000	2.20804	2.50609	0.74093
	Chr1_core_Tb427v10	583000	584000	2.51479	2.16038	0.817484
	Chr1_core_Tb427v10	584000	585000	3.53291	2.44409	0.823116
	Chr1_core_Tb427v10	585000	586000	2.63478	2.42711	0.687785
	Chr1_core_Tb427v10	586000	587000	1.61536	1.71366	0.639722
	Chr1_core_Tb427v10	587000	588000	1.17681	1.30652	0.542374
	Chr1_core_Tb427v10	588000	589000	2.77872	2.97796	0.665146
	Chr1_core_Tb427v10	589000	590000	2.74709	2.80814	0.720053
	Chr1_core_Tb427v10	590000	591000	2.94209	2.8805	0.775152
	Chr1_core_Tb427v10	591000	592000	1.55288	1.44257	0.824947
	Chr1_core_Tb427v10	592000	593000	2.04847	2.1368	0.886992
	Chr1_core_Tb427v10	593000	594000	0.883999	0.964453	0.860749
	Chr1_core_Tb427v10	594000	595000	0.378679	0.383122	0.919051
	Chr1_core_Tb427v10	595000	596000	0.507137	0.453735	0.754979
	Chr1_core_Tb427v10	596000	597000	0.678096	0.585665	0.97324
	Chr1_core_Tb427v10	597000	598000	0.526364	0.419178	0.946759
	Chr1_core_Tb427v10	598000	599000	0.978782	0.8725	1.04829
	Chr1_core_Tb427v10	599000	600000	2.19898	2.26148	0.845905
	Chr1_core_Tb427v10	600000	601000	1.83896	2.13697	0.669999
	Chr1_core_Tb427v10	601000	602000	1.24198	1.396	0.789011
	Chr1_core_Tb427v10	602000	603000	1.59919	1.53981	0.770066
	Chr1_core_Tb427v10	603000	604000	0.663796	0.511691	0.745439
	Chr1_core_Tb427v10	604000	605000	0.843802	0.624519	1.14534
	Chr1_core_Tb427v10	605000	606000	0.692676	0.44003	0.607691
	Chr1_core_Tb427v10	606000	607000	1.00761	0.810104	1.477
	Chr1_core_Tb427v10	607000	608000	0.728736	0.539125	1.1069
	Chr1_core_Tb427v10	608000	609000	0.629057	0.53817	1.22426
	Chr1_core_Tb427v10	609000	610000	0.527954	0.5	2
	Chr1_core_Tb427v10	610000	611000	0.247889	0.245506	0.226009
	Chr1_core_Tb427v10	611000	612000	0.606938	0.412976	0.827112
	Chr1_core_Tb427v10	612000	613000	0.635019	0.471132	0.991532
	Chr1_core_Tb427v10	613000	614000	0.74489	0.760976	1.10575
	Chr1_core_Tb427v10	614000	615000	0.542492	0.447075	0.566985
	Chr1_core_Tb427v10	615000	616000	0.463297	0.274641	0.598109
	Chr1_core_Tb427v10	616000	617000	0.369749	0.3402	0.606458
	Chr1_core_Tb427v10	617000	618000	0.478521	0.617899	0.61576
	Chr1_core_Tb427v10	618000	619000	0.528148	0.644001	0.71726
	Chr1_core_Tb427v10	619000	620000	2.61592	1.49022	0.658189
	Chr1_core_Tb427v10	620000	621000	2.57304	2.09034	0.609467
	Chr1_core_Tb427v10	621000	622000	3.97803	4.56282	0.459092
	Chr1_core_Tb427v10	622000	623000	3.05501	2.68979	0.491184
	Chr1_core_Tb427v10	623000	624000	1	1	1
	Chr1_core_Tb427v10	624000	625000	4.80726	6.01041	0.27541
	Chr1_core_Tb427v10	625000	626000	5.8075	1.78869	0.726224
	Chr1_core_Tb427v10	626000	627000	1	1	1
	Chr1_core_Tb427v10	627000	628000	1.73472	1.4426	0.147887
	Chr1_core_Tb427v10	628000	629000	1	1	1
	Chr1_core_Tb427v10	629000	630000	3.93321	1.78869	1.18693
	Chr1_core_Tb427v10	630000	631000	3.58653	1.93345	0.321633
	Chr1_core_Tb427v10	631000	632000	1	1	1
	Chr1_core_Tb427v10	632000	633000	3.77084	2.13792	1.02491
	Chr1_core_Tb427v10	633000	634000	2.10016	2.44744	0.728993
	Chr1_core_Tb427v10	634000	635000	1.02772	1.37922	0.625143
	Chr1_core_Tb427v10	635000	638000	1	1	1
	Chr1_core_Tb427v10	638000	639000	1.63908	1.74381	0.625518
	Chr1_core_Tb427v10	639000	640000	0.631793	0.71626	0.572886
	Chr1_core_Tb427v10	640000	641000	0.595821	0.566983	0.551155
	Chr1_core_Tb427v10	641000	642000	0.779715	0.810486	0.584877
	Chr1_core_Tb427v10	642000	643000	1.38095	1.65777	0.701922
	Chr1_core_Tb427v10	643000	644000	1.22566	1.36853	0.639787
	Chr1_core_Tb427v10	644000	645000	1.84775	1.66494	0.7724
	Chr1_core_Tb427v10	645000	646000	1.17836	1.11713	0.821761
	Chr1_core_Tb427v10	646000	647000	1.32027	1.21347	0.891002
	Chr1_core_Tb427v10	647000	648000	0.67542	0.658099	0.819746
	Chr1_core_Tb427v10	648000	649000	0.949027	0.87732	0.996634
	Chr1_core_Tb427v10	649000	650000	1.46783	1.32775	0.940825
	Chr1_core_Tb427v10	650000	651000	0.75082	0.769356	1.03331
	Chr1_core_Tb427v10	651000	652000	0.702588	0.827661	0.959841
	Chr1_core_Tb427v10	652000	653000	0.457721	0.408824	1.01822
	Chr1_core_Tb427v10	653000	654000	0.556065	0.550646	1.17893
	Chr1_core_Tb427v10	654000	655000	0.709349	0.712459	1.09213
	Chr1_core_Tb427v10	655000	656000	0.414774	0.378253	0.971393
	Chr1_core_Tb427v10	656000	657000	0.403927	0.449862	0.942544
	Chr1_core_Tb427v10	657000	658000	1.42066	1.48964	1.15347
	Chr1_core_Tb427v10	658000	659000	0.672602	0.572061	1.11687
	Chr1_core_Tb427v10	659000	660000	0.538157	0.517256	0.994662
	Chr1_core_Tb427v10	660000	661000	0.747481	0.858299	0.886443
	Chr1_core_Tb427v10	661000	662000	0.790299	0.653198	1.10139
	Chr1_core_Tb427v10	662000	663000	0.378151	0.351285	1.11449
	Chr1_core_Tb427v10	663000	664000	0.621634	0.654751	1.04427
	Chr1_core_Tb427v10	664000	665000	0.823907	0.82077	0.979383
	Chr1_core_Tb427v10	665000	666000	0.795631	0.873313	1.0018
	Chr1_core_Tb427v10	666000	667000	0.285876	0.29301	0.866966
	Chr1_core_Tb427v10	667000	668000	0.384973	0.329093	1.17225
	Chr1_core_Tb427v10	668000	669000	0.718341	0.658527	1.14374
	Chr1_core_Tb427v10	669000	670000	0.460476	0.402695	1.20007
	Chr1_core_Tb427v10	670000	671000	0.666963	0.587966	1.06297
	Chr1_core_Tb427v10	671000	672000	2.29671	2.18584	1.33764
	Chr1_core_Tb427v10	672000	673000	1.58904	1.55483	1.2461
	Chr1_core_Tb427v10	673000	674000	0.345699	0.335974	1.00209
	Chr1_core_Tb427v10	674000	675000	0.311289	0.278429	0.993041
	Chr1_core_Tb427v10	675000	676000	0.618708	0.714311	1.02789
	Chr1_core_Tb427v10	676000	677000	0.960198	1.11919	1.06404
	Chr1_core_Tb427v10	677000	678000	2.58025	1.66146	1.37343
	Chr1_core_Tb427v10	678000	679000	2.2285	1.26263	1.2486
	Chr1_core_Tb427v10	679000	680000	2.3189	1.99665	1.64799
	Chr1_core_Tb427v10	680000	681000	2.10893	2.12479	1.34031
	Chr1_core_Tb427v10	681000	682000	1.3786	1.55872	1.08016
	Chr1_core_Tb427v10	682000	683000	0.78253	0.75161	1.15403
	Chr1_core_Tb427v10	683000	684000	2.7628	2.34359	1.23735
	Chr1_core_Tb427v10	684000	685000	2.06572	2.30444	1.30719
	Chr1_core_Tb427v10	685000	686000	0.601366	0.664319	1.05139
	Chr1_core_Tb427v10	686000	687000	0.455788	0.478236	1.09095
	Chr1_core_Tb427v10	687000	688000	1.00379	1.02741	1.16257
	Chr1_core_Tb427v10	688000	689000	1.98781	2.07625	1.21971
	Chr1_core_Tb427v10	689000	690000	1.8724	1.57746	1.25516
	Chr1_core_Tb427v10	690000	691000	0.42455	0.446093	1.21276
	Chr1_core_Tb427v10	691000	692000	3.41718	2.11244	0.991383
	Chr1_core_Tb427v10	692000	693000	2.42058	2.39077	1.14061
	Chr1_core_Tb427v10	693000	694000	0.664792	0.73344	1.18664
	Chr1_core_Tb427v10	694000	695000	0.817478	0.809792	1.12278
	Chr1_core_Tb427v10	695000	696000	0.830526	0.810766	1.15658
	Chr1_core_Tb427v10	696000	697000	0.871343	1.06755	1.01408
	Chr1_core_Tb427v10	697000	698000	0.573731	0.525911	1.10871
	Chr1_core_Tb427v10	698000	699000	1.11812	1.12944	1.14858
	Chr1_core_Tb427v10	699000	700000	2.41319	1.88819	1.03439
	Chr1_core_Tb427v10	700000	701000	0.65289	0.786111	1.06888
	Chr1_core_Tb427v10	701000	702000	1.08038	1.11913	1.10866
	Chr1_core_Tb427v10	702000	703000	0.993594	1.13776	1.16319
	Chr1_core_Tb427v10	703000	704000	1.51141	1.71716	1.09419
	Chr1_core_Tb427v10	704000	705000	2.06789	2.14483	1.14634
	Chr1_core_Tb427v10	705000	706000	1.1824	0.996571	0.950463
	Chr1_core_Tb427v10	706000	707000	0.608747	0.553688	0.989216
	Chr1_core_Tb427v10	707000	708000	2.28279	1.54426	1.18696
	Chr1_core_Tb427v10	708000	709000	2.83311	2.33953	1.32054
	Chr1_core_Tb427v10	709000	710000	0.846424	0.782709	1.18827
	Chr1_core_Tb427v10	710000	711000	0.417503	0.436832	1.0826
	Chr1_core_Tb427v10	711000	712000	2.52607	1.87812	1.23011
	Chr1_core_Tb427v10	712000	713000	2.54256	2.4042	1.3741
	Chr1_core_Tb427v10	713000	714000	2.31023	2.09138	1.30341
	Chr1_core_Tb427v10	714000	715000	0.657092	0.637355	1.23817
	Chr1_core_Tb427v10	715000	716000	0.998875	0.986847	1.13867
	Chr1_core_Tb427v10	716000	717000	3.13221	2.35748	1.3698
	Chr1_core_Tb427v10	717000	718000	2.74245	2.1004	1.21726
	Chr1_core_Tb427v10	718000	719000	3.23097	2.4113	1.28432
	Chr1_core_Tb427v10	719000	720000	0.465563	0.483612	1.02584
	Chr1_core_Tb427v10	720000	721000	0.305495	0.280848	0.876757
	Chr1_core_Tb427v10	721000	722000	0.365901	0.361336	1.03664
	Chr1_core_Tb427v10	722000	723000	0.317938	0.292496	1.10805
	Chr1_core_Tb427v10	723000	724000	0.687337	0.684611	1.23162
	Chr1_core_Tb427v10	724000	725000	2.70592	2.1041	1.19123
	Chr1_core_Tb427v10	725000	726000	2.49476	1.73277	1.27982
	Chr1_core_Tb427v10	726000	727000	2.97289	2.20512	1.60679
	Chr1_core_Tb427v10	727000	728000	2.08063	1.91472	1.59906
	Chr1_core_Tb427v10	728000	729000	0.863678	0.903683	1.13541
	Chr1_core_Tb427v10	729000	730000	0.989413	1.01165	1.15395
	Chr1_core_Tb427v10	730000	731000	3.32354	2.2841	1.31812
	Chr1_core_Tb427v10	731000	732000	1.61368	1.48352	1.1406
	Chr1_core_Tb427v10	732000	733000	0.914441	1.09278	1.08402
	Chr1_core_Tb427v10	733000	734000	1.75033	1.99897	1.16356
	Chr1_core_Tb427v10	734000	735000	1.27676	1.39104	1.20869
	Chr1_core_Tb427v10	735000	736000	1.11171	1.11853	1.05818
	Chr1_core_Tb427v10	736000	737000	0.958423	0.970876	1.04692
	Chr1_core_Tb427v10	737000	738000	1.29276	1.47015	0.977243
	Chr1_core_Tb427v10	738000	739000	0.588724	0.723227	1.03257
	Chr1_core_Tb427v10	739000	740000	0.606533	0.521843	0.991017
	Chr1_core_Tb427v10	740000	741000	0.600022	0.622824	0.939459
	Chr1_core_Tb427v10	741000	742000	0.478135	0.44604	1.055
	Chr1_core_Tb427v10	742000	743000	0.629769	0.729571	1.10076
	Chr1_core_Tb427v10	743000	744000	0.949215	0.969397	1.0095
	Chr1_core_Tb427v10	744000	745000	1.13543	1.09179	1.20407
	Chr1_core_Tb427v10	745000	746000	1.07994	1.41501	1.0882
	Chr1_core_Tb427v10	746000	747000	0.663259	0.64948	1.01524
	Chr1_core_Tb427v10	747000	748000	0.837496	0.974978	1.16441
	Chr1_core_Tb427v10	748000	749000	1.42396	1.40171	1.04653
	Chr1_core_Tb427v10	749000	750000	0.725919	0.737131	1.13802
	Chr1_core_Tb427v10	750000	751000	0.357153	0.311439	1.0057
	Chr1_core_Tb427v10	751000	752000	0.852864	0.78892	1.10445
	Chr1_core_Tb427v10	752000	753000	0.561466	0.702917	1.04036
	Chr1_core_Tb427v10	753000	754000	0.580011	0.608346	1.12723
	Chr1_core_Tb427v10	754000	755000	0.799006	0.866604	1.06517
	Chr1_core_Tb427v10	755000	756000	0.516862	0.514477	1.24343
	Chr1_core_Tb427v10	756000	757000	1.05417	1.1084	1.22683
	Chr1_core_Tb427v10	757000	758000	1.4252	1.16615	1.26862
	Chr1_core_Tb427v10	758000	759000	2.22372	1.84375	1.25088
	Chr1_core_Tb427v10	759000	760000	2.30819	1.8825	1.32709
	Chr1_core_Tb427v10	760000	761000	2.07251	1.99695	1.33295
	Chr1_core_Tb427v10	761000	762000	2.30647	2.48275	1.20773
	Chr1_core_Tb427v10	762000	763000	0.969733	0.795082	1.28407
	Chr1_core_Tb427v10	763000	764000	0.532128	0.56661	1.2478
	Chr1_core_Tb427v10	764000	765000	0.772995	0.763	1.17266
	Chr1_core_Tb427v10	765000	766000	1.9192	1.8944	1.22006
	Chr1_core_Tb427v10	766000	767000	3.74116	2.58149	1.23318
	Chr1_core_Tb427v10	767000	768000	1.79001	2.47807	1.03075
	Chr1_core_Tb427v10	768000	769000	0.461713	0.444845	1.72059
	Chr1_core_Tb427v10	769000	770000	1.98352	1.49114	1.52652
	Chr1_core_Tb427v10	770000	785000	1	1	1
	Chr1_core_Tb427v10	785000	786000	2.0497	1.59661	1.3215
	Chr1_core_Tb427v10	786000	787000	1.03684	0.951538	1.25966
	Chr1_core_Tb427v10	787000	788000	2.74198	2.35622	1.23617
	Chr1_core_Tb427v10	788000	789000	3.47607	2.78208	1.41068
	Chr1_core_Tb427v10	789000	790000	1.85072	1.68181	1.35417
	Chr1_core_Tb427v10	790000	791000	1.64864	1.53734	1.29915
	Chr1_core_Tb427v10	791000	792000	2.76717	1.80033	1.44731
	Chr1_core_Tb427v10	792000	793000	2.34197	2.27782	1.62903
	Chr1_core_Tb427v10	793000	794000	1.79388	1.35462	1.37335
	Chr1_core_Tb427v10	794000	795000	1.04129	1.12591	1.21968
	Chr1_core_Tb427v10	795000	796000	2.472	2.38389	1.21729
	Chr1_core_Tb427v10	796000	797000	1.75887	1.83945	1.14452
	Chr1_core_Tb427v10	797000	798000	1.00658	1.03925	1.1198
	Chr1_core_Tb427v10	798000	799000	2.41683	2.25535	1.15951
	Chr1_core_Tb427v10	799000	800000	1.63726	1.86873	1.1552
	Chr1_core_Tb427v10	800000	801000	0.992571	0.978691	1.02033
	Chr1_core_Tb427v10	801000	802000	1.14747	1.5031	0.97167
	Chr1_core_Tb427v10	802000	803000	0.853879	0.822619	1.16496
	Chr1_core_Tb427v10	803000	804000	0.961805	1.01536	1.16707
	Chr1_core_Tb427v10	804000	805000	1.48074	1.89878	1.2096
	Chr1_core_Tb427v10	805000	806000	1.18533	1.24636	1.20058
	Chr1_core_Tb427v10	806000	807000	2.52923	2.56049	0.983711
	Chr1_core_Tb427v10	807000	808000	0.937029	0.921082	1.13801
	Chr1_core_Tb427v10	808000	809000	0.906294	0.897271	1.0445
	Chr1_core_Tb427v10	809000	810000	0.977452	0.858982	0.938485
	Chr1_core_Tb427v10	810000	811000	1.53246	1.58252	1.12383
	Chr1_core_Tb427v10	811000	812000	0.837485	0.894954	1.16282
	Chr1_core_Tb427v10	812000	813000	0.83801	0.852628	0.97633
	Chr1_core_Tb427v10	813000	814000	1.39455	1.54929	1.01095
	Chr1_core_Tb427v10	814000	815000	0.506494	0.526733	1.05734
	Chr1_core_Tb427v10	815000	816000	1.95601	2.48566	0.93862
	Chr1_core_Tb427v10	816000	817000	1.42706	1.8142	1.10036
	Chr1_core_Tb427v10	817000	818000	2.10689	2.94976	1.26985
	Chr1_core_Tb427v10	818000	819000	1.95475	2.10973	1.20518
	Chr1_core_Tb427v10	819000	820000	2.95626	2.94849	1.19799
	Chr1_core_Tb427v10	820000	821000	2.19221	2.59358	1.07649
	Chr1_core_Tb427v10	821000	822000	4.52844	3.31389	0.853012
	Chr1_core_Tb427v10	822000	823000	3.82171	1.97172	0.821837
	Chr1_core_Tb427v10	823000	824000	3.35002	2.33914	0.935308
	Chr1_core_Tb427v10	824000	825000	2.89043	2.31131	0.986598
	Chr1_core_Tb427v10	825000	826000	2.62477	2.58444	0.84731
	Chr1_core_Tb427v10	826000	827000	3.14228	4.01432	0.888129
	Chr1_core_Tb427v10	827000	828000	1.2064	1.20299	0.866963
	Chr1_core_Tb427v10	828000	829000	2.83221	2.76686	0.713965
	Chr1_core_Tb427v10	829000	830000	4.10024	4.38816	0.672435
	Chr1_core_Tb427v10	830000	831000	3.11761	2.88789	0.763141
	Chr1_core_Tb427v10	831000	832000	2.05515	2.24291	0.484237
	Chr1_core_Tb427v10	832000	833000	1.22141	1.417	0.412454
	Chr1_core_Tb427v10	833000	834000	1.08653	1.30728	0.547228
	Chr1_core_Tb427v10	834000	835000	2.86943	2.5977	0.686151
	Chr1_core_Tb427v10	835000	836000	1.08648	0.948586	0.699749
	Chr1_core_Tb427v10	836000	837000	1.8821	1.95769	0.666917
	Chr1_core_Tb427v10	837000	838000	2.36491	2.33888	0.759879
	Chr1_core_Tb427v10	838000	839000	1.25338	1.33765	0.931225
	Chr1_core_Tb427v10	839000	840000	1.75917	1.79058	0.915255
	Chr1_core_Tb427v10	840000	841000	2.00909	2.26246	1.08916
	Chr1_core_Tb427v10	841000	842000	2.62346	3.01877	1.12138
	Chr1_core_Tb427v10	842000	843000	3.56724	2.88062	0.994801
	Chr1_core_Tb427v10	843000	844000	3.06882	4.48822	1.02246
	Chr1_core_Tb427v10	844000	844108	2.15105	3.36423	1.3173
	Chr1_3A_Tb427v10	0	1000	4.03078	2.60164	1.14153
	Chr1_3A_Tb427v10	1000	2000	2.91044	2.61463	1.2338
	Chr1_3A_Tb427v10	2000	3000	0.839782	1.05568	1.26365
	Chr1_3A_Tb427v10	3000	4000	2.34317	2.52626	0.997057
	Chr1_3A_Tb427v10	4000	5000	3.46514	2.96363	1.09203
	Chr1_3A_Tb427v10	5000	6000	3.79658	2.85776	1.18525
	Chr1_3A_Tb427v10	6000	7000	1.99605	2.05325	1.07846
	Chr1_3A_Tb427v10	7000	8000	3.95473	2.44621	1.26333
	Chr1_3A_Tb427v10	8000	9000	2.71618	2.42044	1.1735
	Chr1_3A_Tb427v10	9000	10000	1.61725	1.52987	1.04485
	Chr1_3A_Tb427v10	10000	11000	0.84504	0.911288	1.1582
	Chr1_3A_Tb427v10	11000	12000	2.9262	2.32339	1.09541
	Chr1_3A_Tb427v10	12000	13000	1.88945	2.46199	1.00643
	Chr1_3A_Tb427v10	13000	14000	3.26739	3.66826	1.09538
	Chr1_3A_Tb427v10	14000	15000	1.75238	1.79928	1.0322
	Chr1_3A_Tb427v10	15000	16000	3.95298	2.15664	0.958502
	Chr1_3A_Tb427v10	16000	17000	4.11496	2.78325	1.05781
	Chr1_3A_Tb427v10	17000	18000	3.73885	2.79205	0.968192
	Chr1_3A_Tb427v10	18000	19000	4.46087	4.10806	0.929963
	Chr1_3A_Tb427v10	19000	20000	4.0406	2.57171	1.12215
	Chr1_3A_Tb427v10	20000	21000	0.952987	1.02888	1.06657
	Chr1_3A_Tb427v10	21000	22000	0.326916	0.323607	1.12845
	Chr1_3A_Tb427v10	22000	23000	0.435581	0.415701	0.870348
	Chr1_3A_Tb427v10	23000	24000	0.372596	0.505834	0.922191
	Chr1_3A_Tb427v10	24000	25000	0.502522	0.434277	0.981827
	Chr1_3A_Tb427v10	25000	26000	0.535803	0.400331	0.967535
	Chr1_3A_Tb427v10	26000	27000	0.738907	0.67564	0.950664
	Chr1_3A_Tb427v10	27000	28000	1.52204	1.97637	1.0636
	Chr1_3A_Tb427v10	28000	29000	0.650941	0.723344	0.817125
	Chr1_3A_Tb427v10	29000	30000	2.04297	1.43516	0.948801
	Chr1_3A_Tb427v10	30000	31000	1.50206	1.11502	0.846324
	Chr1_3A_Tb427v10	31000	32000	1.99186	1.72554	0.752829
	Chr1_3A_Tb427v10	32000	33000	1.72123	1.30859	0.753271
	Chr1_3A_Tb427v10	33000	34000	0.996334	1.04507	0.680161
	Chr1_3A_Tb427v10	34000	35000	1.64074	2.03168	0.591566
	Chr1_3A_Tb427v10	35000	36000	3.06402	1.78362	0.710227
	Chr1_3A_Tb427v10	36000	37000	0.337932	0.325265	0.850146
	Chr1_3A_Tb427v10	37000	38000	1.42294	1.54366	0.885145
	Chr1_3A_Tb427v10	38000	39000	0.393466	0.350612	0.551911
	Chr1_3A_Tb427v10	39000	40000	0.346394	0.276988	0.374686
	Chr1_3A_Tb427v10	40000	41000	0.394057	0.216514	0.137292
	Chr1_3A_Tb427v10	41000	42000	0.334339	0.280603	0.274174
	Chr1_3A_Tb427v10	42000	43000	0.583069	0.244762	0.0686461
	Chr1_3A_Tb427v10	43000	44000	0.527954	0.5	1
	Chr1_3A_Tb427v10	44000	45000	0.437606	0.348429	0.454873
	Chr1_3A_Tb427v10	45000	46000	0.513861	0.179546	0.174878
	Chr1_3A_Tb427v10	46000	47000	0.38429	0.258525	0.433895
	Chr1_3A_Tb427v10	47000	48000	0.263952	0.18172	0.223048
	Chr1_3A_Tb427v10	48000	49000	0.432424	0.195843	0.268118
	Chr1_3A_Tb427v10	49000	50000	0.8627	0.465657	0.40534
	Chr1_3A_Tb427v10	50000	51000	0.675603	0.681896	0.829598
	Chr1_3A_Tb427v10	51000	52000	0.490443	0.586484	0.985295
	Chr1_3A_Tb427v10	52000	53000	1.95211	1.56285	0.945292
	Chr1_3A_Tb427v10	53000	54000	1.02878	0.918615	0.95848
	Chr1_3A_Tb427v10	54000	55000	0.762796	0.65181	0.889753
	Chr1_3A_Tb427v10	55000	56000	0.447251	0.381506	0.926703
	Chr1_3A_Tb427v10	56000	57000	4.09849	1.93506	0.976154
	Chr1_3A_Tb427v10	57000	58000	1.48922	0.885887	0.734356
	Chr1_3A_Tb427v10	58000	59000	0.530565	0.594474	0.783896
	Chr1_3A_Tb427v10	59000	60000	0.618034	0.569958	0.812452
	Chr1_3A_Tb427v10	60000	61000	2.33586	1.44056	0.974483
	Chr1_3A_Tb427v10	61000	62000	1.21606	1.48802	1.00075
	Chr1_3A_Tb427v10	62000	63000	0.428896	0.477027	0.879359
	Chr1_3A_Tb427v10	63000	64000	1.05104	0.86359	0.885672
	Chr1_3A_Tb427v10	64000	65000	0.710406	0.886557	0.900047
	Chr1_3A_Tb427v10	65000	66000	1.90517	1.46093	0.794989
	Chr1_3A_Tb427v10	66000	67000	1.531	0.747123	0.878764
	Chr1_3A_Tb427v10	67000	68000	0.371252	0.368513	1.16436
	Chr1_3A_Tb427v10	68000	69000	0.605737	0.641451	1.01234
	Chr1_3A_Tb427v10	69000	70000	0.814667	0.916371	0.803147
	Chr1_3A_Tb427v10	70000	71000	1	1	1
	Chr1_3A_Tb427v10	71000	72000	1.0357	0.307291	0.647814
	Chr1_3A_Tb427v10	72000	73000	1.35929	1.13499	1.03556
	Chr1_3A_Tb427v10	73000	74000	0.871279	1.3308	0.848717
	Chr1_3A_Tb427v10	74000	75000	0.533432	0.729056	0.898112
	Chr1_3A_Tb427v10	75000	76000	0.435564	0.407587	0.831042
	Chr1_3A_Tb427v10	76000	77000	1.1749	0.973493	0.918986
	Chr1_3A_Tb427v10	77000	78000	1.30342	1.27711	0.847274
	Chr1_3A_Tb427v10	78000	79000	0.771711	0.793774	1.05106
	Chr1_3A_Tb427v10	79000	80000	0.465001	0.563249	0.818885
	Chr1_3A_Tb427v10	80000	81000	1.92921	2.33562	0.764927
	Chr1_3A_Tb427v10	81000	82000	2.25357	1.83358	0.830803
	Chr1_3A_Tb427v10	82000	83000	0.604017	0.57534	0.927543
	Chr1_3A_Tb427v10	83000	84000	2.008	2.39379	0.894533
	Chr1_3A_Tb427v10	84000	85000	1.32251	1.03192	1.30353
	Chr1_3A_Tb427v10	85000	86000	1	1	1
	Chr1_3A_Tb427v10	86000	87000	0.437023	0.653356	0.657105
	Chr1_3A_Tb427v10	87000	88000	0.722218	0.532914	0.883894
	Chr1_3A_Tb427v10	88000	89000	0.371214	0.408885	0.733389
	Chr1_3A_Tb427v10	89000	90000	1.32593	1.17129	0.867781
	Chr1_3A_Tb427v10	90000	91000	1.50552	1.66304	1.09306
	Chr1_3A_Tb427v10	91000	92000	1.12533	1.34031	0.912481
	Chr1_3A_Tb427v10	92000	93000	0.828934	1.02297	0.919402
	Chr1_3A_Tb427v10	93000	94000	1.95437	1.89365	0.971487
	Chr1_3A_Tb427v10	94000	95000	2.90102	2.53045	0.798224
	Chr1_3A_Tb427v10	95000	96000	1.82686	1.33441	1.12834
	Chr1_3A_Tb427v10	96000	97000	0.650127	0.777514	0.730302
	Chr1_3A_Tb427v10	97000	98000	0.693368	0.941861	0.849167
	Chr1_3A_Tb427v10	98000	99000	1.71268	1.53664	0.838131
	Chr1_3A_Tb427v10	99000	100000	1.60865	1.11255	1.03152
	Chr1_3A_Tb427v10	100000	101000	0.954263	1.02633	0.941415
	Chr1_3A_Tb427v10	101000	102000	1.30172	1.86735	0.916153
	Chr1_3A_Tb427v10	102000	103000	2.44867	2.10943	0.785274
	Chr1_3A_Tb427v10	103000	104000	0.71306	0.743536	1.05396
	Chr1_3A_Tb427v10	104000	105000	0.496902	0.531933	0.993191
	Chr1_3A_Tb427v10	105000	106000	2.7304	2.06481	1.08547
	Chr1_3A_Tb427v10	106000	107000	1.08103	1.13986	0.814025
	Chr1_3A_Tb427v10	107000	108000	0.449574	0.343562	0.857871
	Chr1_3A_Tb427v10	108000	109000	0.966915	0.846988	0.94908
	Chr1_3A_Tb427v10	109000	110000	0.494556	0.640253	0.857173
	Chr1_3A_Tb427v10	110000	111000	0.983796	1.18008	0.839119
	Chr1_3A_Tb427v10	111000	112000	1.83585	2.08768	0.937015
	Chr1_3A_Tb427v10	112000	113000	2.58731	2.3554	0.858317
	Chr1_3A_Tb427v10	113000	114000	1.39411	1.09905	0.943062
	Chr1_3A_Tb427v10	114000	115000	0.513797	0.467257	0.915632
	Chr1_3A_Tb427v10	115000	116000	2.54198	1.54914	0.817838
	Chr1_3A_Tb427v10	116000	117000	1.12558	1.19189	0.841226
	Chr1_3A_Tb427v10	117000	118000	0.264744	0.270209	0.765551
	Chr1_3A_Tb427v10	118000	119000	0.541949	0.505532	0.901626
	Chr1_3A_Tb427v10	119000	120000	0.534599	0.423228	1.51021
	Chr1_3A_Tb427v10	120000	121000	0.432105	0.352746	1.15464
	Chr1_3A_Tb427v10	121000	122000	0.402372	0.537808	2.2166
	Chr1_3A_Tb427v10	122000	123000	0.19157	0.369598	0.682002
	Chr1_3A_Tb427v10	123000	124000	0.439543	0.36732	0.760961
	Chr1_3A_Tb427v10	124000	125000	1.35605	1.17472	0.946073
	Chr1_3A_Tb427v10	125000	126000	2.13185	1.51938	0.923401
	Chr1_3A_Tb427v10	126000	127000	1.17582	1.3064	0.9585
	Chr1_3A_Tb427v10	127000	128000	0.585362	0.601021	0.654771
	Chr1_3A_Tb427v10	128000	129000	1.2128	1.48629	0.919848
	Chr1_3A_Tb427v10	129000	130000	0.340905	0.335892	0.780484
	Chr1_3A_Tb427v10	130000	131000	0.621532	0.628211	0.786103
	Chr1_3A_Tb427v10	131000	132000	1.28535	1.48321	1.01636
	Chr1_3A_Tb427v10	132000	133000	0.40493	0.461781	0.832669
	Chr1_3A_Tb427v10	133000	134000	1.35011	1.20054	0.937774
	Chr1_3A_Tb427v10	134000	135000	1.63996	1.24647	0.897635
	Chr1_3A_Tb427v10	135000	136000	0.779559	0.864905	0.886237
	Chr1_3A_Tb427v10	136000	137000	0.712612	0.858048	0.775094
	Chr1_3A_Tb427v10	137000	138000	2.35562	2.31426	0.906041
	Chr1_3A_Tb427v10	138000	139000	1.36464	1.47918	0.832831
	Chr1_3A_Tb427v10	139000	140000	0.422594	0.395683	0.636046
	Chr1_3A_Tb427v10	140000	141000	1.01296	0.985936	0.82069
	Chr1_3A_Tb427v10	141000	142000	2.19225	2.26629	0.922113
	Chr1_3A_Tb427v10	142000	143000	1.03698	0.935549	1.03274
	Chr1_3A_Tb427v10	143000	144000	0.970787	0.851271	0.883508
	Chr1_3A_Tb427v10	144000	145000	0.289762	0.305284	1.02146
	Chr1_3A_Tb427v10	145000	146000	1.24798	1.31813	0.791952
	Chr1_3A_Tb427v10	146000	147000	1.5946	1.33696	0.977433
	Chr1_3A_Tb427v10	147000	148000	2.26385	2.25031	0.920524
	Chr1_3A_Tb427v10	148000	149000	1.53485	1.8247	0.826886
	Chr1_3A_Tb427v10	149000	150000	0.874985	0.933676	0.874964
	Chr1_3A_Tb427v10	150000	151000	3.27567	2.34757	0.96275
	Chr1_3A_Tb427v10	151000	152000	1.41999	2.07835	0.871343
	Chr1_3A_Tb427v10	152000	153000	1.4297	1.75315	0.759616
	Chr1_3A_Tb427v10	153000	154000	2.1923	1.1527	0.996554
	Chr1_3A_Tb427v10	154000	155000	0.406874	0.444494	0.868519
	Chr1_3A_Tb427v10	155000	156000	0.944008	0.967586	0.875925
	Chr1_3A_Tb427v10	156000	157000	2.50637	2.34192	0.962874
	Chr1_3A_Tb427v10	157000	158000	1.11774	1.00007	0.840114
	Chr1_3A_Tb427v10	158000	159000	0.523208	0.451332	1.06214
	Chr1_3A_Tb427v10	159000	160000	3.11952	1.47652	1.34883
	Chr1_3A_Tb427v10	160000	161000	0.503245	0.984458	0.781541
	Chr1_3A_Tb427v10	161000	163000	1	1	1
	Chr1_3A_Tb427v10	163000	164000	0.939143	0.806484	0.959288
	Chr1_3A_Tb427v10	164000	165000	0.374399	0.400599	0.924942
	Chr1_3A_Tb427v10	165000	166000	1.95871	1.23048	0.72759
	Chr1_3A_Tb427v10	166000	167000	1.07596	0.490017	0.484149
	Chr1_3A_Tb427v10	167000	168000	1.47188	1.10292	0.963933
	Chr1_3A_Tb427v10	168000	169000	0.826591	0.963395	0.810451
	Chr1_3A_Tb427v10	169000	170000	1.9666	7.70051	2.70552
	Chr1_3A_Tb427v10	170000	171000	0.738338	1.22553	1.06961
	Chr1_3A_Tb427v10	171000	172000	0.536606	0.918285	0.76269
	Chr1_3A_Tb427v10	172000	173000	2.04254	3.61024	1.31698
	Chr1_3A_Tb427v10	173000	174000	0.778298	1.14258	0.960685
	Chr1_3A_Tb427v10	174000	175000	7.17307	3.65624	0.813379
	Chr1_3A_Tb427v10	175000	176000	3.09497	1.60455	0.660471
	Chr1_3A_Tb427v10	176000	177000	6.11833	5.05034	1.31159
	Chr1_3A_Tb427v10	177000	178000	1	1	1
	Chr1_3A_Tb427v10	178000	179000	3.05916	1.68511	1.12178
	Chr1_3A_Tb427v10	179000	180000	5	0.970051	1.46796
	Chr1_3A_Tb427v10	180000	181000	1.14185	0.447472	1.19013
	Chr1_3A_Tb427v10	181000	182000	1	1	1
	Chr1_3A_Tb427v10	182000	183000	0.679022	0.242513	0.167247
	Chr1_3A_Tb427v10	183000	184000	0.602632	1.09865	1.52727
	Chr1_3A_Tb427v10	184000	185000	0.370376	0.894344	0.699513
	Chr1_3A_Tb427v10	185000	186000	0.218512	0.365017	2
	Chr1_3A_Tb427v10	186000	188000	1	1	1
	Chr1_3A_Tb427v10	188000	189000	0.813763	0.285943	0.366478
	Chr1_3A_Tb427v10	189000	190000	1.98962	1.03699	1.51475
	Chr1_3A_Tb427v10	190000	191000	0.568951	0.588541	0.883642
	Chr1_3A_Tb427v10	191000	192000	2.7553	0.642263	0.726748
	Chr1_3A_Tb427v10	192000	193000	7	5.80034	1.11437
	Chr1_3A_Tb427v10	193000	194000	0.334212	0.175768	1.11437
	Chr1_3A_Tb427v10	194000	199000	1	1	1
	Chr1_3A_Tb427v10	199000	200000	2	1	1
	Chr1_3A_Tb427v10	200000	201000	0.527954	1	1
	Chr1_3A_Tb427v10	201000	203000	1	1	1
	Chr1_3A_Tb427v10	203000	204000	1.90098	2.42014	1.51475
	Chr1_3A_Tb427v10	204000	205000	3.80196	2.02014	0.960853
	Chr1_3A_Tb427v10	205000	206000	1.82939	1.16429	0.582187
	Chr1_3A_Tb427v10	206000	207000	0.316742	0.382475	0.830501
	Chr1_3A_Tb427v10	207000	208000	0.389061	0.229538	1.04794
	Chr1_3A_Tb427v10	208000	209000	1.74809	3.1302	0.732957
	Chr1_3A_Tb427v10	209000	210000	0.33487	0.348299	0.70758
	Chr1_3A_Tb427v10	210000	211000	0.669082	2.21861	1.13454
	Chr1_3A_Tb427v10	211000	212000	1	1	2
	Chr1_3A_Tb427v10	212000	213000	1.11151	1.00769	0.914368
	Chr1_3A_Tb427v10	213000	214000	2.08166	2.40516	0.675317
	Chr1_3A_Tb427v10	214000	215000	2.92477	3.27222	0.767967
	Chr1_3A_Tb427v10	215000	216000	0.646046	1.05098	0.916196
	Chr1_3A_Tb427v10	216000	217000	1.82798	2.88819	0.612074
	Chr1_3A_Tb427v10	217000	218000	0.399844	0.463164	1.07983
	Chr1_3A_Tb427v10	218000	219000	0.24836	0.285181	0.972414
	Chr1_3A_Tb427v10	219000	220000	0.391033	0.376247	0.798006
	Chr1_3A_Tb427v10	220000	221000	0.374815	0.344575	0.70803
	Chr1_3A_Tb427v10	221000	222000	0.381685	0.372049	0.732364
	Chr1_3A_Tb427v10	222000	223000	0.849227	0.535465	0.972414
	Chr1_3A_Tb427v10	223000	224000	1.0494	1.78583	0.71086
	Chr1_3A_Tb427v10	224000	225000	0.8135	0.726879	0.811633
	Chr1_3A_Tb427v10	225000	226000	2.73544	1.92187	1.04153
	Chr1_3A_Tb427v10	226000	227000	1.23863	1.16493	1.16675
	Chr1_3A_Tb427v10	227000	228000	1.78977	1.47031	0.775154
	Chr1_3A_Tb427v10	228000	229000	0.489126	0.351474	0.641644
	Chr1_3A_Tb427v10	229000	230000	0.497361	0.601401	1.0501
	Chr1_3A_Tb427v10	230000	231000	1.01473	1.35948	0.933793
	Chr1_3A_Tb427v10	231000	232000	0.489104	0.647104	0.793226
	Chr1_3A_Tb427v10	232000	233000	1.52652	2.03387	0.835963
	Chr1_3A_Tb427v10	233000	234000	1.08395	1.52195	0.895409
	Chr1_3A_Tb427v10	234000	235000	3.18476	2.17055	0.750216
	Chr1_3A_Tb427v10	235000	236000	1.27577	1.34662	0.94959
	Chr1_3A_Tb427v10	236000	237000	0.360291	0.337016	0.955092
	Chr1_3A_Tb427v10	237000	238000	0.670475	0.631755	0.964394
	Chr1_3A_Tb427v10	238000	239000	2.38636	2.0671	0.937462
	Chr1_3A_Tb427v10	239000	240000	0.385396	0.19401	0.240802
	Chr1_3A_Tb427v10	240000	241000	0.122997	0.134107	0.19516
	Chr1_3A_Tb427v10	241000	242000	0.794273	0.565007	0.73036
	Chr1_3A_Tb427v10	242000	243000	0.419594	0.388257	0.746316
	Chr1_3A_Tb427v10	243000	244000	2.52388	1.29019	1.00107
	Chr1_3A_Tb427v10	244000	245000	1.88012	2.03588	0.971795
	Chr1_3A_Tb427v10	245000	246000	2.07978	2.57064	1.31513
	Chr1_3A_Tb427v10	246000	247000	0.679688	0.752171	0.958448
	Chr1_3A_Tb427v10	247000	248000	0.603173	0.506116	0.78443
	Chr1_3A_Tb427v10	248000	249000	1.51396	1.9206	0.856494
	Chr1_3A_Tb427v10	249000	250000	0.937268	0.560705	0.656315
	Chr1_3A_Tb427v10	250000	251000	0.268664	0.481032	0.873281
	Chr1_3A_Tb427v10	251000	252000	2.65283	1.25208	0.554643
	Chr1_3A_Tb427v10	252000	253000	1.32642	1.60455	0.842809
	Chr1_3A_Tb427v10	253000	254000	0.418176	0.700046	0.617815
	Chr1_3A_Tb427v10	254000	255000	2.92477	1.92584	0.662721
	Chr1_3A_Tb427v10	255000	256000	2.30194	3.36423	0.729432
	Chr1_3A_Tb427v10	256000	257000	0.26407	0.5074	1.28473
	Chr1_3A_Tb427v10	257000	258000	1.25206	1.23627	1.19508
	Chr1_3A_Tb427v10	258000	259000	2.05693	2.12436	0.893381
	Chr1_3A_Tb427v10	259000	260000	2.71569	1.28675	1.22884
	Chr1_3A_Tb427v10	260000	261000	0.832665	0.963395	0.673539
	Chr1_3A_Tb427v10	261000	262000	1.09983	1.35208	0.437196
	Chr1_3A_Tb427v10	262000	263000	2.37213	1.59045	0.915703
	Chr1_3A_Tb427v10	263000	264000	0.527954	1	1
	Chr1_3A_Tb427v10	264000	265000	0.773743	0.605034	0.770838
	Chr1_3A_Tb427v10	265000	266000	1	1	1
	Chr1_3A_Tb427v10	266000	267000	2.11182	0.490017	1.1083
	Chr1_3A_Tb427v10	267000	268000	1	1	1
	Chr1_3A_Tb427v10	268000	269000	0.704152	1.60677	1.67015
	Chr1_3A_Tb427v10	269000	270000	0.652969	0.905942	1.20563
	Chr1_3A_Tb427v10	270000	271000	1.1936	1.17785	0.524635
	Chr1_3A_Tb427v10	271000	272000	0.832665	1.28453	1.17657
	Chr1_3A_Tb427v10	272000	273000	1	1	1
	Chr1_3A_Tb427v10	273000	274000	0.659121	0.654513	1.14203
	Chr1_3A_Tb427v10	274000	275000	0.822437	0.391275	1.13671
	Chr1_3A_Tb427v10	275000	276000	3.10757	1.32508	1.18693
	Chr1_3A_Tb427v10	276000	277000	1.62753	1.92346	1.17771
	Chr1_3A_Tb427v10	277000	278000	1.87909	1.60677	0.999846
	Chr1_3A_Tb427v10	278000	279000	2.68805	2.16918	0.723721
	Chr1_3A_Tb427v10	279000	280000	0.729561	0.677424	1.23523
	Chr1_3A_Tb427v10	280000	281000	2.17255	2.25347	1.07463
	Chr1_3A_Tb427v10	281000	282000	0.733201	0.564483	1.14476
	Chr1_3A_Tb427v10	282000	283000	0.60433	1.10378	1.40794
	Chr1_3A_Tb427v10	283000	284000	2.91044	1.77032	1.13042
	Chr1_3A_Tb427v10	284000	285000	0.88854	0.73826	0.880589
	Chr1_3A_Tb427v10	285000	286000	0.546102	0.600189	0.918241
	Chr1_3A_Tb427v10	286000	287000	2.27235	1.90991	0.928807
	Chr1_3A_Tb427v10	287000	288000	1.84606	1.31413	0.958552
	Chr1_3A_Tb427v10	288000	289000	0.704683	0.831241	0.877
	Chr1_3A_Tb427v10	289000	290000	2.68273	1.90399	1.05348
	Chr1_3A_Tb427v10	290000	291000	1.19978	1.07284	0.841667
	Chr1_3A_Tb427v10	291000	292000	0.571458	0.658878	0.85599
	Chr1_3A_Tb427v10	292000	293000	0.670739	0.661069	0.851958
	Chr1_3A_Tb427v10	293000	294000	2.04985	1.46818	0.915872
	Chr1_3A_Tb427v10	294000	295000	2.08615	1.7817	1.0705
	Chr1_3A_Tb427v10	295000	296000	0.628171	0.799385	1.01987
	Chr1_3A_Tb427v10	296000	297000	0.746918	0.996779	0.842067
	Chr1_3A_Tb427v10	297000	298000	2.14289	2.4568	0.89761
	Chr1_3A_Tb427v10	298000	299000	0.436472	0.472395	1.06502
	Chr1_3A_Tb427v10	299000	300000	0.558941	0.76941	0.93829
	Chr1_3A_Tb427v10	300000	301000	1.71807	1.65134	0.832315
	Chr1_3A_Tb427v10	301000	302000	0.923832	0.67846	0.796956
	Chr1_3A_Tb427v10	302000	303000	0.893966	1.1805	0.84922
	Chr1_3A_Tb427v10	303000	304000	0.528709	0.570783	1.05239
	Chr1_3A_Tb427v10	304000	305000	2.40807	2.46452	0.61936
	Chr1_3A_Tb427v10	305000	306000	1.05367	1.2755	1.04055
	Chr1_3A_Tb427v10	306000	307000	2.65029	1.98139	0.878266
	Chr1_3A_Tb427v10	307000	308000	2.39773	1.30092	0.909054
	Chr1_3A_Tb427v10	308000	309000	0.56908	0.521886	1.02542
	Chr1_3A_Tb427v10	309000	310000	0.448263	0.493368	0.801158
	Chr1_3A_Tb427v10	310000	311000	2.34109	2.54101	0.894086
	Chr1_3A_Tb427v10	311000	312000	0.992233	0.930144	0.466759
	Chr1_3A_Tb427v10	312000	313000	0.511294	0.625688	0.961409
	Chr1_3A_Tb427v10	313000	314000	0.423342	0.397609	0.845794
	Chr1_3A_Tb427v10	314000	315000	0.281147	0.249054	0.664356
	Chr1_3A_Tb427v10	315000	316000	1.08289	0.960532	0.751653
	Chr1_3A_Tb427v10	316000	317000	0.410297	0.38509	0.810743
	Chr1_3A_Tb427v10	317000	318000	0.669969	0.678152	0.759924
	Chr1_3A_Tb427v10	318000	319000	1.44254	1.38608	0.872128
	Chr1_3A_Tb427v10	319000	320000	1.60158	1.19793	1.00699
	Chr1_3A_Tb427v10	320000	321000	1.19844	1.30331	0.87888
	Chr1_3A_Tb427v10	321000	322000	0.408601	0.426155	0.924229
	Chr1_3A_Tb427v10	322000	323000	1.31069	1.15431	0.998113
	Chr1_3A_Tb427v10	323000	324000	3.9001	2.66102	1.06862
	Chr1_3A_Tb427v10	324000	325000	1.18305	1.28782	1.07842
	Chr1_3A_Tb427v10	325000	326000	0.599455	0.717872	0.778351
	Chr1_3A_Tb427v10	326000	327000	0.692699	0.709178	0.635284
	Chr1_3A_Tb427v10	327000	328000	0.946181	0.85371	0.916116
	Chr1_3A_Tb427v10	328000	329000	2.67567	2.42294	0.84873
	Chr1_3A_Tb427v10	329000	330000	1.36548	1.85492	0.865966
	Chr1_3A_Tb427v10	330000	331000	0.945318	1.01295	0.92628
	Chr1_3A_Tb427v10	331000	332000	0.37665	0.382263	1.08099
	Chr1_3A_Tb427v10	332000	333000	1.99964	1.70351	0.859084
	Chr1_3A_Tb427v10	333000	334000	1.50918	1.31753	0.89584
	Chr1_3A_Tb427v10	334000	335000	0.606193	0.57968	0.92902
	Chr1_3A_Tb427v10	335000	336000	1.95422	1.71397	0.736682
	Chr1_3A_Tb427v10	336000	337000	0.57788	0.563417	1.00735
	Chr1_3A_Tb427v10	337000	338000	0.730122	0.621416	1.0097
	Chr1_3A_Tb427v10	338000	339000	1.73142	1.52799	0.848753
	Chr1_3A_Tb427v10	339000	340000	0.981467	1.42732	1.04753
	Chr1_3A_Tb427v10	340000	341000	0.629886	0.649119	0.79871
	Chr1_3A_Tb427v10	341000	342000	2.74041	1.90173	1.02949
	Chr1_3A_Tb427v10	342000	343000	1.21477	1.00946	0.809425
	Chr1_3A_Tb427v10	343000	344000	0.302643	0.260721	0.80642
	Chr1_3A_Tb427v10	344000	345000	1.97578	2.26099	0.76828
	Chr1_3A_Tb427v10	345000	346000	1.13461	1.16547	0.931423
	Chr1_3A_Tb427v10	346000	347000	0.852927	0.801239	0.811918
	Chr1_3A_Tb427v10	347000	348000	2.92867	2.53379	1.02776
	Chr1_3A_Tb427v10	348000	349000	1.60794	0.853671	0.900483
	Chr1_3A_Tb427v10	349000	350000	1.34263	1.59305	0.843475
	Chr1_3A_Tb427v10	350000	351000	0.49443	0.781427	0.89212
	Chr1_3A_Tb427v10	351000	352000	0.419166	0.486613	0.881503
	Chr1_3A_Tb427v10	352000	353000	0.302165	0.298115	0.846024
	Chr1_3A_Tb427v10	353000	354000	0.334101	0.354274	0.806653
	Chr1_3A_Tb427v10	354000	355000	0.389229	0.381634	0.779381
	Chr1_3A_Tb427v10	355000	356000	0.454279	0.402195	0.828782
	Chr1_3A_Tb427v10	356000	357000	0.769888	0.852245	0.97476
	Chr1_3A_Tb427v10	357000	358000	1.65118	1.2305	0.793457
	Chr1_3A_Tb427v10	358000	359000	2.23353	1.70434	0.778771
	Chr1_3A_Tb427v10	359000	360000	1.88457	2.68509	0.836542
	Chr1_3A_Tb427v10	360000	361000	0.457533	0.710456	0.967556
	Chr1_3A_Tb427v10	361000	362000	2.19526	1.74734	0.746899
	Chr1_3A_Tb427v10	362000	363000	2.07854	1.62411	0.946244
	Chr1_3A_Tb427v10	363000	364000	0.378376	0.376212	0.846702
	Chr1_3A_Tb427v10	364000	365000	1.02105	1.17369	0.78171
	Chr1_3A_Tb427v10	365000	366000	2.73803	2.24523	0.893714
	Chr1_3A_Tb427v10	366000	367000	1.32371	0.825512	0.693456
	Chr1_3A_Tb427v10	367000	368000	0.7114	0.720272	0.900982
	Chr1_3A_Tb427v10	368000	369000	2.65343	1.75529	1.09827
	Chr1_3A_Tb427v10	369000	370000	0.996451	1.049	0.925924
	Chr1_3A_Tb427v10	370000	371000	1.2388	1.16541	0.954529
	Chr1_3A_Tb427v10	371000	372000	3.48385	2.45231	0.73672
	Chr1_3A_Tb427v10	372000	373000	2.62386	2.62102	1.00457
	Chr1_3A_Tb427v10	373000	374000	0.454675	0.458622	0.865866
	Chr1_3A_Tb427v10	374000	375000	0.496366	0.402806	0.95535
	Chr1_3A_Tb427v10	375000	376000	2.12913	1.83513	0.861204
	Chr1_3A_Tb427v10	376000	377000	0.859502	0.754966	0.754759
	Chr1_3A_Tb427v10	377000	378000	0.564237	0.489678	0.869129
	Chr1_3A_Tb427v10	378000	379000	2.03125	1.65419	0.958731
	Chr1_3A_Tb427v10	379000	380000	0.376794	0.429546	0.79981
	Chr1_3A_Tb427v10	380000	381000	0.856639	0.866527	1.03471
	Chr1_3A_Tb427v10	381000	382000	1.6754	1.36883	0.854785
	Chr1_3A_Tb427v10	382000	383000	1.88945	1.41673	1.06697
	Chr1_3A_Tb427v10	383000	384000	2.39724	1.92072	0.93777
	Chr1_3A_Tb427v10	384000	385000	0.591153	0.608368	0.951796
[truncated: 40,355 more rows]

## Sheet: Sheet 3
Sheet 3 – GFP-VEX2 Pull-downs NaCl-Tween-20
[truncated: 2,901 more rows]

[truncated: 3 more sheets: Sheet 4, Sheet 5, Sheet 6]
