# Supplementary material for: An allele-selective inter-chromosomal protein bridge supports monogenic antigen expression in the African trypanosome
Source: Nat Commun. 2023 Dec 11;14:8200. doi: 10.1038/s41467-023-44043-y (PMC10713589; doi:10.1038/s41467-023-44043-y)
Supplement: Supplementary file 6 — Source Data [file 41467_2023_44043_MOESM6_ESM.xlsx]

## Sheet: Fig. 1d
Fig. 1d - VEX1-myc / VEX2-12myc ChIP-Seq
	Position in chromosome 9	Log2FC (ChIP/Input)
		VEX1-myc	VEX2-myc
	2184700	-0.11047	1.41264
	2184950	-0.11047	1.41264
	2185100	0.0872947	1.2049
	2185350	0.237183	1.2049
	2185650	-0.0718948	1.45125
	2185900	-0.0718948	1.45125
	2186050	0.0752063	0.752042
	2186250	0.621311	0.752042
	2186450	0.621311	0.752042
	2186600	-0.525161	0.178268
	2186850	-0.336488	0.178268
	2187150	0.0865582	-0.232443
	2187400	0.0865582	-0.232443
	2187550	0.273943	-0.407483
	2187750	0.57256	-0.407483
	2187950	0.57256	-0.407483
	2188100	0.0405923	1.30191
	2188350	0.459329	1.30191
	2188650	0.104726	0.839863
	2188900	0.104726	0.839863
	2189050	-0.240688	-0.911299
	2189250	-0.246136	-0.911299
	2189450	-0.246136	-0.911299
	2189600	-0.0901416	-0.694233
	2189850	-0.256581	-0.694233
	2190150	-0.175587	0.284206
	2190400	-0.175587	0.284206
	2190550	0.257594	-1.35923
	2190750	0.175375	-1.35923
	2190950	0.175375	-1.35923
	2191100	-0.33748	-1.16701
	2191350	-0.448139	-1.16701
	2191650	-0.44813	-0.389451
	2191900	-0.44813	-0.389451
	2192050	0.06377	-0.164678
	2192250	-0.318499	-0.164678
	2192450	-0.318499	-0.164678
	2192600	-0.093983	-0.176676
	2192850	0.151505	-0.176676
	2193150	0.0850566	-1.35585
	2193400	0.0850566	-1.35585
	2193550	-0.381389	-0.201813
	2193750	-0.40904	-0.201813
	2193950	-0.40904	-0.201813
	2194100	-0.157166	-0.813234
	2194350	-0.0925233	-0.813234
	2194650	-0.545288	-1.44698
	2194900	-0.545288	-1.44698
	2195050	-0.422549	-1.03722
	2195250	-0.439152	-1.03722
	2195450	-0.439152	-1.03722
	2195600	0.00760548	0.00353244
	2195850	0.132416	0.00353244
	2196150	-0.0968948	1.46831
	2196400	-0.0968948	1.46831
	2196550	-0.67517	-0.681525
	2196750	-0.0404867	-0.681525
	2196950	-0.0404867	-0.681525
	2197100	-0.279401	0.160655
	2197350	-0.375487	0.160655
	2197650	-0.0138113	-0.658297
	2197900	-0.0138113	-0.658297
	2198050	-0.0005198	1.80589
	2198250	-0.456777	1.80589
	2198450	-0.456777	1.80589
	2198600	-0.113859	1.42568
	2198850	-0.116085	1.42568
	2199150	-0.402569	1.56834
	2199400	-0.402569	1.56834
	2199550	-0.207962	1.62372
	2199750	0.357501	1.62372
	2199950	0.357501	1.62372
	2200100	0.059891	1.10655
	2200350	0.19552	1.10655
	2200650	0.702818	1.08954
	2200900	0.702818	1.08954
	2201050	0.477289	1.26328
	2201250	0.0386731	1.26328
	2201450	0.0386731	1.26328
	2201600	0.15091	0.19884
	2201850	-0.411811	0.19884
	2202150	-0.287772	0.212252
	2202400	-0.287772	0.212252
	2202550	0.492069	1.05882
	2202750	0.106237	1.05882
	2202950	0.106237	1.05882
	2203100	0.142815	0.882749
	2203350	0.275108	0.882749
	2203650	0.613862	0.938527
	2203900	0.613862	0.938527
	2204050	0.177043	1.28997
	2204250	0.628343	1.28997
	2204450	0.628343	1.28997
	2204600	0.278619	-0.176594
	2204850	0.120069	-0.176594
	2205150	-0.39366	-1.05388
	2205400	-0.39366	-1.05388
	2205550	-0.498089	0.643464
	2205750	-0.11797	0.643464
	2205950	-0.11797	0.643464
	2206100	0.0763727	-0.257788
	2206350	0.0172389	-0.257788
	2206650	0.758934	1.50545
	2206900	0.758934	1.50545
	2207050	0.257526	1.35599
	2207250	-0.260929	1.35599
	2207450	-0.260929	1.35599
	2207600	-0.557015	1.25239
	2207850	-0.607382	1.25239
	2208150	-0.552257	1.19908
	2208400	-0.552257	1.19908
	2208550	-0.119347	0.349218
	2208750	-0.337254	0.349218
	2208950	-0.337254	0.349218
	2209100	-0.385198	0.451314
	2209350	0.0940077	0.451314
	2209650	-0.203844	1.42525
	2209900	-0.203844	1.42525
	2210050	-0.295712	1.36509
	2210250	-0.329314	1.36509
	2210450	-0.329314	1.36509
	2210600	-0.335173	-0.0320907
	2210850	0.032976	-0.0320907
	2211150	0.210693	0.498057
	2211400	0.210693	0.498057
	2211550	-0.209615	1.14197
	2211750	-0.621637	1.14197
	2211950	-0.621637	1.14197
	2212100	-0.808652	1.49601
	2212350	-0.402889	1.49601
	2212650	-0.250778	1.40167
	2212900	-0.250778	1.40167
	2213050	-0.235414	-0.286467
	2213250	-0.463699	-0.286467
	2213450	-0.463699	-0.286467
	2213600	0.135161	0.564164
	2213850	0.412253	0.564164
	2214150	0.0972443	1.18057
	2214400	0.0972443	1.18057
	2214550	-0.293643	0.463497
	2214750	-0.254674	0.463497
	2214950	-0.254674	0.463497
	2215100	-0.424149	-0.455827
	2215350	-0.532744	-0.455827
	2215650	-0.408715	-0.715719
	2215900	-0.408715	-0.715719
	2216050	-0.033075	-1.05744
	2216250	0.0753451	-1.05744
	2216450	0.0753451	-1.05744
	2216600	-0.157961	-0.45347
	2216850	-0.133671	-0.45347
	2217150	0.111399	-0.940706
	2217400	0.111399	-0.940706
	2217550	-0.452119	0.569102
	2217750	-0.414988	0.569102
	2217950	-0.414988	0.569102
	2218100	-0.0661904	1.46014
	2218350	0.153889	1.46014
	2218650	0.213716	-0.729313
	2218900	0.213716	-0.729313
	2219050	-0.134315	-0.812113
	2219250	-0.554797	-0.812113
	2219450	-0.554797	-0.812113
	2219600	-0.560217	-0.760656
	2219850	-0.102457	-0.760656
	2220150	0.110622	-0.248444
	2220400	0.110622	-0.248444
	2220550	-0.632584	-0.687065
	2220750	-0.194987	-0.687065
	2220950	-0.194987	-0.687065
	2221100	-0.52536	-0.801862
	2221350	-0.474619	-0.801862
	2221650	-0.202756	-1.10363
	2221900	-0.202756	-1.10363
	2222050	0.0942371	-0.932404
	2222250	-0.453231	-0.932404
	2222450	-0.453231	-0.932404
	2222600	0.167092	0.258688
	2222850	-0.173947	0.258688
	2223150	-0.38994	0.374962
	2223400	-0.38994	0.374962
	2223550	-0.581685	-0.156202
	2223750	-0.442148	-0.156202
	2223950	-0.442148	-0.156202
	2224100	-0.220426	-0.558774
	2224350	0.0135667	-0.558774
	2224650	-0.507042	-0.0462669
	2224900	-0.507042	-0.0462669
	2225050	0.0102298	1.96812
	2225250	0.407596	1.96812
	2225450	0.407596	1.96812
	2225600	0.676147	-0.248009
	2225850	-0.124029	-0.248009
	2226150	-0.530414	-0.845475
	2226400	-0.530414	-0.845475
	2226550	-0.488945	-0.622725
	2226750	-0.166366	-0.622725
	2226950	-0.166366	-0.622725
	2227100	-0.139026	0.148361
	2227350	-0.588792	0.148361
	2227650	-0.0708981	0.396861
	2227900	-0.0708981	0.396861
	2228050	0.484814	-0.654844
	2228250	0.0277288	-0.654844
	2228450	0.0277288	-0.654844
	2228600	-0.208456	-0.28663
	2228850	-0.217359	-0.28663
	2229150	-0.236841	0.926641
	2229400	-0.236841	0.926641
	2229550	-0.0146485	-1.35467
	2229750	0.165488	-1.35467
	2229950	0.165488	-1.35467
	2230100	0.144848	-1.95664
	2230350	0.374338	-1.95664
	2230650	-0.070676	0
	2230950	-0.0021991	0
	2231250	0.50994	0
	2231450	0.50994	0
	2231600	0.046807	-0.43225
	2231850	-0.666766	-0.43225
	2232150	-0.259312	0.736865
	2232400	-0.259312	0.736865
	2232550	-0.0017974	-0.931779
	2232750	-0.305653	-0.931779
	2232950	-0.305653	-0.931779
	2233100	-0.0612317	-0.399158
	2233350	-0.184393	-0.399158
	2233650	-0.42534	-1.07774
	2233900	-0.42534	-1.07774
	2234050	-0.154816	-0.531063
	2234250	-0.23389	-0.531063
	2234450	-0.23389	-0.531063
	2234600	-0.380445	-0.977763
	2234850	-0.418512	-0.977763
	2235150	-0.0050973	1.42883
	2235400	-0.0050973	1.42883
	2235550	-0.0832232	1.23169
	2235750	-0.416734	1.23169
	2235950	-0.416734	1.23169
	2236100	-0.499242	-0.390348
	2236350	-0.424522	-0.390348
	2236650	-0.0330942	-0.733302
	2236900	-0.0330942	-0.733302
	2237050	0.351981	-1.24826
	2237250	0.159254	-1.24826
	2237450	0.159254	-1.24826
	2237600	-0.130538	-0.281422
	2237850	-0.724604	-0.281422
	2238150	-0.0430011	-0.280025
	2238400	-0.0430011	-0.280025
	2238550	-0.167606	-0.933101
	2238750	-0.780477	-0.933101
	2238950	-0.780477	-0.933101
	2239100	-0.641278	-0.782267
	2239350	-0.207425	-0.782267
	2239650	0.124302	-0.489791
	2239900	0.124302	-0.489791
	2240050	-0.406388	-0.800274
	2240250	-0.548808	-0.800274
	2240450	-0.548808	-0.800274
	2240600	-0.221814	-0.281183
	2240850	-0.0657112	-0.281183
	2241150	-0.0210603	0.722383
	2241400	-0.0210603	0.722383
	2241550	-0.068363	-0.960132
	2241750	-0.0696095	-0.960132
	2241950	-0.0696095	-0.960132
	2242100	0.413818	-1.2649
	2242350	-0.736729	-1.2649
	2242650	-0.513577	-0.3853
	2242900	-0.513577	-0.3853
	2243050	-0.0376544	0.690864
	2243250	-0.614435	0.690864
	2243450	-0.614435	0.690864
	2243600	0.0283057	-0.812735
	2243850	-0.0352728	-0.812735
	2244150	-0.425546	-1.07607
	2244400	-0.425546	-1.07607
	2244550	-0.251	-1.3118
	2244750	-0.313492	-1.3118
	2244950	-0.313492	-1.3118
	2245100	-0.246518	-0.457297
	2245350	-0.0022435	-0.457297
	2245650	-0.641814	-0.361644
	2245900	-0.641814	-0.361644
	2246050	-0.190797	0.141779
	2246250	-0.216577	0.141779
	2246450	-0.216577	0.141779
	2246600	-0.479546	-0.72096
	2246850	-0.471566	-0.72096
	2247150	-0.295304	-1.1837
	2247400	-0.295304	-1.1837
	2247550	-0.45829	-0.503247
	2247750	-0.467101	-0.503247
	2247950	-0.467101	-0.503247
	2248100	-0.0617264	-0.493156
	2248350	-0.368846	-0.493156
	2248650	-0.42098	-1.21057
	2248900	-0.42098	-1.21057
	2249050	-0.268051	-0.293619
	2249250	-0.441434	-0.293619
	2249450	-0.441434	-0.293619
	2249600	-0.324081	0.69081
	2249850	-0.222934	0.69081
	2250150	-0.364935	-0.553393
	2250400	-0.364935	-0.553393
	2250550	-0.403082	-0.381483
	2250750	-0.334457	-0.381483
	2250950	-0.334457	-0.381483
	2251100	-0.478491	-0.220586
	2251350	-0.625468	-0.220586
	2251650	-0.326196	-0.53716
	2251900	-0.326196	-0.53716
	2252050	-0.580855	-0.45688
	2252250	-0.588722	-0.45688
	2252450	-0.588722	-0.45688
	2252600	-0.164636	1.15304
	2252850	-0.0089456	1.15304
	2253150	-0.342602	0.0738134
	2253400	-0.342602	0.0738134
	2253550	-0.939648	-0.681455
	2253750	-0.256624	-0.681455
	2253950	-0.256624	-0.681455
	2254100	-0.306916	-0.775879
	2254350	-0.412866	-0.775879
	2254650	-0.664854	1.04132
	2254900	-0.664854	1.04132
	2255050	-0.457312	1.27246
	2255250	-0.146596	1.27246
	2255450	-0.146596	1.27246
	2255600	-0.31829	1.25102
	2255850	-0.105604	1.25102
	2256150	-0.706887	1.61384
	2256400	-0.706887	1.61384
	2256550	-0.745593	0.0425855
	2256750	-0.143965	0.0425855
	2256950	-0.143965	0.0425855
	2257100	-0.355482	0.0975434
	2257350	-0.778836	0.0975434
	2257650	-0.648714	1.58474
	2257900	-0.648714	1.58474
	2258050	-0.515277	0.997271
	2258250	-0.60305	0.997271
	2258450	-0.60305	0.997271
	2258600	-0.211985	1.06794
	2258850	-0.688327	1.06794
	2259150	-0.0835864	0.7937
	2259400	-0.0835864	0.7937
	2259550	-0.802144	1.24688
	2259750	-0.725796	1.24688
	2259950	-0.725796	1.24688
	2260100	-0.998573	1.46322
	2260350	-0.852736	1.46322
	2260650	-0.97137	0.753142
	2260900	-0.97137	0.753142
	2261050	-0.939286	1.73146
	2261250	-1.28189	1.73146
	2261450	-1.28189	1.73146
	2261600	-0.770097	1.82504
	2261850	-0.526858	1.82504
	2262150	-0.431516	1.28635
	2262400	-0.431516	1.28635
	2262550	-0.0032849	0.880501
	2262750	-0.787748	0.880501
	2262950	-0.787748	0.880501
	2263100	-0.846287	0.89469
	2263350	-0.93433	0.89469
	2263650	-0.33517	1.43516
	2263900	-0.33517	1.43516
	2264050	-0.49478	1.44459
	2264250	-0.395642	1.44459
	2264450	-0.395642	1.44459
	2264600	-0.0478206	1.22669
	2264850	0.108196	1.22669
	2265150	0.099803	0.142917
	2265400	0.099803	0.142917
	2265550	0.625081	0.780843
	2265750	0.755707	0.780843
	2265950	0.755707	0.780843
	2266100	0.278025	-0.242938
	2266350	0.316891	-0.242938
	2266650	0.106766	1.68362
	2266900	0.106766	1.68362
	2267050	-0.309278	1.55794
	2267250	-0.386223	1.55794
	2267450	-0.386223	1.55794
	2267600	-0.155534	1.85891
	2267850	-0.398585	1.85891
	2268150	-0.149495	0.491109
	2268400	-0.149495	0.491109
	2268550	-0.465891	0.368556
	2268750	-0.60563	0.368556
	2268950	-0.60563	0.368556
	2269100	-0.506219	0.248196
	2269350	-0.465137	0.248196
	2269650	-0.206141	0.451111
	2269900	-0.206141	0.451111
	2270050	0.0235542	0.137995
	2270250	-0.574484	0.137995
	2270450	-0.574484	0.137995
	2270600	-0.688957	0.51543
	2270850	-1.47219	0.51543
	2271150	-1.08196	0.162436
	2271400	-1.08196	0.162436
	2271550	-0.828556	0.965363
	2271750	-0.928838	0.965363
	2271950	-0.928838	0.965363
	2272100	-0.816278	0.581255
	2272350	-1.20488	0.581255
	2272650	-1.80552	0.557459
	2272900	-1.80552	0.557459
	2273050	-1.33355	0.840902
	2273250	-0.616415	0.840902
	2273450	-0.616415	0.840902
	2273600	-0.53281	1.48451
	2273850	-0.775647	1.48451
	2274150	-1.22097	1.70221
	2274400	-1.22097	1.70221
	2274550	-0.770098	1.71109
	2274750	-0.377364	1.71109
	2274950	-0.377364	1.71109
	2275100	-0.758215	1.82703
	2275350	-0.981827	1.82703
	2275650	-0.660738	1.73271
	2275900	-0.660738	1.73271
	2276050	-0.455109	2.41566
	2276250	0.0451051	2.41566
	2276450	0.0451051	2.41566
	2276600	-0.378352	1.59253
	2276850	-0.720053	1.59253
	2277150	-0.203272	1.65318
	2277400	-0.203272	1.65318
	2277550	-0.158993	1.58534
	2277750	-0.502616	1.58534
	2277950	-0.502616	1.58534
	2278100	-0.60671	1.72483
	2278350	-0.626583	1.72483
	2278650	-0.755579	1.89718
	2278900	-0.755579	1.89718
	2279050	-0.403172	2.08376
	2279250	-0.404775	2.08376
	2279450	-0.404775	2.08376
	2279600	-0.502502	2.40695
	2279850	-0.243845	2.40695
	2280150	0.0560493	0.0900912
	2280400	0.0560493	0.0900912
	2280550	-0.459671	0.878533
	2280750	-0.0080614	0.878533
	2280950	-0.0080614	0.878533
	2281100	0.00333042	-0.709415
	2281350	-0.416079	-0.709415
	2281650	-0.418941	-0.312037
	2281900	-0.418941	-0.312037
	2282050	-0.388453	0.412847
	2282250	0.154753	0.412847
	2282450	0.154753	0.412847
	2282600	0.164463	-0.36559
	2282850	-0.485354	-0.36559
	2283150	-0.0798172	1.51992
	2283400	-0.0798172	1.51992
	2283550	-0.152714	2.12875
	2283750	0.12553	2.12875
	2283950	0.12553	2.12875
	2284100	0	2.03008
	2284350	0	2.03008
	2285250	0.554191	0
	2286150	0.474121	0.988608
	2286400	0.474121	0.988608
	2286550	0.108366	-0.731095
	2286750	0.167236	-0.731095
	2286950	0.167236	-0.731095
	2287100	-0.158421	-0.41179
	2287350	-0.437478	-0.41179
	2287650	0.200572	0.151196
	2287900	0.200572	0.151196
	2288050	0.269874	0.80792
	2288250	-0.128133	0.80792
	2288450	-0.128133	0.80792
	2288600	0.0826013	2.41791
	2288850	1.87243	2.41791
	2289150	1.98188	1.10385
	2289400	1.98188	1.10385
	2289550	2.40767	0.9637
	2289750	0.510115	0.9637
	2289950	0.510115	0.9637
	2290100	0.904764	0.524901
	2290350	1.17177	0.524901
	2290650	0.853314	-0.114759
	2290900	0.853314	-0.114759
	2291050	0.458436	-0.400662
	2291250	0.645228	-0.400662
	2291450	0.645228	-0.400662
	2291600	0.117594	-0.336542
	2291850	0.0280601	-0.336542
	2292150	0.277255	-0.424688
	2292400	0.277255	-0.424688
	2292550	-0.12649	-0.383499
	2292750	0.247861	-0.383499
	2292950	0.247861	-0.383499
	2293100	0.0905918	-0.328371
	2293350	0.022973	-0.328371
	2293650	-0.0224244	-0.292905
	2293900	-0.0224244	-0.292905
	2294050	0.160831	-0.10944
	2294250	-0.0113248	-0.10944
	2294450	-0.0113248	-0.10944
	2294600	0.256789	-0.207344
	2294850	0.126763	-0.207344
	2295150	1.39091	0.127963
	2295400	1.39091	0.127963
	2295550	2.79094	0.265497
	2295750	2.40291	0.265497
	2295950	2.40291	0.265497
	2296100	2.73509	-1.49076
	2296350	3.51025	-1.49076
	2296650	4.07629	3.67998
	2296900	4.07629	3.67998
	2297050	2.00731	0.783398
	2297250	2.54555	0.783398
	2297450	2.54555	0.783398
	2297600	2.90097	0.0254754
	2297850	3.86017	0.0254754
	2298150	4.36489	0
	2298400	4.36489	0
	2298550	2.32832	0.30867
	2298750	2.83861	0.30867
	2298950	2.83861	0.30867
	2299100	3.26574	0
	2299350	4.37783	0
	2299650	3.13517	0.984576
	2299900	3.13517	0.984576
	2300050	2.35639	-0.235554
	2300250	2.83348	-0.235554
	2300450	2.83348	-0.235554
	2300600	2.56857	0.00399218
	2300850	3.26801	0.00399218
	2301150	2.13947	1.76063
	2301400	2.13947	1.76063
	2301550	3.03258	0
	2301750	2.15182	0
	2301950	2.15182	0
	2302100	3.58321	-0.0080532
	2302350	4.44545	-0.0080532
	2302650	2.35374	-0.0165339
	2302900	2.35374	-0.0165339
	2303050	2.75622	0
	2303250	3.44436	0
	2303550	4.12496	0
	2303850	4.08845	0
	2304150	2.14079	0.573011
	2304400	2.14079	0.573011
	2304550	2.87113	-1.02085
	2304750	3.55792	-1.02085
	2304950	3.55792	-1.02085
	2305100	4.09725	-0.439015
	2305350	2.23499	-0.439015
	2305650	2.72163	-0.439015
	2305900	2.72163	-0.439015
	2306050	2.90857	0
	2306250	4.21715	0
	2306450	4.21715	0
	2306600	4.3163	1
	2306850	2.42457	1
	2307150	2.91583	0
	2307450	3.57195	0
	2307750	4.04751	0
	2307950	4.04751	0
	2308100	1.90285	0.584963
	2308350	2.53869	0.584963
	2308650	2.84429	-0.398005
	2308900	2.84429	-0.398005
	2309050	3.85819	4.10934
	2309250	4.3474	4.10934
	2309450	4.3474	4.10934
	2309600	2.24003	1.84874
	2309850	2.81452	1.84874
	2310150	3.67207	0.767343
	2310400	3.67207	0.767343
	2310550	4.41807	0.535929
	2310750	3.30053	0.535929
	2310950	3.30053	0.535929
	2311100	2.6473	-0.0068597
	2311350	2.90306	-0.0068597
	2311650	3.68398	0
	2311900	3.68398	0
	2312050	4.22787	0.160088
	2312250	2.0186	0.160088
	2312450	2.0186	0.160088
	2312600	2.77555	-0.180626
	2312850	2.9955	-0.180626
	2313150	4.20454	0.771852
	2313400	4.20454	0.771852
	2313550	4.26427	0.882533
	2313750	2.46546	0.882533
	2313950	2.46546	0.882533
	2314100	2.9098	0
	2314350	3.5114	0
	2314650	3.95227	1.92117
	2314900	3.95227	1.92117
	2315050	2.01385	1.09223
	2315250	2.62179	1.09223
	2315450	2.62179	1.09223
	2315600	2.9047	0
	2315850	3.78406	0
	2316150	4.37272	0.940103
	2316400	4.37272	0.940103
	2316550	2.41445	0.705345
	2316750	2.73438	0.705345
	2316950	2.73438	0.705345
	2317100	3.25637	0
	2317350	4.39265	0
	2317650	3.10344	0
	2317950	2.59522	0
	2318250	2.87159	0
	2318550	3.62281	0
	2318850	4.13357	0
	2319150	2.08702	1.60184
	2319400	2.08702	1.60184
	2319550	2.72231	0
	2319750	3.0567	0
	2320050	3.93042	0
	2320350	4.31338	0
	2320650	2.39848	-0.164411
	2320900	2.39848	-0.164411
	2321050	2.84408	0
	2321250	3.49757	0
	2321550	4.46531	0
	2321850	2.1699	0
	2322150	2.5728	0.0243232
	2322400	2.5728	0.0243232
	2322550	2.93949	0.384195
	2322750	3.98017	0.384195
	2322950	3.98017	0.384195
	2323100	4.35723	0.328032
	2323350	2.21045	0.328032
	2323650	2.87243	-0.415038
	2323900	2.87243	-0.415038
	2324050	3.35078	0
	2324250	4.01693	0
	2324450	4.01693	0
	2324600	4.25323	0.34434
	2324850	2.43226	0.34434
	2325150	2.73467	0
	2325450	3.64728	0
	2325750	4.0839	0
	2325950	4.0839	0
	2326100	2.22063	0.543456
	2326350	2.6957	0.543456
	2326650	3.38052	0
	2326950	3.95543	0
	2327250	4.33074	0
	2327450	4.33074	0
	2327600	2.22628	-0.0423632
	2327850	2.7202	-0.0423632
	2328150	3.38117	-0.54874
	2328400	3.38117	-0.54874
	2328550	4.24024	0.289981
	2328750	2.0358	0.289981
	2328950	2.0358	0.289981
	2329100	2.57702	0.216654
	2329350	2.82042	0.216654
	2329650	3.82269	0
	2329900	3.82269	0
	2330050	4.72426	0.903551
	2330250	2.24695	0.903551
	2330450	2.24695	0.903551
	2330600	2.7996	0
	2330850	3.88681	0
	2331150	4.27826	-0.258625
	2331400	4.27826	-0.258625
	2331550	3.51633	1.01387
	2331750	2.26283	1.01387
	2331950	2.26283	1.01387
	2332100	1.84263	1.22215
	2332350	1.59759	1.22215
	2332650	1.68392	0.198752
	2332900	1.68392	0.198752
	2333050	1.6075	0
	2333250	1.82636	0
	2333450	1.82636	0
	2333600	1.13194	1.33724
	2333850	1.3781	1.33724
	2334150	2.36368	0.894375
	2334400	2.36368	0.894375
	2334550	1.467	0.177148
	2334750	1.41168	0.177148
	2334950	1.41168	0.177148
	2335100	1.76716	0.940607
	2335350	1.09937	0.940607
	2335650	1.56859	0
	2335950	1.71478	0
	2336250	0.919571	0
	2336450	0.919571	0
	2336600	-0.370477	1.50394
	2336850	-0.309838	1.50394
	2337150	-0.0832508	1.35769
	2337400	-0.0832508	1.35769
	2337550	-0.0805594	0.257367
	2337750	-0.134982	0.257367
	2337950	-0.134982	0.257367
	2338100	0.672565	-0.0541024
	2338350	-0.236226	-0.0541024
	2338650	-0.346171	0.191638
	2338900	-0.346171	0.191638
	2339050	-0.4675	0.600874
	2339250	-0.674079	0.600874
	2339450	-0.674079	0.600874
	2339600	-0.580739	0.542798
	2339850	-0.436142	0.542798
	2340150	-0.541022	0.059864
	2340400	-0.541022	0.059864
	2340550	-0.74398	-0.401719
	2340750	-0.646417	-0.401719
	2340950	-0.646417	-0.401719
	2341100	-1.01702	1.16275
	2341350	-0.966456	1.16275
	2341650	-1.20501	0.20312
	2341900	-1.20501	0.20312
	2342050	-0.438394	0.999849
	2342250	-0.623157	0.999849
	2342450	-0.623157	0.999849
	2342600	-0.653883	0.443267
	2342850	-0.951863	0.443267
	2343150	-0.931981	-0.188545
	2343400	-0.931981	-0.188545
	2343550	-0.832025	0.206468
	2343750	-0.533217	0.206468
	2343950	-0.533217	0.206468
	2344100	0.0368848	0.242505
	2344350	-0.506651	0.242505
	2344650	-0.516187	1.41088
	2344900	-0.516187	1.41088
	2345050	-0.268442	0.415661
	2345250	-0.231776	0.415661
	2345450	-0.231776	0.415661
	2345600	-0.53714	0.703699
	2345850	-0.554611	0.703699
	2346150	-0.586533	0.50962
	2346400	-0.586533	0.50962
	2346550	-0.345793	-0.446309
	2346750	-0.134763	-0.446309
	2346950	-0.134763	-0.446309
	2347100	-0.161752	-0.508506
	2347350	-0.263784	-0.508506
	2347650	-0.919295	-0.300765
	2347900	-0.919295	-0.300765
	2348050	-0.250077	-0.476179
	2348250	-0.422017	-0.476179
	2348450	-0.422017	-0.476179
	2348600	-0.347319	0.713757
	2348850	-0.242982	0.713757
	2349150	-0.0355218	-0.200926
	2349400	-0.0355218	-0.200926
	2349550	-0.45609	0.250743
	2349750	-0.502735	0.250743
	2349950	-0.502735	0.250743
	2350100	-0.208382	0.610369
	2350350	-0.332975	0.610369
	2350650	-0.413116	-0.214499
	2350900	-0.413116	-0.214499
	2351050	-0.0853216	-1.31009
	2351250	-0.0653289	-1.31009
	2351450	-0.0653289	-1.31009
	2351600	-0.0709495	-0.078023
	2351850	-0.153997	-0.078023
	2352150	-0.0492428	1.19339
	2352400	-0.0492428	1.19339
	2352550	-0.236481	-0.99234
	2352750	-0.208746	-0.99234
	2352950	-0.208746	-0.99234
	2353100	-0.11741	0.205136
	2353350	-0.0626901	0.205136
	2353650	0.144084	0.242523
	2353900	0.144084	0.242523
	2354050	0.206017	-0.602553
	2354250	-0.241678	-0.602553
	2354450	-0.241678	-0.602553
	2354600	-0.273483	1.01971
	2354850	-0.182868	1.01971
	2355150	-0.461047	0.141858
	2355400	-0.461047	0.141858
	2355550	-0.694105	0.512379
	2355750	-0.308629	0.512379
	2355950	-0.308629	0.512379
	2356100	-0.162319	-0.731325
	2356350	-0.413647	-0.731325
	2356650	-0.476943	-0.0275742
	2356900	-0.476943	-0.0275742
	2357050	-0.49832	-0.221
	2357250	-0.121712	-0.221
	2357450	-0.121712	-0.221
	2357600	0.0832292	-1.30247
	2357850	-0.287782	-1.30247
	2358150	0.234779	-1.04115
	2358400	0.234779	-1.04115
	2358550	-0.379971	0.152097
	2358750	-0.639297	0.152097
	2358950	-0.639297	0.152097
	2359100	0.518555	-0.0121007
	2359350	0.926957	-0.0121007
	2359650	0.476646	0
	2359900	0.476646	0
	2360050	-0.200424	-0.562241
	2360250	0.492211	-0.562241
	2360450	0.492211	-0.562241
	2360600	0.795856	0
	2360850	0.654735	0
	2361150	0.123047	0.199412
	2361400	0.123047	0.199412
	2361550	0.631009	0
	2361750	0.185166	0
	2361950	0.185166	0
	2362100	-0.0385973	-0.354843
	2362350	-0.0383608	-0.354843
	2362650	-0.123066	-0.953658
	2362900	-0.123066	-0.953658
	2363050	-0.0247432	0.695442
	2363250	0.0473069	0.695442
	2363450	0.0473069	0.695442
	2363600	-0.392489	0.192087
	2363850	-0.441135	0.192087
	2364150	-0.105405	-0.931205
	2364400	-0.105405	-0.931205
	2364550	0.285559	-1.60297
	2364750	-0.0637863	-1.60297
	2364950	-0.0637863	-1.60297
	2365100	-0.418855	-0.836035
	2365350	0.17651	-0.836035
	2365650	0.310916	0
	2365950	0.669106	0
	2366250	-0.423186	0
	2366550	-0.596888	0
	2366850	0.412965	0
	2367150	0.221175	0
	2367400	0.221175	0
	2367550	-0.375014	-1.01094
	2367750	-0.329989	-1.01094
	2367950	-0.329989	-1.01094
	2368100	0.682419	-0.814528
	2368350	0.0270581	-0.814528
	2368650	-0.158013	-0.839421
	2368900	-0.158013	-0.839421
	2369050	-0.331253	-0.179777
	2369250	-0.596441	-0.179777
	2369450	-0.596441	-0.179777
	2369600	-0.241678	0.132129
	2369850	-0.248773	0.132129
	2370150	-0.0266353	-0.606516
	2370400	-0.0266353	-0.606516
	2370550	-0.206685	-0.455166
	2370750	0.0494002	-0.455166
	2370950	0.0494002	-0.455166
	2371100	0.213889	-1.64103
	2371350	0.00272815	-1.64103
	2371650	-0.0185113	-1.62271
	2371900	-0.0185113	-1.62271
	2372050	0.116775	-1.40807
	2372250	-0.0232549	-1.40807
	2372450	-0.0232549	-1.40807
	2372600	-0.241689	-1.05621
	2372850	-0.280902	-1.05621
	2373150	-0.327363	-1.41995
	2373400	-0.327363	-1.41995
	2373550	-0.388998	-1.41535
	2373750	-0.379121	-1.41535
	2373950	-0.379121	-1.41535
	2374100	-0.244161	-0.950861
	2374350	-0.214051	-0.950861
	2374650	-0.0005198	-1.57759
	2374900	-0.0005198	-1.57759
	2375050	0.427506	-0.655277
	2375250	-0.0326807	-0.655277
	2375450	-0.0326807	-0.655277
	2375600	0.203162	0.74451
	2375850	1.18233	0.74451
	2376150	0.0537432	0.482306
	2376400	0.0537432	0.482306
	2376550	0.688686	1.24078
	2376750	0.357304	1.24078
	2376950	0.357304	1.24078
	2377100	0.342375	1.01654
	2377350	0.322605	1.01654
	2377650	0.563337	1.64849
	2377900	0.563337	1.64849
	2378050	0.448013	1.29628
	2378250	-0.271097	1.29628
	2378450	-0.271097	1.29628
	2378600	0.144817	-0.366266
	2378850	0.203198	-0.366266
	2379150	0.388871	-0.59084
	2379400	0.388871	-0.59084
	2379550	0.0365061	-0.0465127
	2379750	0.886579	-0.0465127
	2379950	0.886579	-0.0465127
	2380100	0.644576	0
	2380350	0.383945	0
	2380650	-0.214991	-0.653427
	2380900	-0.214991	-0.653427
	2381050	-0.471283	-0.734467
	2381250	0.566573	-0.734467
	2381450	0.566573	-0.734467
	2381600	0.343911	-1.37853
	2381850	0.28504	-1.37853
	2382150	0.202502	-1.48131
	2382400	0.202502	-1.48131
	2382550	0.127442	0
	2382750	0.30162	0
	2383050	1.13525	0
	2383350	0.82179	0
	2383650	1.04848	0
	2383950	0.0870044	0
	2384250	0.142353	0
	2384450	0.142353	0
	2384600	0.0175351	-1.70334
	2384850	0.510339	-1.70334
	2385150	0.752443	-0.559465
	2385400	0.752443	-0.559465
	2385550	0.37499	0
	2385750	0.369919	0
	2386050	0.134559	0
	2386350	0.4365	0
	2386650	0.699661	0
	2386900	0.699661	0
	2387050	0.344114	1.38054
	2387250	0.243673	1.38054
	2387450	0.243673	1.38054
	2387600	0.0309577	1.58514
	2387850	-0.0640315	1.58514
	2388150	0.429127	1.7885
	2388400	0.429127	1.7885
	2388550	0.844837	1.15155
	2388750	0.653088	1.15155
	2388950	0.653088	1.15155
	2389100	0.286674	-1.17445
	2389350	0.00389876	-1.17445
	2389650	-0.167123	-0.752147
	2389900	-0.167123	-0.752147
	2390050	-0.657273	0.165462
	2390250	-0.232145	0.165462
	2390450	-0.232145	0.165462
	2390600	-0.502211	-0.103234
	2390850	-0.433797	-0.103234
	2391150	-0.261537	-0.182784
	2391400	-0.261537	-0.182784
	2391550	-0.234152	-1.79747
	2391750	-0.030299	-1.79747
	2391950	-0.030299	-1.79747
	2392100	-0.0498093	-1.46435
	2392350	-0.289952	-1.46435
	2392650	-0.364621	-1.24977
	2392900	-0.364621	-1.24977
	2393050	-0.763028	-1.4009
	2393250	-0.507742	-1.4009
	2393450	-0.507742	-1.4009
	2393600	0.0955747	-1.28017
	2393850	-0.295183	-1.28017
	2394150	-0.531999	-0.23874
	2394400	-0.531999	-0.23874
	2394550	-0.572814	-1.21549
	2394750	-0.557779	-1.21549
	2394950	-0.557779	-1.21549
	2395100	-0.839787	0.0055782
	2395350	-0.730923	0.0055782
	2395650	-0.391705	-0.485159
	2395900	-0.391705	-0.485159
	2396050	-0.0394351	-0.792887
	2396250	-0.284374	-0.792887
	2396450	-0.284374	-0.792887
	2396600	-0.293873	-0.286991
	2396850	-0.459793	-0.286991
	2397150	-0.370587	-0.272677
	2397400	-0.370587	-0.272677
	2397550	-0.230177	-0.956721
	2397750	-0.193569	-0.956721
	2397950	-0.193569	-0.956721
	2398100	0.471856	-0.817936
	2398350	-0.0330647	-0.817936
	2398650	0.0657374	1.33948
	2398900	0.0657374	1.33948
	2399050	-0.395547	1.34627
	2399250	-0.44467	1.34627
	2399450	-0.44467	1.34627
	2399600	-0.459779	0.521116
	2399850	-0.405884	0.521116
	2400150	0.155084	0.170489
	2400400	0.155084	0.170489
	2400550	0.174902	1.12902
	2400750	0.407103	1.12902
	2400950	0.407103	1.12902
	2401100	0.552116	1.00313
	2401350	0.454507	1.00313
	2401650	0.0947974	0.964439
	2401900	0.0947974	0.964439
	2402050	-0.161998	-0.34925
	2402250	-0.226325	-0.34925
	2402450	-0.226325	-0.34925
	2402600	0.12605	-0.765311
	2402850	-0.483618	-0.765311
	2403150	-0.817898	-0.0244146
	2403400	-0.817898	-0.0244146
	2403550	-0.862318	0.817942
	2403750	-0.264225	0.817942
	2403950	-0.264225	0.817942
	2404100	-0.613694	-0.004467
	2404350	-0.127477	-0.004467
	2404650	-0.0841041	-0.579329
	2404900	-0.0841041	-0.579329
	2405050	-0.286816	-0.797029
	2405250	-0.520523	-0.797029
	2405450	-0.520523	-0.797029
	2405600	-0.504811	-0.371737
	2405850	-0.334664	-0.371737
	2406150	-0.0872205	-0.540684
	2406400	-0.0872205	-0.540684
	2406550	-0.170809	0.390415
	2406750	-0.14251	0.390415
	2406950	-0.14251	0.390415
	2407100	-0.116377	-0.021953
	2407350	0.156654	-0.021953
	2407650	0.0298777	0.634463
	2407900	0.0298777	0.634463
	2408050	0.11865	0.229294
	2408250	0.736007	0.229294
	2408450	0.736007	0.229294
	2408600	0.496334	0.748113
	2408850	1.13184	0.748113
	2409150	1.04903	1.06212
	2409400	1.04903	1.06212
	2409550	0.365472	1.42051
	2409750	-0.114185	1.42051
	2409950	-0.114185	1.42051
	2410100	-0.254349	0.268369
	2410350	0.0489999	0.268369
	2410650	-0.0798378	0.0953364
	2410900	-0.0798378	0.0953364
	2411050	-0.103408	-1.1704
	2411250	-0.428176	-1.1704
	2411450	-0.428176	-1.1704
	2411600	0.0742137	0.961823
	2411850	0.0245072	0.961823
	2412150	-0.0359181	1.78291
	2412400	-0.0359181	1.78291
	2412550	-0.234787	1.79457
	2412750	-0.0864407	1.79457
	2412950	-0.0864407	1.79457
	2413100	-0.192369	1.55852
	2413350	-0.190496	1.55852
	2413650	0.855104	0.235661
	2413900	0.855104	0.235661
	2414050	0.392098	0
	2414250	0.475591	0
	2414550	0.582798	0
	2414850	2.10682	0
	2415150	1.32405	0.897481
	2415400	1.32405	0.897481
	2415550	0.968132	1.12402
	2415750	-0.0924998	1.12402
	2415950	-0.0924998	1.12402
	2416100	0.558561	0.861217
	2416350	0.0236142	0.861217
	2416650	-0.0258779	-0.121709
	2416900	-0.0258779	-0.121709
	2417050	-0.757065	1.10479
	2417250	-0.409178	1.10479
	2417450	-0.409178	1.10479
	2417600	0.0964201	1.34517
	2417850	-0.205641	1.34517
	2418150	0.867199	1.1805
	2418400	0.867199	1.1805
	2418550	1.33074	1.38879
	2418750	0.32328	1.38879
	2418950	0.32328	1.38879
	2419100	0.544108	1.31768
	2419350	-0.221811	1.31768
	2419650	0.402407	1.64205
	2419900	0.402407	1.64205
	2420050	0.02058	1.56549
	2420250	-0.395403	1.56549
	2420450	-0.395403	1.56549
	2420600	-0.343978	0.230148
	2420850	-0.139687	0.230148
	2421150	0.392535	0.60173
	2421400	0.392535	0.60173
	2421550	0.31618	0.594463
	2421750	0.637361	0.594463
	2421950	0.637361	0.594463
	2422100	0.588473	0
	2422350	-0.151214	0
	2422650	-0.177752	0.569583
	2422900	-0.177752	0.569583
	2423050	0.813299	1.2921
	2423250	-0.0392964	1.2921
	2423450	-0.0392964	1.2921
	2423600	0.595595	0
	2423850	0.0490167	0
	2424150	-0.299456	1.07001
	2424400	-0.299456	1.07001
	2424550	-0.373121	1.17893
	2424750	-0.353247	1.17893
	2424950	-0.353247	1.17893
	2425100	-0.676493	0.889929
	2425350	-0.307417	0.889929
	2425650	-0.199801	0
	2425900	-0.199801	0
	2426050	-0.119134	1.85872
	2426250	-0.0718777	1.85872
	2426450	-0.0718777	1.85872
	2426600	0.245292	0
	2426850	-0.384716	0
	2427150	0.204305	0.934683
	2427400	0.204305	0.934683
	2427550	0.179786	0
	2427750	-0.162722	0
	2428050	0.256601	0
	2428350	1.17152	0
	2428650	1.34516	-0.549427
	2428900	1.34516	-0.549427
	2429050	1.09357	0.56436
	2429250	0.781542	0.56436
	2429450	0.781542	0.56436
	2429600	0.626763	0
	2429850	0.729031	0
	2430150	0.308237	0
	2430400	0.308237	0
	2430550	-0.113353	0.526249
	2430750	0.084325	0.526249
	2430950	0.084325	0.526249
	2431100	-0.177135	0
	2431350	-0.138244	0
	2431650	-0.700488	0.369499
	2431900	-0.700488	0.369499
	2432050	0.52509	1.16427
	2432250	0.345089	1.16427
	2432450	0.345089	1.16427
	2432600	-0.262598	0
	2432850	-0.231776	0
	2433150	0.121558	-0.287793
	2433400	0.121558	-0.287793
	2433550	0.173916	1.07255
	2433750	-0.48335	1.07255
	2433950	-0.48335	1.07255
	2434100	-0.373803	0
	2434350	1.16384	0
	2434650	-0.720656	-0.415038
	2434900	-0.720656	-0.415038
	2435050	-1.27117	0.793138
	2435250	0.10891	0.793138
	2435450	0.10891	0.793138
	2435600	-0.135149	0
	2435850	1.5842	0
	2436150	-0.252909	0
	2436450	-0.397413	0
	2436750	0.0289783	0
	2436950	0.0289783	0
	2437100	-0.192208	1.51048
	2437350	0.0278798	1.51048
	2437650	0.892517	0.307312
	2437900	0.892517	0.307312
	2438050	1.37368	0
	2438250	0.657321	0
	2438450	0.657321	0
	2438600	-0.623087	0.760476
	2438850	-0.445113	0.760476
	2439150	0.0827544	1.18034
	2439400	0.0827544	1.18034
	2439550	0.223888	0.882197
	2439750	-0.0862171	0.882197
	2439950	-0.0862171	0.882197
	2440100	-1.14123	1.19884
	2440350	-0.153697	1.19884
	2440650	0.0726476	2.26605
	2440900	0.0726476	2.26605
	2441050	0.241583	0
	2441250	0.230137	0
	2441450	0.230137	0
	2441600	1.03568	0.399613
	2441850	0.526149	0.399613
	2442150	0.0912227	-0.398005
	2442400	0.0912227	-0.398005
	2442550	-0.201596	0
	2442750	0.115082	0
	2442950	0.115082	0
	2443100	-0.254896	0
	2443350	0.589912	0
	2443650	-0.468166	1.52225
	2443900	-0.468166	1.52225
	2444050	-0.179733	1.86577
	2444250	-0.40902	1.86577
	2444450	-0.40902	1.86577
	2444600	-0.453459	1.14842
	2444850	0.441553	1.14842
	2445150	0.604384	0.821469
	2445400	0.604384	0.821469
	2445550	-0.12659	0.839432
	2445750	-0.026216	0.839432
	2445950	-0.026216	0.839432
	2446100	-0.386412	1.19867
	2446350	-0.437122	1.19867
	2446650	-0.308651	-0.402255
	2446900	-0.308651	-0.402255
	2447050	0.364716	-0.0355585
	2447250	-0.243069	-0.0355585
	2447450	-0.243069	-0.0355585
	2447600	-0.235469	1.05171
	2447850	0.0151043	1.05171
	2448150	0.655008	1.51174
	2448400	0.655008	1.51174
	2448550	0.104631	0
	2448750	0.0581354	0
	2448950	0.0581354	0
	2449100	0.278049	1.18644
	2449350	0.332211	1.18644
	2449650	0.172137	-0.0898722
	2449900	0.172137	-0.0898722
	2450050	-0.534949	-1.09011
	2450250	-0.232662	-1.09011
	2450450	-0.232662	-1.09011
	2450600	-0.329709	-0.919933
	2450850	-0.321429	-0.919933
	2451150	-0.204287	-1.40261
	2451400	-0.204287	-1.40261
	2451550	-0.0271808	0
	2451750	0.188302	0
	2451950	0.188302	0
	2452100		-0.861549
	2452350		-0.861549
	2452750		1.78541

## Sheet: Fig. 1e
Fig. 1e - VEX2-12myc ChIP-Seq
	Clones 1 and 4	active VSG	silent VSGs	active ESAGs	silent ESAGs
		5.35906	0.973631	33.1032	2.04997
		5.59153	0.990142	58.0824	4.78325
			1.02583	6.16942	1.9974
			0.91472	9.27661	1.92794
			0.733509	8.7693	2.94176
			0.625383	8.66965	2.64416
			0.962922	10.828	2.73329
			0.912758	12.8709	0.894243
			0.884208	25.4196	0.749823
			0.935319	8.42764	1.31603
			0.919125	7.69507	2.69533
			0.994656	7.27593	4.47265
			0.751083	4.70969	1.83549
			0.930037	31.8514	1.58243
			0.806273	20.1915	0.799479
			0.743783	48.9147	3.58744
			0.942925	7.63107	1.46009
			0.908144	8.57226	3.89146
			0.851611	5.61192	2.30172
			0.862191	11.4838	4.19584
			0.929182	10.3931	2.73329
			1.00996	15.6672	4.4904
			0.502157	26.448	1.45032
			0.534889	12.3912	2.14758
			0.62052	6.02702	0.557478
			0.659239	6.56076	3.06317
				5.57102	1.39473
					3.41661
					2.48306
					3.88968
					1.72694
					0.803908
					2.87466
					3.93593
					2.39163
					1.72197
					2.49467
					2.50551
					1.74705
					0.607397
					2.36535
					2.80921
					1.98785
					1.46746
					0.804724
					3.18884
					1.44119
					3.04306
					2.37153
					3.69905
					1.01132
					2.34282
					2.14758
					1.98384
					1.52283
					0.768737
					3.75827
					2.06081
					1.86361
					4.12964
					2.14758
					2.32951
					1.63997
					1.80217
					0.51758
					1.24854
					0
					5.46658
					1.36664
					1.96663
					1.7083
					4.4904
					1.89228
					1.67724
					0.884299
					0.735885
					1.51849
					2.04997
					2.04997
					3.11291
					2.59191
					1.99026
					1.15958
					0.729831
					1.62389
					2.09016
					0.567202
					2.18381
					0.761934
					1.22022
					2.86662
					3.29602
					1.75543
					1.28297
					0.850026
					1.02498
					3.21161
					1.67902
					2.67387
					2.75706
					2.2208
					0.627418
					2.21491
					1.53747
					2.47704
					1.36664
					1.12897
					0.708444
					2.85753
					3.55327
					0.341661
					2.7747
					1.56828
					1.96455
					0.932284
					2.81368
					2.73329
					1.61512
					2.07067
					0.680555
					0.476696
					0.57097
					1.20027
					0.468076
					1.50157
					2.43761
					1.56083
					1.3296
					2.90191
					2.51886
					2.3992
					0.879549
					0.891158
					1.76952
					2.82426
					4.65362
					1.75998
					1.06755
					0.787016
					3.26297
					1.38484
					2.51778
					2.08089
					2.92263
					1.13755
					1.25131
					1.53569
					1.23647
					0.745292
					2.84388
					1.17818
					2.50725
					2.29171
					3.74194
					2.21361
					0.947959
					2.22564
					2.43022
					2.23135
					1.3237
					3.38015
					2.39177
					2.13291
					0.627614
					2.84388
					2.46469
					1.95516
					1.37653
					0.9249
					1.68445
					1.37454
					2.22454
					2.23135
					2.59189
					1.13755
					3.07139
					3.07139
					2.03975
					1.08914
					0.497678
					2.84388
					1.07846
					2.06827
					2.64775
					1.5709
					1.84175
					1.79733
					1.47882
					0.687672
					1.0005
					0.568775
					1.13755
					1.13755
					1.72945
					3.79184
					7.67847
					1.94332
					1.4084
					0.872122
					0.612527
					1.08067
					1.78758
					0
					2.55949
					2.48465
					1.90815
					1.64169
					0.933047
					0.765951
					1.68007
					1.50725
					0.528301
					2.22093
					0.765659
					1.97175
					3.3314
					2.41052
					1.74187
					1.1117
					0.905931
					2.41729
					2.47294
					1.56904
					2.60258
					2.35553
					2.23328
					0.607483
					1.56782
					2.2751
					2.2751
					3.98143
					0.957937
					0.944851
					4.92939
					1.13755
					4.5502
					2.73723
					1.5459
					2.23519
					0.894194
					1.53322
					2.55949
					1.52917
					1.23235
					0.669968
					0.581801
					0.496902
					0.829675
					0.431485

## Sheet: Fig. 2c
Fig. 2c - VEX2 foci diameter								VEX2 foci -3D distances
	6my-VEX2	VEX2-12myc	GFP-VEX2	VEX2-GFP	6myc-VEX2-GFP	GFP-VEX2-12myc		6myc-VEX2-GFP	GFP-VEX2-12myc
	0.203473	0.184651	0.181842	0.185016	0.33123	0.330724		0.298107	0.297652
	0.175689	0.197896	0.181842	0.178936	0.316174	0.330724		0.284557	0.297652
	0.183044	0.151928	0.207671	0.260586	0.33123	0.264579		0.298107	0.238121
	0.164249	0.173744	0.172543	0.169381	0.338315	0.395987		0.304484	0.356388
	0.21001	0.214258	0.129149	0.186754	0.306432	0.246059		0.275789	0.221453
	0.227988	0.200234	0.207671	0.184148	0.313517	0.404807		0.282165	0.364326
	0.164249	0.22127	0.185974	0.158089	0.28252	0.293683		0.254268	0.264315
	0.227988	0.217374	0.196306	0.174593	0.286948	0.219601		0.258253	0.197641
	0.192033	0.148033	0.181842	0.214549	0.309975	0.546797		0.278977	0.492118
	0.347293	0.217374	0.181842	0.14506	0.269235	0.440084		0.242312	0.396075
	0.14382	0.252435	0.26553	0.116395	0.29049	0.276045		0.261441	0.24844
	0.207559	0.137125	0.262431	0.152877	0.200155	0.375703		0.180139	0.338133
	0.182227	0.165952	0.172543	0.261455	0.328573	0.263697		0.295716	0.237328
	0.173238	0.195559	0.308924	0.178936	0.321488	0.197553		0.289339	0.177797
	0.183044	0.156603	0.163244	0.213681	0.377283	0.311322		0.339555	0.28019
	0.212462	0.116868	0.165311	0.218024	0.264807	0.250469		0.251566	0.225422
	0.212462	0.156603	0.212837	0.194571	0.198384	0.312204		0.188465	0.280983
	0.244331	0.156603	0.2428	0.152009	0.312631	0.207254		0.297	0.196891
	0.193667	0.136346	0.172543	0.174593	0.251522	0.224011		0.238946	0.21281
	0.193667	0.116868	0.237634	0.156352	0.313517	0.308676		0.297841	0.293242
	0.245965	0.227503	0.212837	0.165038	0.208126	0.139345		0.197719	0.132378
	0.164249	0.116868	0.207671	0.199783	0.224953	0.15522		0.213705	0.147459
	0.164249	0.219712	0.212837	0.174593	0.309975	0.257524		0.294476	0.244648
	0.136466	0.167511	0.259331	0.193702	0.139931	0.224011		0.132935	0.21281
	0.143003	0.173744	0.212837	0.205863	0.155873	0.264579		0.148079	0.25135
	0.164249	0.160499	0.163244	0.223236	0.251522	0.327197		0.238946	0.310837
	0.129111	0.236852	0.237634	0.196308	0.22761	0.250469		0.216229	0.237945
	0.143003	0.197896	0.219037	0.169381	0.266578	0.226656		0.253249	0.215324
	0.164249	0.174523		0.199783	0.265692	0.265461		0.252408	0.252188
	0.163432	0.22127		0.22063		0.264579			0.25135
	0.184678	0.202571		0.152877		0.248705			0.236269
	0.184678			0.173724		0.267225			0.253864

## Sheet: Fig. 2d-g
Fig. 2d-g - VEX1, VEX2, Pol-I localisaiton during cell cycle
		Colocalisation				Adjacent				Separate
	G1	66.6667	62.7907	48	48.5981	27.7778	27.907	42.6667	45.7944	5.55556	9.30233	10.6667	5.60748
	S	26.4706	34.4262	31.5789	36.8056	60.2941	45.9016	45.2632	48.6111	13.2353	13.1148	21.0526	14.5833
		Colocalisation				Adjacent				Separate
	G1	77.7778	86.2069	80.7229	78	22.2222	13.7931	19.2771	22	0	0	0	0
	S	56.4516	59.375	57.4468	54.4304	43.5484	40.625	42.5532	39.2405	0	0	0	7.59494
		Colocalisation				Adjacent				Separate
	G1	96.25	98.0198	93.3333		3.75	1.9802	6.66667		0	0	0
	S	94.1176	91.7526	85.9649		7.84314	5.15464	14.0351		0.980392	3.09278	0
		Colocalisation				Adjacent				Separate
	G1	84.7222	88			15.2778	12			0	0
	S	83.6735	71.1712			13.2653	26.1261			3.06122	2.7027

## Sheet: Fig. 3a & Fig. S4b
Fig. 3a/ Fig. S4b - GFP-VEX2 Pull-downs using different extraction buffers followed by silver staining analysis

## Sheet: Fig. 3b & c
Fig. 3b/c - VEX1-myc and myc-VEX2 expression using native gels

## Sheet: Fig. 3d
Fig. 3d - VEX1-myc abundance (%) following VEX2 RNAi
	Hours	-Tet			+Tet (24 h)
	0	100	100	100	100	100	100
	0.5	54.3616	76.0067	56.0798	108.264	104.375	94.9034
	1	51.3156	64.2766	31.1619	101.891	87.3523	82.7206
	3	28.041	41.4767	25.9682	93.8602	81.2665	76.3108
	6	24.124	30.4436	20.48	60.7606	73.0817	62.5931

## Sheet: Fig. 3e
Fig. 3e - myc-VEX2 abundance (%) following VEX1 RNAi
	Hours	-Tet			Tet (48h)
	0	100	100	100	100	100	100
	0.5	79.3222	94.6738	75.648	51.7122	59.5879	99.4201
	1	50.6031	94.0146	67.0489	50.0272	37.0481	80.5888
	3	49.1972	75.3052	65.1253	49.1119	33.3904	24.5885
	6	40.1659	67.0455	62.1731	49.1119	15.8659	19.3923

## Sheet: Fig. 3f
Fig. 3f - myc-VEX2 abundance (%) before and after proteosome inhibition
	Hours	Without MG132		With MG132
	0	100	100	100	100
	1	100	76.26	108.87	101.32
	3	67.34	56.34	99.86	87.43
	6	58.9	48.19	76.31	79.94

## Sheet: Fig. 4e
Fig. 4e - % of nuclei with GFP-VEX2 foci following VEX1 mutants overexpression
	VEX1 full length overexpression			VEX1-N overexpression			VEX1-C overexpression
	Uninduced	Induced 24 h	Induced 72 h	Uninduced	Induced 24 h	Induced 72 h	Uninduced	Induced 24 h	Induced 72 h
Clone 1	96.1326	19.2593	10.0719	90.303	21.118	7.92079	77.7778	81.1321	92.9577
Clone 2	89.5161	15.5914	10.3093	86.2745	10.559	4.34783	78.7671	73.9496	76.1468

[truncated: 33 more sheets: Fig. 4f, Fig. 4g, Fig. 5a, Fig. 5b, Fig. 6d & e & f, Fig. 6g, Fig. 6h, Fig. 6i, Fig. 7a, Fig. 7c, Fig. 7e, Fig. 8a, Fig. 8e, Fig. S1b & c, Fig. S1d & e, Fig. S1f-g, Fig. S1h, Fig. S3b & c, Fig. S3e and f, Fig. S4e …]
